# Supplementary material for: Decay-Initiating Endoribonucleolytic Cleavage by RNase Y Is Kept under Tight Control via Sequence Preference and Sub-cellular Localisation
Source: PLoS Genet. 2015 Oct 16;11(10):e1005577. doi: 10.1371/journal.pgen.1005577 (PMC4608709; doi:10.1371/journal.pgen.1005577)
Supplement: S1 Table — (XLS) [file pgen.1005577.s011.xls]

## Sheet: ORF RNA decay (all)
#									HU-normalized number of read at steady state				Estimated half-life from the decay assay				Quality Control of the decay assay for half-life estimation (see supplementary methods), Q20 = non-exponential decay-curve, LowExp = too low expression of RNA for good estimation of abundance				Log2 of the smallest half-life change between dY and the WT	Log2 of the smallest steady-state change between dY and the WT
Reference genome	Gene ID	Gene Name	Gene Start	Gene End	Gene Size	Gene Strand	Number of RNase Y sites in the ORF	Distance to the nearest RNase Y site (downstream distances are positive, and upstream distances are negative)	Steady-state WT, replicate 1	Steady-state WT, replicate 2	Steady-state dY, replicate 1	Steady-state dY, replicate 2	Half-life WT, replicate 1	Half-life WT, replicate 2	Half-life dY, replicate 1	Half-life dY, replicate 2	QCFilter dY, replicate 1	QCFilter dY, replicate 2	QCFilter WT, replicate 1	QCFilter WT, replicate 2	Log2 of the smallest half-life change between dY and the WT	Log2 of the smallest steady-state change between dY and the WT	group
SaureusN315	SA0001	dnaA	517	1878	1362	+	0	10745	18209	48528.5	61264.9	55763.4	43.5681	48.3735	59.2422	48.1209	Pass	Pass	Pass	Pass	0	0.200489
SaureusN315	SA0002	dnaN	2156	3289	1134	+	0	9334	17500.3	47804.7	67649.2	60182.1	72.7553	67.087	83.098	70.8626	Pass	Pass	Pass	Pass	0	0.332181
SaureusN315	SA0003	SA0003	3670	3915	246	+	0	8708	4437.14	9335.1	8017.48	8011.29	80.8826	60.5512	71.0622	58.7013	Pass	Pass	Pass	Pass	0	0
SaureusN315	SA0004	recF	3912	5024	1113	+	0	7599	18683.2	35618.1	45331.2	48772.9	71.6241	57.8283	73.1792	58.674	Pass	Pass	Pass	Pass	0	0.347891
SaureusN315	SA0005	gyrB	5034	6968	1935	+	0	5655	41947.4	65979	85141.9	98116.5	83.4636	73.5371	82.9629	61.5905	Pass	Pass	Pass	Pass	0	0.367862
SaureusN315	SA0006	gyrA	7005	9674	2670	+	0	2949	60652.9	111643	127888	101521	103.519	98.8327	111.69	90.9057	Pass	Pass	Pass	Pass	0	0
SaureusN315	SA0007	SA0007	9762	10592	831	-	0	-725412	5852.85	12327.3	11776.5	9434.93	42.3024	39.7069	60.1372	51.8811	Pass	Pass	Q20	Q20	0.294468	0
SaureusN315	SA0008	hutH	10900	12414	1515	+	0	209	21132.9	3189.88	33446.7	29674.7	182.584	67.9517	324.996	183.508	Pass	Pass	Pass	Pass	0.00727863	0.489742
SaureusN315	SA0009	serS	12793	14079	1287	+	0	-169	29735	64548.2	61102.9	33354.7	129.599	142.096	109.096	77.6735	Pass	Pass	Pass	Pass	-0.248461	0
SaureusN315	SA0010	SA0010	14730	15425	696	+	0	-2106	4019.45	7549.17	7740.78	4492.5	40.5922	44.944	50.8233	45.4149	Pass	Pass	Pass	Q20	0.0150359	0
SaureusN315	SAS001	SAS001	15422	15751	330	+	0	-2798	3156.67	4443.05	4467.65	2477.93	43.6229	50.0443	57.2567	51.1815	Pass	Pass	Pass	Q20	0.0324173	0
SaureusN315	SA0011	SA0011	16093	17082	990	+	0	-3469	1417.42	2791.15	4076.23	4908.85	40.3206	49.6183	75.6812	72.902	Pass	Pass	Q20	Pass	0.555085	0.546376
SaureusN315	SA0012	SA0012	17318	18313	996	+	0	-4694	8650.03	16753.6	26711.4	22737.8	34.8127	37.6175	75.3113	58.7383	Pass	Pass	Q20	Q20	0.6429	0.440625
SaureusN315	SA0013	SA0013	18328	20295	1968	+	0	-5704	36154.5	68502.1	101514	76950.1	60.2086	62.5232	92.257	75.9039	Pass	Pass	Pass	Pass	0.279784	0.167774
SaureusN315	SA0014	rplI	20292	20738	447	+	0	-7668	11918	24232.4	34803.2	26558.8	73.2987	84.0125	109.425	88.6981	Pass	Pass	Pass	Pass	0.0782989	0.132254
SaureusN315	SA0015	dnaC	20770	22170	1401	+	0	-8146	36534.5	54988.6	67170	51297.8	90.4101	96.7174	141.895	106.832	Pass	Pass	Pass	Pass	0.14349	0
SaureusN315	SA0016	purA	22448	23731	1284	+	0	-9824	53528.1	68502.1	115417	125622	94.5939	63.3464	91.6117	60.344	Pass	Pass	Pass	Pass	0	0.752631
SaureusN315	SAtRNA01	SAtRNA01	24160	24234	75	+	0	-11536	700.151	854.433	155.221	134.305	66.3857	47.2353	50.3846	86.016	LowExp	LowExp	Q20	LowExp	0	-2.17334
SaureusN315	SAtRNA02	SAtRNA02	24242	24314	73	+	0	-11618	1537.25	1678.71	364.431	188.027	52.1774	41.1258	47.8409	52.9835	LowExp	LowExp	Q20	Q20	0	-2.07663
SaureusN315	SA0017	vicR	24928	25635	708	+	0	-12304	10651.2	17698.5	17452.2	22556.5	49.7824	49.6341	86.7441	67.2045	Pass	Pass	Pass	Pass	0.432923	0
SaureusN315	SA0018	vicK	25648	27474	1827	+	0	-13024	21184.3	42591	40222.4	38337.4	57.7612	58.3196	98.0265	85.0847	Pass	Pass	Pass	Pass	0.54492	0
SaureusN315	SA0019	SA0019	27440	28801	1362	+	0	-14816	16957.7	36415.6	38832.1	32945	71.1886	73.0427	113.74	111.219	Pass	Pass	Pass	Pass	0.606591	0
SaureusN315	SA0020	SA0020	28802	29590	789	+	0	-16178	9018.08	18365.3	22837.7	19655.5	88.5378	92.344	160.409	142.159	Pass	Pass	Pass	Pass	0.62241	0.0979544
SaureusN315	SA0021	SA0021	29979	30779	801	+	0	-17355	7215.49	8889.46	10440.3	6688.39	46.7061	51.0365	70.3891	59.1798	Pass	Pass	Pass	Pass	0.213577	0
SaureusN315	SA0022	SA0022	31006	33324	2319	+	0	-18382	9855.17	28213.1	6492.27	3780.69	210.729	157.081	160.172	109.453	Pass	Pass	Pass	Pass	0	-0.602158
SaureusN315	SA0023	orfX	33692	34171	480	+	0	-21068	2918.72	4446.4	3698.3	6943.57	79.2324	67.2861	41.6874	39.035	Q20	Pass	Pass	Pass	-0.690696	0
SaureusN315	SA0024	SA0024	34454	35749	1296	+	0	-21830	0	0	0	0	1800	1800	1800	1800	LowExp	LowExp	LowExp	LowExp	0	0
SaureusN315	SA0025	SA0025	36164	36403	240	+	0	-23540	0	0	0	0	1800	1800	1800	1800	LowExp	LowExp	LowExp	LowExp	0	0
SaureusN315	SA0026	SA0026	36435	37109	675	-	0	-698895	0	0	0	0	1800	1800	1800	1800	LowExp	LowExp	LowExp	LowExp	0	0
SaureusN315	SA0027	SA0027	37200	38204	1005	-	0	-697800	0	0	0	0	1800	1800	1800	1800	LowExp	LowExp	LowExp	LowExp	0	0
SaureusN315	SA0028	SA0028	37410	38204	795	-	0	-697800	0	0	0	0	1800	1800	1800	1800	LowExp	LowExp	LowExp	LowExp	0	0
SaureusN315	SA0029	pre	38428	39690	1263	-	0	-696314	0	0	0	0	1800	1800	1800	1800	LowExp	LowExp	LowExp	LowExp	0	0
SaureusN315	SA0030	SA0030	39799	39939	141	+	0	-27175	0	0	0	0	1800	1800	1800	1800	LowExp	LowExp	LowExp	LowExp	0	0
SaureusN315	SA0031	SA0031	39987	40178	192	+	0	-27363	0	0	0	0	1800	1800	1800	1800	LowExp	LowExp	LowExp	LowExp	0	0
SaureusN315	SA0032	bleO	40197	40601	405	-	0	-695403	0	0	0	0	1800	1800	1800	1800	LowExp	LowExp	LowExp	LowExp	0	0
SaureusN315	SA0033	aadD	40818	41588	771	-	0	-694416	0	0	0	0	1800	1800	1800	1800	LowExp	LowExp	LowExp	LowExp	0	0
SaureusN315	SA0034	SA0034	41781	42455	675	-	0	-693549	0	0	0	0	1800	1800	1800	1800	LowExp	LowExp	LowExp	LowExp	0	0
SaureusN315	SA0035	SA0035	42539	42880	342	+	0	-29915	0	0	0	0	1800	1800	1800	1800	LowExp	LowExp	LowExp	LowExp	0	0
SaureusN315	SA0036	SA0036	43717	44460	744	+	0	-31093	0	0	0	0	1800	1800	1800	1800	LowExp	LowExp	LowExp	LowExp	0	0
SaureusN315	SA0037	SA0037	44557	44985	429	+	0	-31933	0	0	0	0	1800	1800	1800	1800	LowExp	LowExp	LowExp	LowExp	0	0
SaureusN315	SA0038	mecA	45031	47037	2007	-	0	-688967	0	0	0	0	1800	1800	1800	1800	LowExp	LowExp	LowExp	LowExp	0	0
SaureusN315	SA0039	mecR1	47137	48894	1758	+	0	-34513	0	0	0	0	1800	1800	1800	1800	LowExp	LowExp	LowExp	LowExp	0	0
SaureusN315	SA0040	mecI	48894	49265	372	+	0	-36270	0	0	0	0	1800	1800	1800	1800	LowExp	LowExp	LowExp	LowExp	0	0
SaureusN315	SA0041	xylR	49752	50882	1131	+	0	-37128	0	0	0	0	1800	1800	1800	1800	LowExp	LowExp	LowExp	LowExp	0	0
SaureusN315	SA0042	SA0042	50996	51388	393	-	0	-684616	0	0	0	0	1800	1800	1800	1800	LowExp	LowExp	LowExp	LowExp	0	0
SaureusN315	SA0043	SA0043	51392	52330	939	-	0	-683674	0	0	0	0	1800	1800	1800	1800	LowExp	LowExp	LowExp	LowExp	0	0
SaureusN315	SA0044	SA0044	52363	53427	1065	-	0	-682577	0	0	0	0	1800	1800	1800	1800	LowExp	LowExp	LowExp	LowExp	0	0
SaureusN315	SA0045	SA0045	53563	53823	261	+	0	-40939	0	0	0	0	1800	1800	1800	1800	LowExp	LowExp	LowExp	LowExp	0	0
SaureusN315	SA0046	SA0046	53823	54467	645	+	0	-41199	0	0	0	0	1800	1800	1800	1800	LowExp	LowExp	LowExp	LowExp	0	0
SaureusN315	SA0047	SA0047	54806	55474	669	-	0	-680530	0	0	0	0	1800	1800	1800	1800	LowExp	LowExp	LowExp	LowExp	0	0
SaureusN315	SA0048	ermA	56002	56733	732	+	0	-43378	0	0	0	0	1800	1800	1800	1800	LowExp	LowExp	LowExp	LowExp	0	0
SaureusN315	SA0049	ant(9)	56859	57641	783	-	0	-678363	0	0	0	0	1800	1800	1800	1800	LowExp	LowExp	LowExp	LowExp	0	0
SaureusN315	SA0050	tnpC	57792	58169	378	-	0	-677835	0	0	0	0	1800	1800	1800	1800	LowExp	LowExp	LowExp	LowExp	0	0
SaureusN315	SA0051	tnpB	58176	60068	1893	-	0	-675936	0	0	0	0	1800	1800	1800	1800	LowExp	LowExp	LowExp	LowExp	0	0
SaureusN315	SA0052	tnpA	60065	61150	1086	-	0	-674854	0	0	0	0	1800	1800	1800	1800	LowExp	LowExp	LowExp	LowExp	0	0
SaureusN315	SA0053	radC	61269	61586	318	-	0	-674418	0	0	0	0	1800	1800	1800	1800	LowExp	LowExp	LowExp	LowExp	0	0
SaureusN315	SA0054	SA0054	61607	62125	519	-	0	-673879	0	0	0	0	1800	1800	1800	1800	LowExp	LowExp	LowExp	LowExp	0	0
SaureusN315	SA0055	SA0055	62131	62442	312	-	0	-673562	0	0	0	0	1800	1800	1800	1800	LowExp	LowExp	LowExp	LowExp	0	0
SaureusN315	SA0056	SA0056	62529	62879	351	-	0	-673125	0	0	0	0	1800	1800	1800	1800	LowExp	LowExp	LowExp	LowExp	0	0
SaureusN315	SA0057	ccrB	63397	65025	1629	-	0	-670979	0	0	0	0	1800	1800	1800	1800	LowExp	LowExp	LowExp	LowExp	0	0
SaureusN315	SA0058	ccrA	65047	66396	1350	-	0	-669608	0	0	0	0	1800	1800	1800	1800	LowExp	LowExp	LowExp	LowExp	0	0
SaureusN315	SA0059	SA0059	66630	68423	1794	-	0	-667581	0	0	0	0	1800	1800	1800	1800	LowExp	LowExp	LowExp	LowExp	0	0
SaureusN315	SA0060	SA0060	68423	68719	297	-	0	-667285	0	0	0	0	1800	1800	1800	1800	LowExp	LowExp	LowExp	LowExp	0	0
SaureusN315	SA0061	SA0061	68912	69958	1047	-	0	-666046	0	0	0	0	1800	1800	1800	1800	LowExp	LowExp	LowExp	LowExp	0	0
SaureusN315	SA0062	SA0062	70209	70586	378	-	0	-665418	0	0	0	0	1800	1800	1800	1800	LowExp	LowExp	LowExp	LowExp	0	0
SaureusN315	SA0063	tnp	70698	71051	354	-	0	-664953	0	0	0	0	1800	1800	1800	1800	LowExp	LowExp	LowExp	LowExp	0	0
SaureusN315	SA0064	SA0064	71036	71350	315	-	0	-664654	0	0	0	0	1800	1800	1800	1800	LowExp	LowExp	LowExp	LowExp	0	0
SaureusN315	SA0065	SA0065	71861	72445	585	-	0	-663559	0	0	0	0	1800	1800	1800	1800	LowExp	LowExp	LowExp	LowExp	0	0
SaureusN315	SA0066	kdpE	73509	74204	696	-	0	-661800	0	0	0	0	1800	1800	1800	1800	LowExp	LowExp	LowExp	LowExp	0	0
SaureusN315	SA0067	kdpD	74179	76812	2634	-	0	-659192	0	0	0	0	1800	1800	1800	1800	LowExp	LowExp	LowExp	LowExp	0	0
SaureusN315	SA0068	kdpA	77116	78792	1677	+	0	41883	0	0	0	0	1800	1800	1800	1800	LowExp	LowExp	LowExp	LowExp	0	0
SaureusN315	SA0070	kdpB	78811	80832	2022	+	0	39843	0	0	0	0	1800	1800	1800	1800	LowExp	LowExp	LowExp	LowExp	0	0
SaureusN315	SA0071	kdpC	80880	81251	372	+	0	39424	0	0	0	0	1800	1800	1800	1800	LowExp	LowExp	LowExp	LowExp	0	0
SaureusN315	SA0072	SA0072	81950	82819	870	-	0	-653185	0	0	0	0	1800	1800	1800	1800	LowExp	LowExp	LowExp	LowExp	0	0
SaureusN315	SA0073	SA0073	82829	83731	903	-	0	-652273	0	0	0	0	1800	1800	1800	1800	LowExp	LowExp	LowExp	LowExp	0	0
SaureusN315	SAS003	SAS003	83767	83892	126	+	0	36783	0	0	0	0	1800	1800	1800	1800	LowExp	LowExp	LowExp	LowExp	0	0
SaureusN315	SA0074	SA0074	83925	84404	480	-	0	-651600	0	0	0	0	1800	1800	1800	1800	LowExp	LowExp	LowExp	LowExp	0	0
SaureusN315	SA0075	SA0075	84467	84799	333	-	0	-651205	0	0	0	0	1800	1800	1800	1800	LowExp	LowExp	LowExp	LowExp	0	0
SaureusN315	SA0076	SA0076	84844	85470	627	-	0	-650534	0	0	0	0	1800	1800	1800	1800	LowExp	LowExp	LowExp	LowExp	0	0
SaureusN315	SA0077	SA0077	85585	87093	1509	+	0	33582	0	0	0	0	1800	1800	1800	1800	LowExp	LowExp	LowExp	LowExp	0	0
SaureusN315	SA0078	SA0078	87692	89425	1734	+	0	31250	1915.57	5709.62	10028.6	9025.3	58.7872	60.1256	61.474	50.0941	Pass	Pass	Pass	Q20	0	0.660579
SaureusN315	SA0079	SA0079	89609	89947	339	-	0	-646057	665.913	1276.62	1504.97	1826.55	103.985	91.7146	114.964	77.1415	Pass	Pass	Pass	Pass	0	0.237397
SaureusN315	SA0080	SA0080	90369	91124	756	-	0	-644880	522.117	1367.09	2409.29	3317.33	99.8357	79.7562	94.9215	64.6383	Pass	Pass	Pass	Pass	0	0.817499
SaureusN315	SA0081	SA0081	91124	91384	261	-	0	-644620	136.949	455.698	782.852	1188.6	101.04	73.4023	72.5986	58.3782	LowExp	LowExp	LowExp	LowExp	-0.0158832	0.780662
SaureusN315	SA0082	SA0082	91521	92585	1065	+	0	28090	292.728	422.191	1133.79	1591.51	530.158	190.432	589.643	131.893	Pass	Pass	Pass	Pass	0	1.42518	accumulate>2x
SaureusN315	SA0083	SA0083	92616	93950	1335	+	0	26725	777.184	1256.52	2652.25	3015.15	332.488	141.247	291.539	144.01	Pass	Pass	Pass	Pass	0	1.07778	accumulate>2x
SaureusN315	SA0084	SA0084	93969	95162	1194	+	0	25513	1761.5	3411.03	6296.56	7239.04	107.697	74.6316	172.508	102.224	Pass	Pass	Pass	Pass	0	0.884355
SaureusN315	SA0085	SA0085	95829	96815	987	-	0	-639189	12880	17303.1	21521.7	14726.5	36.0033	40.7522	63.7885	53.6981	Pass	Pass	Q20	Q20	0.397992	0
SaureusN315	SA0086	SA0086	97124	97327	204	+	0	23348	11.983	40.2086	148.472	147.736	63.0073	42.3591	52.6028	50.5589	LowExp	LowExp	LowExp	LowExp	0	1.87744
SaureusN315	SA0087	SA0087	97376	97672	297	+	0	23003	424.541	871.187	1464.47	1363.2	34.3407	34.6638	51.9428	43.4882	LowExp	LowExp	LowExp	LowExp	0.327196	0.645939
SaureusN315	SA0088	SA0088	97871	98482	612	+	0	22193	950.082	1889.81	3070.67	2652.52	38.3579	39.3694	73.3109	52.0768	Pass	Pass	Pass	Q20	0.403565	0.489128
SaureusN315	SA0089	SA0089	98749	101901	3153	+	0	18774	4342.99	7827.28	5830.9	5392.35	48.5387	49.9665	99.2063	71.2595	Pass	Pass	Pass	Pass	0.512122	0
SaureusN315	SA0090	SA0090	101958	102440	483	+	0	18235	927.828	2234.93	3833.27	3404.63	48.7058	58.07	118.242	79.7607	Pass	Pass	Pass	Pass	0.457885	0.60727
SaureusN315	SA0091	plc	102646	103632	987	+	0	17043	414.27	6014.54	971.816	537.22	151.361	241.347	172.216	119.737	Pass	LowExp	Pass	Pass	0	0
SaureusN315	SA0092	SA0092	103853	104623	771	+	0	16052	89.0167	130.678	121.477	208.173	44.6324	60.0812	54.5414	38.7226	LowExp	LowExp	LowExp	LowExp	0	0
SaureusN315	SA0093	SA0093	104675	105445	771	+	0	15230	61.6269	154.133	202.462	342.478	55.8878	58.0034	49.5733	39.981	LowExp	LowExp	LowExp	LowExp	-0.172972	0.393472
SaureusN315	SA0094	SA0094	105513	106280	768	+	0	14395	102.712	268.057	445.416	617.803	40.5847	54.6902	60.0887	40.296	LowExp	LowExp	LowExp	LowExp	0	0.73261
SaureusN315	SA0095	SA0095	106345	107115	771	+	0	13560	248.22	599.779	971.816	1289.33	40.0187	52.8054	45.8815	37.9514	LowExp	LowExp	LowExp	LowExp	0	0.696253
SaureusN315	SA0096	SA0096	107182	107949	768	+	0	12726	474.185	1212.96	1700.68	1524.36	37.8251	48.5138	43.5967	44.1955	LowExp	LowExp	LowExp	Pass	0	0.329673
SaureusN315	SA0097	SA0097	108046	110283	2238	+	0	10392	3793.48	7529.06	10042.1	8273.19	39.9846	44.0203	51.8062	43.8724	Pass	Pass	Q20	Pass	0	0.135973
SaureusN315	SA0098	SA0098	110434	111612	1179	+	0	9063	958.641	1638.5	2024.62	4915.56	423.617	144.8	131.473	107.997	Pass	Pass	Pass	Pass	-0.139296	0.305272
SaureusN315	SA0099	SA0099	111614	113002	1389	+	0	7673	1278.76	1889.81	2820.97	4915.56	205.294	146.197	148.706	112.84	Pass	Pass	Pass	Pass	0	0.577952
SaureusN315	SA0100	SA0100	113486	115153	1668	-	0	-620851	13676	20409.2	55204.6	38700	42.5923	46.4699	82.5608	59.4895	Pass	Pass	Pass	Pass	0.356339	0.923112
SaureusN315	SA0101	SA0101	115245	115415	171	-	0	-620589	3.42372	197.692	40.4923	53.722	136.558	92.5879	88.3874	47.0287	LowExp	LowExp	LowExp	LowExp	-0.0669827	0
SaureusN315	SA0102	SA0102	115472	117247	1776	-	0	-618757	931.252	18294.9	1241.76	1598.23	342.928	280.044	151.494	89.503	Pass	Pass	Pass	Pass	-0.886394	0
SaureusN315	SA0103	SA0103	117421	118293	873	-	0	-617711	10.2712	40.2086	107.98	87.2983	116.216	58.5465	76.0754	62.0691	LowExp	LowExp	LowExp	LowExp	0	1.11845
SaureusN315	SA0104	SA0104	118475	119803	1329	+	0	872	746.371	1842.9	2659	1739.25	42.6236	45.776	62.7137	41.2144	Pass	LowExp	Pass	Q20	0	0
SaureusN315	SA0105	SA0105	119993	120466	474	+	0	209	734.388	1598.29	2152.84	2504.79	47.1312	55.8776	79.39	54.2363	Pass	Pass	Pass	Q20	0	0.429711
SaureusN315	SA0106	lctP	120728	122320	1593	+	0	-52	28680.5	16582.7	63573	42554.5	79.8184	70.1245	131.29	105.914	Pass	Pass	Pass	Pass	0.408105	0.569243
SaureusN315	SA0107	spa	122649	124001	1353	-	0	-612003	997155	2.28033e+06	96999.4	19669	1800	672.702	489.853	140.678	Pass	Pass	Pass	Pass	-0.457618	-3.36177	accumulate<2x
SaureusN315	SA0108	sarH1	124422	125174	753	-	0	-610830	4219.73	20771.1	37732.1	10072.9	57.1672	61.9221	203.036	95.8318	Pass	Pass	Pass	Pass	0.630049	0
SaureusN315	SA0109	sirC	125543	126460	918	-	0	-609544	5741.58	6641.12	11682	12913.4	84.9414	62.3521	156.803	126.252	Pass	Pass	Pass	Pass	0.571764	0.814793
SaureusN315	SA0110	sirB	126538	127533	996	-	0	-608471	2447.96	1507.82	1788.41	859.552	164.713	121.613	130.08	92.0252	Pass	LowExp	Pass	Pass	0	0
SaureusN315	SA0111	sirA	127549	128541	993	-	0	-607463	5399.2	3591.97	4386.67	2303.33	167.12	128.312	190.478	98.0504	Pass	Pass	Pass	Pass	0	0
SaureusN315	SA0112	SA0112	128772	129752	981	+	0	-8096	116.406	33.5072	134.974	470.068	237.214	135.565	343.83	172.469	LowExp	LowExp	LowExp	LowExp	0	0.213515
SaureusN315	SA0113	SA0113	129749	130759	1011	+	0	-9073	121.542	77.0665	134.974	691.671	323.607	86.6765	1800	149.804	LowExp	Pass	LowExp	LowExp	0	0.151231
SaureusN315	SA0114	SA0114	130780	132534	1755	+	0	-10104	154.067	227.849	371.18	1161.74	276.062	73.1065	334.029	163.128	LowExp	Pass	Pass	LowExp	0	0.704041
SaureusN315	SA0115	SA0115	132527	133783	1257	+	0	-11851	159.203	150.782	276.698	409.63	188.45	104.674	339.048	434.548	LowExp	LowExp	LowExp	LowExp	0.847307	0.797443
SaureusN315	SA0116	SA0116	133773	135509	1737	+	0	-13097	299.575	348.475	593.888	1168.45	165.672	125.489	194.565	177.761	LowExp	Pass	Pass	LowExp	0.101608	0.769136
SaureusN315	SA0117	SA0117	135490	137268	1779	+	0	-14814	457.066	794.12	1268.76	2182.46	165.81	112.103	150.98	144.352	Pass	Pass	Pass	Pass	0	0.675989
SaureusN315	SA0118	SA0118	137240	138019	780	+	0	-16564	299.575	522.712	661.375	819.261	190.159	125.661	175.748	204.718	LowExp	Pass	Pass	LowExp	0	0.339451
SaureusN315	SA0119	SA0119	138019	139221	1203	+	0	-17343	484.456	740.509	998.811	1806.4	271.629	154.734	207.455	174.662	Pass	Pass	Pass	Pass	0	0.431695
SaureusN315	SA0120	SA0120	139225	139989	765	+	0	-18549	564.914	784.068	1356.49	2350.34	350.703	185.874	178.302	144.352	Pass	Pass	Pass	Pass	-0.0599986	0.790831
SaureusN315	SA0121	SA0121	140185	140811	627	+	0	-19509	314.982	314.968	742.359	973.711	48.281	45.0485	56.4814	38.0708	LowExp	LowExp	LowExp	LowExp	0	1.23685
SaureusN315	SA0122	butA	141023	141799	777	+	0	-20347	5014.04	17172.4	5851.14	6728.68	306.58	251.498	356.201	194.131	Pass	Pass	Pass	Pass	0	0
SaureusN315	SAS004	SAS004	141848	142000	153	-	0	-594004	0	3.35072	13.4974	6.71525	1800	151.209	85.6076	312.173	LowExp	LowExp	LowExp	LowExp	0	1.00297
SaureusN315	SA0123	SA0123	142144	143115	972	+	0	-21468	34.2372	174.237	161.969	141.02	44.6569	36.172	66.5342	31.6187	LowExp	LowExp	LowExp	LowExp	0	0
SaureusN315	SA0124	SA0124	143078	143770	693	+	0	-22402	92.4404	251.304	256.451	154.451	39.1028	39.8562	40.7849	38.661	LowExp	LowExp	LowExp	LowExp	0	0
SaureusN315	SA0125	SA0125	143980	145146	1167	+	0	-23304	201.999	542.816	674.872	429.776	47.7032	46.1721	61.0275	51.3797	LowExp	LowExp	LowExp	LowExp	0.107111	0
SaureusN315	SA0126	SA0126	145127	146365	1239	+	0	-24451	90.7286	405.437	654.626	530.505	48.199	44.935	90.3041	72.2608	LowExp	LowExp	LowExp	LowExp	0.584209	0.387888
SaureusN315	SA0127	SA0127	146355	147785	1431	+	0	-25679	696.727	2536.49	4973.81	3827.69	69.7011	86.6202	275.594	163.158	Pass	Pass	Pass	Pass	0.913493	0.593639
SaureusN315	SA0128	sodM	148053	148652	600	+	0	-27377	6053.13	15989.6	13423.2	7897.14	68.9786	91.0172	1786.04	435.71	Pass	Pass	Pass	Pass	2.25916	0	stabilized>2x
SaureusN315	SA0129	SA0129	149019	149744	726	+	0	-28343	3375.79	13268.8	5871.39	4908.85	50.0655	54.2687	146.454	107.347	Pass	Pass	Pass	Pass	0.984084	0
SaureusN315	SA0130	SA0130	149935	150675	741	-	0	-585329	2220.28	3836.57	4778.1	5499.79	45.7529	51.409	57.1423	47.6536	Pass	Pass	Q20	Q20	0	0.316618
SaureusN315	SA0131	pnp	150926	151633	708	+	0	-30250	309.847	1082.28	472.411	510.359	67.316	69.9027	91.0491	65.5771	LowExp	LowExp	LowExp	Pass	0	0
SaureusN315	SA0132	SA0132	151640	152992	1353	+	0	-30964	845.659	2804.55	6121.09	9770.69	53.4101	60.3465	176.053	111.245	Pass	Pass	Pass	Pass	0.882394	1.12602	accumulate>2x
SaureusN315	SA0133	dra	153073	153735	663	+	0	-32397	6493.08	9847.76	11378.3	13564.8	47.3791	58.423	126.219	90.1517	Pass	Pass	Pass	Pass	0.62582	0.208423
SaureusN315	SA0134	drm	153763	154941	1179	+	0	-33087	23320.7	43703.4	49225.2	47497	63.9933	74.968	144.25	99.9673	Pass	Pass	Pass	Pass	0.415182	0.120089
SaureusN315	SA0135	SA0135	155070	155885	816	-	0	-580119	362.914	804.172	560.144	496.929	162.067	164.12	164.274	82.645	LowExp	LowExp	Pass	Pass	0	0
SaureusN315	SA0136	SA0136	155882	156682	801	-	0	-579322	215.694	512.66	323.939	322.332	158.866	187.405	190.985	82.7471	LowExp	LowExp	LowExp	Pass	0	0
SaureusN315	SA0137	SA0137	156684	157457	774	-	0	-578547	249.931	619.883	418.421	288.756	202.546	172.76	121.549	62.0252	LowExp	LowExp	Pass	Pass	-0.507236	0
SaureusN315	SA0138	SA0138	157652	158608	957	-	0	-577396	236.237	566.271	526.4	315.617	215.526	261.819	235.901	87.7032	LowExp	LowExp	Pass	Pass	0	0
SaureusN315	SA0139	SA0139	158837	160381	1545	+	0	-38161	279.033	536.115	749.108	1262.47	90.8483	72.4827	89.9261	73.1056	LowExp	LowExp	LowExp	LowExp	0	0.482632
SaureusN315	SA0140	SA0140	160432	161967	1536	+	0	-39756	2037.11	4158.24	4130.22	4982.72	65.7782	64.0007	74.7691	62.4527	Pass	Pass	Pass	Pass	0	0
SaureusN315	SA0141	SA0141	162124	162891	768	+	0	-41448	775.472	1715.57	2132.6	2968.14	38.2609	39.5226	65.4973	48.1773	Pass	Pass	Pass	Q20	0.285673	0.313925
SaureusN315	SA0142	SA0142	162897	164072	1176	+	0	-42221	2980.35	6182.08	10865.4	12879.9	36.8697	39.028	74.5895	58.0391	Pass	Pass	Q20	Q20	0.572518	0.813584
SaureusN315	SA0143	adhE	164457	167066	2610	+	0	-43781	837.099	89695.4	1862.65	2477.93	53.7673	246.75	94.8892	88.7264	Pass	Pass	Pass	Pass	0	0
SaureusN315	SA0144	capA	167409	168077	669	+	0	-46733	4666.53	6379.77	11918.2	39062.6	38.3895	42.923	41.111	47.9021	Q20	Pass	Pass	Q20	0	0.901596
SaureusN315	SA0145	capB	168093	168779	687	+	0	-47417	7932.76	8654.91	13423.2	44904.9	49.0477	51.2962	46.923	52.4175	Q20	Pass	Pass	Pass	0	0.633139
SaureusN315	SA0146	capC	168782	169546	765	+	0	-48106	7427.76	8142.25	14125.1	54494.3	50.0438	57.8178	52.4094	57.1998	Pass	Pass	Pass	Pass	0	0.79476
SaureusN315	SA0147	capD	169566	171389	1824	+	0	-48890	12994.7	11302	18248.5	64688	67.7272	72.3841	64.4363	70.8484	Pass	Pass	Pass	Pass	0	0.489855
SaureusN315	SA0148	capE	171379	172407	1029	+	0	-50703	6232.88	5083.04	9036.54	46570.3	80.3505	92.6668	76.0658	72.2931	Pass	Pass	Pass	Pass	-0.0790605	0.535871
SaureusN315	SA0149	capF	172420	173529	1110	+	0	-51744	8105.65	6872.32	10204.1	65910.2	95.8474	111.395	104.568	87.3265	Pass	Pass	Pass	Pass	0	0.332144
SaureusN315	SA0150	capG	173533	174657	1125	+	0	-52857	8018.35	7200.69	11121.9	59510.6	152.582	155.991	130.02	109.236	Pass	Pass	Pass	Pass	-0.230859	0.472025
SaureusN315	SA0151	capH	174660	175286	627	+	0	-53984	3713.02	3819.82	5291	25343.4	176.118	171.203	165.858	122.758	Pass	Pass	Pass	Pass	-0.0457589	0.470036
SaureusN315	SA0152	capI	175291	176400	1110	+	0	-54615	2307.59	3916.99	7916.25	37095	157.903	154.763	197.149	151.085	Pass	Pass	Pass	Pass	0	1.01507	accumulate>2x
SaureusN315	SA0153	capJ	176414	177580	1167	+	0	-55738	2343.54	3578.57	6930.94	27431.8	455.735	236.317	301.538	244.512	Pass	Pass	Pass	Pass	0	0.953668
SaureusN315	SA0154	capK	177573	178778	1206	+	0	-56897	616.269	1615.05	5560.95	21697	1704.38	347.395	563.056	315.325	Pass	Pass	Pass	Pass	0	1.78376	accumulate>2x
SaureusN315	SA0155	capL	178779	179984	1206	+	0	-58103	9747.33	9301.6	12701.1	53473.5	1800	1326	630.647	340.937	Pass	Pass	Pass	Pass	-1.07218	0.381874	stabilized<2x
SaureusN315	SA0156	capM	179995	180552	558	+	0	-59319	4702.48	4607.24	6728.48	32703.3	1800	1800	685.498	261.636	Pass	Pass	Pass	Pass	-1.39277	0.516859	stabilized<2x
SaureusN315	SA0157	capN	180552	181439	888	+	0	-59876	6481.1	7431.89	10905.9	43535	1800	1800	1050.75	510.134	Pass	Pass	Pass	Pass	-0.776582	0.553312
SaureusN315	SA0158	capO	181493	182755	1263	+	0	-60817	11796.4	11228.3	14624.5	52855.7	1800	1800	1237.33	938.766	Pass	Pass	Pass	Pass	-0.540768	0.310036
SaureusN315	SA0159	capP	182802	183977	1176	+	0	-62126	11440.4	12890.2	16419.6	54601.7	1800	1800	736.428	994.18	Pass	Pass	Pass	Pass	-0.856418	0.349146
SaureusN315	SA0160	SA0160	184042	184368	327	-	0	-551636	516.982	576.324	1977.38	2242.89	38.7742	51.0467	97.432	69.3477	Pass	Pass	LowExp	LowExp	0.442031	1.77864
SaureusN315	SA0161	SA0161	184375	184758	384	-	0	-551246	225.965	278.11	1369.99	1376.63	30.3207	29.027	105.333	73.7683	Pass	LowExp	LowExp	LowExp	1.2827	2.30044
SaureusN315	SA0162	aldA	185185	186672	1488	+	0	-64509	65709.7	10008.6	27116.4	12530.7	167.305	125.96	250.289	150.508	Pass	Pass	Pass	Pass	0	0
SaureusN315	SA0163	SA0163	187319	188278	960	+	0	-66643	669.337	1373.79	2969.44	2088.44	72.4812	45.3484	153.907	101.776	Pass	Pass	Pass	Q20	0.48972	0.604261
SaureusN315	SAS005	SAS005	188388	188543	156	-	0	-547461	23.966	20.1043	20.2462	6.71525	82.3076	52.1431	52.7529	184.69	LowExp	LowExp	LowExp	LowExp	0	0
SaureusN315	SA0164	SA0164	188573	188776	204	-	0	-547228	39.3728	56.9622	128.226	329.047	57.1603	56.1877	88.3935	69.387	LowExp	LowExp	LowExp	LowExp	0.279653	1.17061
SaureusN315	SA0165	SA0165	188955	189467	513	+	0	-68279	2299.03	3411.03	8415.66	9287.19	692.129	169.475	132.867	107.358	Pass	Pass	Pass	Pass	-0.351093	1.30287	accumulate>2x
SaureusN315	SA0166	SA0166	189809	190549	741	+	0	-69133	403.999	519.361	1511.71	1289.33	288.635	144.457	101.039	96.5046	Pass	Pass	Pass	Pass	-0.515727	1.31181	accumulate>2x
SaureusN315	SA0167	SA0167	190563	191534	972	+	0	-69887	665.913	686.897	1842.4	1544.51	260.208	177.168	127.563	105.238	Pass	Pass	Pass	Pass	-0.473909	1.16898	accumulate>2x
SaureusN315	SA0168	SA0168	191531	192292	762	+	0	-70855	463.914	619.883	1572.45	1175.17	230.407	141.584	160.91	124.653	Pass	Pass	Pass	Pass	0	0.9228
SaureusN315	SA0169	SA0169	192305	193336	1032	+	0	-71629	1032.25	1625.1	3333.87	3008.43	192.025	138.092	146.544	107.178	Pass	Pass	Pass	Pass	0	0.888485
SaureusN315	SA0170	SA0170	193562	193912	351	+	0	-72886	3980.07	2965.39	28682.1	38062	49.3048	53.7259	64.3092	57.4161	Pass	Pass	Q20	Q20	0.0958389	2.84928
SaureusN315	SA0171	fdh	193987	195111	1125	+	0	-73311	253.355	224.498	1187.78	933.42	109.523	75.8292	136.811	123.842	Pass	LowExp	LowExp	LowExp	0.177268	1.88136
SaureusN315	SA0172	SA0172	195497	196747	1251	+	0	-74821	948.37	2432.62	15900	39720.7	37.2885	37.4594	343.266	183.776	Pass	Pass	Q20	Q20	2.29455	2.70844
SaureusN315	SA0173	SA0173	197194	204369	7176	+	0	-76518	116869	273703	429367	559354	93.5376	97.5473	138.543	135.498	Pass	Pass	Pass	Pass	0.474095	0.649598
SaureusN315	SA0174	SA0174	204382	205026	645	+	0	-83706	7776.98	24688.1	37887.3	47450	182.635	159.946	245.998	200.427	Pass	Pass	Pass	Pass	0.134108	0.6179
SaureusN315	SA0175	SA0175	205354	205848	495	-	0	-530156	1100.73	19769.2	6256.07	3941.85	276.849	209.099	495.649	321.879	Pass	Pass	Pass	Pass	0.217417	0
SaureusN315	SA0176	SA0176	206103	206867	765	-	0	-529137	296.152	851.083	924.575	765.539	92.9879	99.0872	221.144	165.081	Pass	LowExp	LowExp	Pass	0.7364	0
SaureusN315	SA0177	argJ	206883	208124	1242	-	0	-527880	506.71	1186.15	1349.74	1081.16	94.7765	106.242	144.055	127.949	Pass	Pass	Pass	Pass	0.268211	0
SaureusN315	SA0178	argC	208136	209167	1032	-	0	-526837	166.05	519.361	465.662	550.651	84.8945	94.419	113.431	80.7001	LowExp	LowExp	LowExp	LowExp	0	0
SaureusN315	SA0179	SA0179	209206	210390	1185	-	0	-525614	213.982	519.361	485.908	449.922	77.2749	84.1967	73.001	51.0297	LowExp	LowExp	LowExp	LowExp	-0.082083	0
SaureusN315	SA0180	SA0180	210649	211998	1350	-	0	-524006	8157.01	15828.8	17688.4	7675.53	45.9911	47.0753	99.2655	84.8098	Pass	Pass	Pass	Pass	0.84926	0
SaureusN315	SA0181	SA0181	212277	212774	498	-	0	-523230	9519.65	5790.04	10413.3	10751.1	609.284	201.163	230.299	204.415	Pass	Pass	Pass	Pass	0	0.129444
SaureusN315	SA0182	SA0182	212901	214541	1641	-	0	-521463	39417.3	16780.4	26191.8	35705	360.942	263.813	287.935	188.681	Pass	Pass	Pass	Pass	0	0
SaureusN315	SA0183	glcA	214814	216859	2046	-	0	-519145	46376	49289.1	345312	151248	144.151	140.401	239.775	178.268	Pass	Pass	Pass	Pass	0.306467	1.61757	accumulate>2x
SaureusN315	SA0184	SA0184	217444	218499	1056	+	0	-96768	3853.4	5629.21	9549.44	11321.9	107.562	172.872	166.475	145.218	Pass	Pass	Pass	Pass	0	0.762485
SaureusN315	SA0185	murQ	218496	219395	900	+	0	-97820	3148.11	4496.66	6580	7964.29	133.631	206.798	186.275	145.077	Pass	Pass	Pass	Pass	0	0.549233
SaureusN315	SA0186	SA0186	219407	220861	1455	+	0	-98731	5168.1	8249.47	10244.6	10986.2	168.377	217.926	259.637	203.346	Pass	Pass	Pass	Pass	0	0.312485
SaureusN315	SA0187	SA0187	220864	221739	876	+	0	-100188	2805.74	5337.69	6539.51	5412.49	165.954	242.592	314.392	363.823	Pass	Pass	Pass	Pass	0.374035	0.0200763
SaureusN315	SA0188	SA0188	221933	222214	282	-	0	-513790	90.7286	127.327	121.477	201.458	59.8599	37.7422	87.8825	54.5668	LowExp	LowExp	LowExp	LowExp	0	0
SaureusN315	SA0189	hsdR	222427	225216	2790	+	0	-101751	5097.92	11938.6	9185.01	5835.55	51.6811	66.3349	97.1026	88.4475	Pass	Pass	Pass	Pass	0.415052	0
SaureusN315	SA0190	SA0190	225363	225962	600	-	0	-510042	23.966	144.081	782.852	564.081	67.2748	40.1672	155.577	96.1326	LowExp	LowExp	LowExp	LowExp	0.514959	1.96902
SaureusN315	SA0191	SA0191	226088	227200	1113	+	0	-105412	152.355	355.176	587.139	543.935	34.1192	31.4406	48.2419	40.9022	LowExp	LowExp	LowExp	LowExp	0.261598	0.6149
SaureusN315	SA0192	SA0192	227197	227877	681	+	0	-106521	225.965	368.579	634.38	443.207	29.4895	32.5034	46.135	41.1812	LowExp	LowExp	LowExp	LowExp	0.341396	0.266005
SaureusN315	SA0193	SA0193	227874	229052	1179	+	0	-107198	419.406	1109.09	1842.4	1497.5	37.5583	42.1586	85.7351	63.3214	Pass	LowExp	LowExp	LowExp	0.586864	0.433183
SaureusN315	SA0194	SA0194	229259	229480	222	+	0	-108583	2422.28	5957.58	1741.17	859.552	1800	1451.39	295.865	149.488	Pass	Pass	Pass	Pass	-2.29442	-0.476309	stabilized<2x
SaureusN315	SA0195	SA0195	229518	231236	1719	+	0	-108842	51.3558	204.394	364.431	161.166	82.7621	81.0105	77.2183	51.9885	LowExp	LowExp	LowExp	LowExp	-0.069166	0
SaureusN315	SA0196	SA0196	231295	231738	444	+	0	-110619	10.2712	53.6115	236.205	167.881	94.3192	80.1652	67.3526	51.1237	LowExp	LowExp	LowExp	LowExp	-0.251243	1.64683
SaureusN315	SA0197	SA0197	231750	232472	723	+	0	-111074	241.372	422.191	830.093	698.386	56.3163	95.496	72.724	51.1541	LowExp	LowExp	LowExp	LowExp	0	0.726131
SaureusN315	SAS006	SAS006	232459	232635	177	+	0	-111783	17.1186	53.6115	114.728	100.729	65.5013	90.5186	106.023	52.7027	LowExp	LowExp	LowExp	LowExp	0	0.909861
SaureusN315	SA0198	oppF	233345	234937	1593	-	0	-501067	2314.43	5387.96	7275.12	5587.09	46.196	52.4481	73.1712	56.7238	Pass	Pass	Pass	Pass	0.113062	0.0523588
SaureusN315	SA0199	oppB	235035	236372	1338	+	0	-114359	366.338	864.485	627.631	423.061	94.8268	86.1652	101.328	75.2563	LowExp	LowExp	Pass	Pass	0	0
SaureusN315	SA0200	SA0200	236378	237541	1164	+	0	-115702	518.693	1099.04	985.313	705.101	86.6383	89.7884	93.0654	72.6105	LowExp	LowExp	Pass	Pass	0	0
SaureusN315	SA0201	rlp	237558	239333	1776	+	0	-116882	1138.39	2198.07	1990.87	1504.22	93.5469	104.167	96.8037	81.5452	Pass	Pass	Pass	Pass	0	0
SaureusN315	SA0202	SA0202	239371	241377	2007	+	0	-118695	2085.04	3618.78	3671.31	3169.6	117.59	137.798	132.739	97.0098	Pass	Pass	Pass	Pass	0	0
SaureusN315	SA0203	SA0203	241690	242463	774	-	0	-493541	409.134	559.57	1363.24	1349.77	48.6254	56.2188	80.3329	62.9906	LowExp	LowExp	LowExp	LowExp	0.164083	1.27032
SaureusN315	SA0204	acpD	242652	243278	627	-	0	-492726	1487.61	3551.76	7011.92	10401.9	102.21	100.158	169.362	97.5821	Pass	Pass	Pass	Pass	0	0.981275
SaureusN315	SA0205	SA0205	243487	244065	579	+	0	-122811	489.592	576.324	2746.73	1806.4	64.7612	55.3947	338.445	214.19	Pass	Pass	Pass	LowExp	1.72569	1.64817
SaureusN315	SA0206	msmX	244449	245546	1098	+	0	-123773	61964.2	11235	8294.18	1007.29	73.8859	66.6579	79.0264	49.0538	Pass	LowExp	Pass	Pass	0	-0.437824
SaureusN315	SA0207	SA0207	245559	246830	1272	+	0	-124883	80878.5	17279.7	11884.5	1463.92	74.9088	73.4216	82.0962	67.1967	Pass	LowExp	Pass	Pass	0	-0.539993
SaureusN315	SA0208	SA0208	246833	248101	1269	+	0	-126157	63667.5	17477.3	9961.11	1813.12	99.5463	87.0363	122.624	85.0692	Pass	Pass	Pass	Pass	0	-0.811107
SaureusN315	SA0209	SA0209	248103	248942	840	+	0	-127427	28103.6	10025.4	5540.7	1067.72	113.395	98.4691	197.682	95.2224	Pass	LowExp	Pass	Pass	0	-0.855512
SaureusN315	SA0210	SA0210	249013	250092	1080	+	0	-128337	87270.6	25810.6	8658.61	2598.8	203.841	157.114	314.518	100.959	Pass	Pass	Pass	Pass	0	-1.57576	accumulate<2x
SaureusN315	SA0211	SA0211	250117	251157	1041	+	0	-129441	71673.8	22148.3	6714.98	1927.28	333.692	211.691	693.745	143.742	Pass	Pass	Pass	Pass	0	-1.72174	accumulate<2x
SaureusN315	SA0212	SA0212	251212	252180	969	+	0	-130536	70684.4	24996.4	6762.22	2269.75	1537.83	309.364	1800	207.966	Pass	Pass	Pass	Pass	0	-1.88615	accumulate<2x
SaureusN315	SA0213	SA0213	252541	253035	495	-	0	-482969	417.694	5987.73	13355.7	9052.16	64.6882	63.7436	159.027	93.6056	Pass	Pass	LowExp	Q20	0.533093	0.596252
SaureusN315	SA0214	uhpT	253268	254647	1380	+	0	-132592	1146.95	1229.71	1194.52	530.505	466.224	125.69	153.189	84.093	Pass	LowExp	Pass	Pass	0	0
SaureusN315	SA0215	SA0215	255006	255764	759	-	0	-480240	960.353	4969.12	2753.48	1853.41	50.4664	52.1651	92.802	89.6576	Pass	Pass	Pass	Pass	0.781342	0
SaureusN315	SA0216	SA0216	255757	257313	1557	-	0	-478691	1641.67	7525.71	4184.21	2934.56	34.8851	38.1524	55.0854	43.7911	Pass	Pass	Q20	Q20	0.198864	0
SaureusN315	SA0217	SA0217	257310	258278	969	-	0	-477726	1206.86	4315.73	2071.86	1786.26	28.1962	35.9916	42.983	37.436	LowExp	LowExp	Q20	Q20	0.0567662	0
SaureusN315	SA0218	pflB	258866	261115	2250	+	0	-138190	4671.66	1.79676e+06	7936.5	4049.3	231.054	217.671	182.544	115.884	Pass	Pass	Pass	Pass	-0.253902	0
SaureusN315	SA0219	pflA	261138	261893	756	+	0	-140462	2365.79	705343	3786.03	2934.56	228.049	253.666	249.346	175.671	Pass	Pass	Pass	Pass	0	0
SaureusN315	SA0220	SA0220	262215	263978	1764	+	0	-141539	2233.98	14106.5	9927.37	5607.23	33.0651	82.6205	56.3863	54.3199	Pass	Pass	Q20	Pass	0	0
SaureusN315	SA0221	SA0221	264142	264486	345	-	0	-471518	902.15	3102.77	7767.78	7232.33	39.0965	41.8743	83.3181	63.7124	Pass	Pass	Q20	Q20	0.605509	1.2209
SaureusN315	SA0222	coa	264676	266652	1977	+	0	-144000	8771.57	9234.58	12687.6	5405.78	91.2975	96.8746	136.523	50.0021	Pass	Pass	Pass	Pass	0	0
SaureusN315	SA0223	SA0223	267239	268423	1185	-	0	-467581	773.76	465.75	911.078	933.42	1800	184.739	242.436	156.862	Pass	Pass	Pass	Pass	0	0.235687
SaureusN315	SA0224	SA0224	268453	270714	2262	-	0	-465290	671.049	398.736	519.652	819.261	512.194	101.187	144.161	110.23	LowExp	LowExp	Pass	LowExp	0	0
SaureusN315	SA0225	SA0225	270900	272111	1212	-	0	-463893	357.779	103.872	107.98	147.736	339.826	97.9321	176.038	209.837	LowExp	LowExp	Pass	LowExp	0	0
SaureusN315	SA0226	SA0226	272223	273728	1506	-	0	-462276	617.981	90.4694	141.723	846.122	142.213	84.9989	118.418	58.0402	LowExp	LowExp	Pass	LowExp	0	0
SaureusN315	SA0227	SA0227	273754	275316	1563	-	0	-460688	1771.77	154.133	499.405	2289.9	58.9465	50.9352	58.2507	43.4644	LowExp	LowExp	Pass	LowExp	0	0
SaureusN315	SA0228	SA0228	275772	276914	1143	+	0	134890	3635.99	9422.22	9414.47	4049.3	44.7543	47.5426	72.7121	54.2458	Pass	Pass	Q20	Q20	0.19029	0
SaureusN315	SA0229	SA0229	277228	278703	1476	-	0	-457301	477.609	4433	13693.2	19259.3	86.4225	189.016	207.704	163.392	Pass	Pass	Pass	Pass	0	1.6271	accumulate>2x
SaureusN315	SA0230	SA0230	278901	279257	357	-	0	-456747	65.0507	1909.91	107.98	53.722	297.684	264.839	114.254	180.825	LowExp	LowExp	LowExp	Pass	-0.550523	0
SaureusN315	SAS007	SAS007	279414	279587	174	-	0	-456417	80.4574	5622.51	337.436	295.471	1233.71	258.145	281.6	196.876	LowExp	LowExp	LowExp	Pass	0	0
SaureusN315	SA0231	SA0231	279613	280758	1146	-	0	-455246	2391.47	75558.7	3198.89	4244.04	484.053	333.441	410.593	181.206	Pass	Pass	Pass	Pass	0	0
SaureusN315	SA0232	lctE	281331	282284	954	+	0	129520	1542.39	1.24461e+06	3698.3	1806.4	164.428	156.354	240.347	148.462	Pass	Pass	Pass	Pass	0	0
SaureusN315	SA0233	SA0233	282604	284133	1530	-	0	-451871	8911.94	7334.72	10460.5	4539.51	689.901	248.156	279.138	123.372	Pass	Pass	Pass	Pass	0	0
SaureusN315	SA0234	SA0234	284495	285430	936	+	0	126374	2437.69	4989.22	10386.3	7091.31	79.1854	99.5631	178.729	108.271	Pass	Pass	Pass	Pass	0.120968	0.507237
SaureusN315	SA0235	SA0235	285767	287863	2097	+	0	123941	164.339	134.029	344.185	402.915	97.0186	76.0692	100.269	95.4479	LowExp	LowExp	LowExp	LowExp	0	1.06651
SaureusN315	SA0236	SA0236	287848	288315	468	+	0	123489	61.6269	36.8579	60.7385	134.305	91.5198	125.128	232.921	86.9098	LowExp	LowExp	LowExp	LowExp	0	0
SaureusN315	SA0237	SA0237	288338	288616	279	+	0	123188	22.2542	16.7536	40.4923	100.729	95.1279	70.4698	128.362	63.6879	LowExp	LowExp	LowExp	LowExp	0	0.863573
SaureusN315	SA0238	gatC	288843	290102	1260	+	0	121702	217.406	123.977	209.21	369.339	182.437	115.457	208.543	100.983	LowExp	LowExp	LowExp	LowExp	0	0
SaureusN315	SA0239	SA0239	290120	291175	1056	+	0	120629	313.27	214.446	499.405	557.366	181.608	123.196	125.726	99.7431	LowExp	LowExp	Pass	LowExp	0	0.672804
SaureusN315	SAS008	SAS008	291177	291323	147	+	0	120481	29.1016	36.8579	60.7385	80.583	127.845	87.4496	216.277	130.614	LowExp	LowExp	LowExp	LowExp	0.030918	0.720637
SaureusN315	SA0240	SA0240	291347	292390	1044	+	0	119414	525.541	505.959	674.872	624.518	151.711	113.981	190.934	164.231	LowExp	LowExp	Pass	LowExp	0.114396	0.248941
SaureusN315	SA0241	ispD	292918	293634	717	+	0	118170	3262.8	7686.55	4987.31	2457.78	44.5677	54.6853	95.2264	51.3705	Pass	Pass	Pass	Pass	0	0
SaureusN315	SA0242	SA0242	293627	294652	1026	+	0	117152	4969.53	13221.9	9502.2	3639.67	53.2131	63.4948	103.88	59.8313	Pass	Pass	Pass	Pass	0	0
SaureusN315	SA0243	SA0243	294674	296368	1695	+	0	115436	6999.79	20409.2	15198.1	4976	61.1436	73.4671	121.678	74.7529	Pass	Pass	Pass	Pass	0.0250321	0
SaureusN315	SA0244	SA0244	296796	297965	1170	+	0	113839	5382.09	7230.85	45459.4	41023.5	30.4758	34.9664	297.922	206.352	Pass	Pass	Q20	Q20	2.56107	2.50421
SaureusN315	SA0245	ispD	298241	298957	717	+	0	112847	5840.86	11218.2	42314.5	47725.3	35.6439	40.4209	226.827	142.95	Pass	Pass	Q20	Q20	1.82234	1.91531
SaureusN315	SA0246	SA0246	298950	299975	1026	+	0	111829	16872.1	27325.1	87267.7	98197.1	40.6251	46.0518	217.374	149.043	Pass	Pass	Pass	Pass	1.6944	1.67522	stabilized>2x accumulate>2x
SaureusN315	SA0247	SA0247	299997	301685	1689	+	0	110119	23847.9	44973.3	144099	161455	47.0852	54.5857	232.962	158.324	Pass	Pass	Pass	Pass	1.53629	1.67992	stabilized>2x accumulate>2x
SaureusN315	SA0248	SA0248	301718	303439	1722	+	0	108365	31987.8	60309.6	170007	165598	66.6378	65.4834	236.593	190.178	Pass	Pass	Pass	Pass	1.51294	1.45723	stabilized>2x accumulate>2x
SaureusN315	SA0249	scdA	303583	304257	675	+	0	107547	999.726	22094.6	5297.75	6265.33	142.534	269.424	266.579	177.004	Pass	Pass	Pass	Pass	0	0
SaureusN315	SA0250	lytS	304502	306256	1755	+	0	105548	7907.08	24859	18936.9	14290.1	34.9451	51.2035	44.3031	40.7664	Pass	Pass	Q20	Pass	0	0
SaureusN315	SA0251	lytR	306259	306999	741	+	0	104805	3384.35	10504.5	7396.6	4955.86	38.6079	53.0196	48.687	44.5095	Pass	Pass	Q20	Pass	0	0
SaureusN315	SA0252	lrgA	307118	307555	438	+	0	104249	415.982	1082.28	418.421	194.742	40.9169	43.6396	58.2559	75.9844	LowExp	LowExp	LowExp	LowExp	0.416768	0
SaureusN315	SA0253	lrgB	307548	308249	702	+	0	103555	1600.59	4188.4	1336.25	792.4	123.971	117.301	140.979	158.156	Pass	Pass	Pass	Pass	0.18548	-0.260416
SaureusN315	SA0254	SA0254	308357	309061	705	-	0	-426943	22201.1	34884.3	60772.2	19810	41.0064	49.8347	88.9043	74.1437	Pass	Pass	Pass	Pass	0.573173	0
SaureusN315	SA0255	SA0255	309210	310001	792	+	0	101803	20027	15265.9	14260.1	6137.74	35.8171	39.1434	46.7102	43.1403	Pass	Pass	Q20	Q20	0.140267	-0.0983311
SaureusN315	SA0256	bglA	310017	311453	1437	+	0	100351	47829.4	36747.3	35025.9	14343.8	47.4378	55.0405	62.7107	54.5992	Pass	Pass	Pass	Pass	0	-0.0692186
SaureusN315	SA0257	SA0257	311940	312701	762	-	0	-423303	366.338	1889.81	681.621	745.393	70.8664	71.7158	124.06	98.4447	LowExp	LowExp	LowExp	Pass	0.457022	0
SaureusN315	SA0258	rbsK	312952	313866	915	-	0	-422138	2637.98	4838.44	4501.4	6903.28	181.988	127.279	129.193	105.237	Pass	Pass	Pass	Pass	0	0
SaureusN315	SA0259	rbsD	313894	314298	405	-	0	-421706	717.269	1708.87	2085.36	3075.59	149.369	110.423	118.629	95.3079	Pass	Pass	Pass	Pass	0	0.287253
SaureusN315	SA0260	SA0260	314313	315194	882	-	0	-420810	1485.89	2972.09	3090.91	3209.89	267.222	112.265	109.077	117.766	Pass	Pass	Pass	Pass	0	0.0565573
SaureusN315	SA0261	SA0261	315426	316424	999	-	0	-419580	1682.76	2995.54	2854.71	2632.38	33.376	39.9642	62.4101	53.9286	Pass	Pass	Q20	Q20	0.432343	0
SaureusN315	SA0262	SA0262	316804	317196	393	+	0	94608	124.966	737.158	1221.52	1121.45	305.384	95.4751	201.951	106.739	Pass	LowExp	LowExp	Q20	0	0.605315
SaureusN315	SA0263	SA0263	317324	318700	1377	-	0	-417304	840.523	841.03	8172.7	5902.71	45.665	65.4721	1800	1800	Pass	Pass	Pass	LowExp	4.78097	2.81115
SaureusN315	SA0264	SA0264	318934	319926	993	+	0	91878	546.083	928.149	1113.54	1792.97	108.415	93.6145	109.469	73.7591	LowExp	Pass	Pass	Pass	0	0.262724
SaureusN315	SA0265	lytM	320252	321202	951	+	0	90602	4057.11	4352.58	15994.5	12000.2	81.7945	105.124	364.378	152.029	Pass	Pass	Pass	Pass	0.532258	1.46311	accumulate>2x
SaureusN315	SA0266	SA0266	321254	321913	660	-	0	-414091	419.406	958.306	931.324	1128.16	95.376	92.9982	173.442	108.537	LowExp	LowExp	Pass	Pass	0.186491	0
SaureusN315	SA0267	SA0267	321927	322847	921	-	0	-413157	582.032	1125.84	1295.75	1168.45	101.455	87.0123	157.116	114.524	Pass	Pass	Pass	Pass	0.174819	0.0535969
SaureusN315	SA0268	SA0268	322844	324010	1167	-	0	-411994	703.574	1122.49	1133.79	731.962	90.7148	80.7888	158.977	118.747	Pass	LowExp	Pass	Pass	0.388478	0
SaureusN315	SA0269	SA0269	324078	325601	1524	-	0	-410403	5792.93	8912.91	3772.54	1457.21	112.646	98.7798	141.675	60.7082	Pass	LowExp	Pass	Pass	0	-0.618759
SaureusN315	SA0270	SA0270	325932	326825	894	-	0	-409179	2304.16	3169.78	1167.53	1437.06	32.9722	35.5657	45.4958	35.9741	LowExp	LowExp	Q20	Q20	0.0164734	-0.681119
SaureusN315	SA0271	SA0271	327073	327366	294	+	0	84438	43239.9	40935.7	14280.3	14001.3	1800	1800	1800	477.896	Pass	Pass	Pass	Pass	0	-1.51933	accumulate<2x
SaureusN315	SA0272	SA0272	327449	330478	3030	+	0	81326	2182.62	4784.83	3441.85	4982.72	61.5328	55.1759	105.813	79.8105	Pass	Pass	Pass	Pass	0.375222	0
SaureusN315	SA0273	SA0273	330478	330936	459	+	0	80868	503.287	1082.28	600.636	1094.59	65.0507	65.0633	109.55	80.4202	LowExp	LowExp	Pass	Pass	0.305713	0
SaureusN315	SA0274	SA0274	330908	331150	243	+	0	80654	68.4744	56.9622	40.4923	127.59	66.7598	62.9102	648.286	113.443	LowExp	LowExp	LowExp	LowExp	0.764914	0
SaureusN315	SA0275	SA0275	331163	332497	1335	+	0	79307	496.439	934.851	593.888	1054.29	77.4947	85.9728	138.721	101.063	LowExp	LowExp	Pass	Pass	0.233308	0
SaureusN315	SA0276	SA0276	332519	336958	4440	+	0	74846	3086.48	4329.13	2773.72	4143.31	135.082	121.189	133.418	96.4511	Pass	Pass	Pass	Pass	0	0
SaureusN315	SA0277	SA0277	336988	337380	393	+	0	74424	155.779	254.655	148.472	342.478	212.83	155.317	191.064	90.2729	LowExp	LowExp	LowExp	LowExp	0	0
SaureusN315	SA0278	SA0278	337396	337710	315	+	0	74094	225.965	345.124	236.205	496.929	781.16	237.339	167.004	86.2412	LowExp	LowExp	Pass	LowExp	-0.507067	0
SaureusN315	SA0279	SA0279	337707	338384	678	+	0	73420	171.186	482.503	458.913	698.386	239.716	183.467	193.507	110.814	LowExp	LowExp	LowExp	Pass	0	0
SaureusN315	SA0280	SA0280	338384	338701	318	+	0	73103	294.44	308.266	209.21	470.068	642.965	407.59	212.797	119.521	LowExp	LowExp	Pass	LowExp	-0.93764	0
SaureusN315	SA0281	SA0281	338711	340555	1845	+	0	71249	2401.74	2898.37	2820.97	6728.68	291.325	210.131	104.903	65.3215	Pass	Pass	Pass	Pass	-1.00223	0	stabilized<2x
SaureusN315	SA0282	SA0282	340566	341057	492	+	0	70747	511.846	1122.49	1808.66	6057.16	74.0453	76.8957	72.1778	39.403	Pass	Pass	Pass	Pass	-0.0368533	0.688216
SaureusN315	SA0283	SA0283	341260	341943	684	+	0	69861	32.5253	164.185	222.708	349.193	187.234	77.0141	111.375	69.9801	LowExp	LowExp	LowExp	LowExp	0	0.439828
SaureusN315	SA0284	SA0284	342089	342700	612	+	0	69104	188.305	733.807	1700.68	1638.52	81.0165	78.7428	88.0248	63.4482	Pass	LowExp	LowExp	Q20	0	1.15892
SaureusN315	SA0285	SA0285	342835	343053	219	+	0	68751	359.49	1052.13	1086.54	496.929	113.515	114.473	262.013	200.468	Pass	LowExp	Pass	Pass	0.808371	0
SaureusN315	SA0286	SA0286	343185	343685	501	+	0	68119	75.3218	120.626	195.713	443.207	68.372	57.6743	78.3613	47.6092	LowExp	LowExp	LowExp	LowExp	0	0.6982
SaureusN315	SA0287	SA0287	343696	344196	501	+	0	67608	27.3898	73.7158	134.974	282.041	76.9059	74.2012	86.4637	57.2998	LowExp	LowExp	LowExp	LowExp	0	0.87264
SaureusN315	SA0288	SA0288	344207	344668	462	+	0	67136	107.847	184.29	276.698	805.83	65.0005	73.2833	90.1598	43.3763	LowExp	LowExp	LowExp	LowExp	0	0.586336
SaureusN315	SA0289	SA0289	344717	345217	501	+	0	66587	44.5083	137.379	202.462	812.545	85.8462	63.8097	72.3751	42.2219	LowExp	LowExp	LowExp	LowExp	0	0.559482
SaureusN315	SA0290	SA0290	345228	345713	486	+	0	66091	104.423	204.394	431.918	1054.29	73.2259	68.3069	90.5727	51.616	LowExp	LowExp	LowExp	LowExp	0	1.07941
SaureusN315	SA0291	SA0291	346338	346712	375	+	0	65092	255.067	579.674	1660.19	2578.66	60.9747	54.4352	98.5705	67.3263	Pass	Pass	LowExp	LowExp	0.14296	1.51803
SaureusN315	SA0292	SA0292	346862	347260	399	+	0	64544	1845.38	2663.82	1720.92	2303.33	1039.5	280.978	116.962	88.3644	Pass	Pass	Pass	Pass	-1.26442	0	stabilized<2x
SaureusN315	SA0293	SA0293	347476	348300	825	-	0	-387704	272.186	25294.6	1336.25	973.711	52.2158	52.3655	117.45	67.4454	Pass	LowExp	LowExp	Pass	0.365104	0
SaureusN315	SA0294	SA0294	348537	349844	1308	-	0	-386160	5014.04	17923	11756.3	4418.64	32.1094	34.7841	85.6743	100.133	Pass	Pass	Q20	Q20	1.30043	0
SaureusN315	SA0295	SA0295	350428	351318	891	+	0	60486	11120.2	76014.4	6397.79	4244.04	455.934	352.145	250.191	156.122	Pass	Pass	Pass	Pass	-0.493141	-0.797542
SaureusN315	SA0296	SA0296	351567	352616	1050	+	0	59188	2485.62	4600.54	4541.89	6829.41	48.2075	58.8673	66.655	65.426	Pass	Pass	Pass	Pass	0.152396	0
SaureusN315	SA0297	SA0297	352629	353306	678	+	0	58498	3148.11	4761.37	3981.75	6251.9	71.1038	75.7915	90.4116	80.1041	Pass	Pass	Pass	Pass	0.0798389	0
SaureusN315	SA0298	SA0298	353514	354545	1032	+	0	57259	7811.21	12327.3	11668.5	3914.99	99.3641	57.4894	118.649	65.4456	Pass	Pass	Pass	Pass	0	0
SaureusN315	SA0299	SA0299	354888	355649	762	+	0	56155	85.593	452.347	80.9847	33.5763	103.519	130.345	214.72	94.4848	LowExp	LowExp	LowExp	LowExp	0	-0.0798435
SaureusN315	SA0300	SA0300	355764	356006	243	+	0	55798	59.9151	308.266	87.7334	107.444	173.518	139.841	89.9952	79.691	LowExp	LowExp	LowExp	LowExp	-0.635871	0
SaureusN315	SA0301	SA0301	355981	356904	924	+	0	54900	332.101	1102.39	337.436	308.902	109.266	142.053	103.595	78.221	LowExp	LowExp	Pass	Pass	-0.0768803	0
SaureusN315	SA0302	SA0302	356915	358135	1221	+	0	53669	237.948	941.552	573.641	382.769	147.756	146.814	181.266	144.268	LowExp	LowExp	LowExp	Pass	0	0
SaureusN315	SA0303	SA0303	358240	359772	1533	-	0	-376232	9504.24	3176.48	12228.7	2242.89	165.557	128.61	123.371	110.87	Pass	Pass	Pass	Pass	-0.0599992	0
SaureusN315	SA0304	nanA	359812	360693	882	-	0	-375311	8278.55	2214.83	9866.63	1880.27	150.695	133.366	86.3031	73.8172	Pass	Pass	Pass	Pass	-0.627902	0
SaureusN315	SA0305	SA0305	360851	361711	861	+	0	50093	6979.25	1826.14	5608.19	2296.62	104.974	121.377	113.918	81.3663	Pass	Pass	Pass	Pass	0	0
SaureusN315	SA0306	SA0306	361988	362788	801	-	0	-373216	3341.55	3022.35	5857.89	5701.25	50.6657	46.3401	54.4068	46.9719	Pass	Pass	Pass	Q20	0	0.770761
SaureusN315	SA0307	SA0307	362928	363596	669	+	0	48208	8660.3	3796.36	10507.8	5264.76	90.4541	84.8588	95.7583	82.2401	Pass	Pass	Pass	Pass	0	0
SaureusN315	SA0308	SA0308	363727	365040	1314	-	0	-370964	284.169	757.262	364.431	470.068	40.8125	39.0116	49.7237	37.8693	LowExp	LowExp	LowExp	LowExp	0	0
SaureusN315	SA0309	geh	365458	367533	2076	+	0	44271	182546	657833	136729	230528	216.816	208.083	244.925	197.384	Pass	Pass	Pass	Pass	0	0
SaureusN315	SA0310	SA0310	367775	368602	828	-	0	-367402	2804.03	3467.99	7308.87	5164.03	49.3895	48.3506	87.2506	73.8181	Pass	Pass	Pass	Pass	0.57977	0.574396
SaureusN315	SA0311	SA0311	368675	369874	1200	-	0	-366130	2509.59	2647.07	4447.41	4136.59	44.2916	46.4995	62.2515	52.4413	Pass	Pass	Pass	Q20	0.173487	0.644048
SaureusN315	SA0312	SA0312	370176	371177	1002	+	0	40627	1770.06	6061.45	2719.74	3975.43	97.3734	172.034	112.124	82.312	Pass	Pass	Pass	Pass	0	0
SaureusN315	SA0313	SA0313	371211	371543	333	+	0	40261	855.93	2724.13	1585.95	2088.44	89.8656	211.572	106.687	77.8991	Pass	Pass	Pass	Pass	0	0
SaureusN315	SA0314	SA0314	371544	372344	801	+	0	39460	1535.54	4580.43	2591.51	3095.73	88.3223	212.536	111.47	88.0751	Pass	Pass	Pass	Pass	0	0
SaureusN315	SA0315	SA0315	372331	373278	948	+	0	38526	1330.11	4406.2	2659	3122.59	98.9403	205.49	127.554	82.8173	Pass	Pass	Pass	Pass	0	0
SaureusN315	SA0316	SA0316	373256	374278	1023	+	0	37526	1362.64	4734.57	3043.67	3344.2	105.341	237.492	116.059	88.519	Pass	Pass	Pass	Pass	0	0
SaureusN315	SA0317	SA0317	374594	375619	1026	+	0	36185	5818.61	10266.6	12262.4	23919.7	81.7563	130.412	117.375	94.1754	Pass	Pass	Pass	Pass	0	0.256286
SaureusN315	SA0318	ulaA	375713	377059	1347	-	0	-358945	7874.55	3591.97	4008.74	1893.7	141.346	146.807	360.115	187.562	Pass	Pass	Pass	Pass	0.353449	0
SaureusN315	SA0319	SA0319	377074	377358	285	-	0	-358646	2574.64	988.462	1032.55	631.234	116.885	122.911	223.837	97.0971	Pass	LowExp	Pass	Pass	0	0
SaureusN315	SA0320	SA0320	377360	377803	444	-	0	-358201	2805.74	1202.91	1471.22	752.108	87.4311	111.022	185.778	90.4164	Pass	LowExp	Pass	Pass	0	0
SaureusN315	SA0321	SA0321	377808	379763	1956	-	0	-356241	13564.8	4999.27	6539.51	2195.89	76.008	92.1191	163.896	88.6204	Pass	Pass	Pass	Pass	0	0
SaureusN315	SA0322	SA0322	379975	380394	420	+	0	31410	1776.91	2714.08	11067.9	11899.4	48.8315	49.8523	79.6335	63.4236	Pass	Pass	Pass	Q20	0.34736	2.02785
SaureusN315	SA0323	SA0323	380501	381856	1356	+	0	29948	268.762	596.428	1174.28	919.989	85.1137	87.9698	296.417	137.767	Pass	Pass	LowExp	LowExp	0.647151	0.625269
SaureusN315	SA0324	SA0324	381960	382418	459	+	0	29386	301.287	666.793	1046.05	1108.02	65.8798	64.1382	137.534	75.5813	LowExp	LowExp	LowExp	LowExp	0.198193	0.649644
SaureusN315	SA0325	glpT	382482	383840	1359	-	0	-352164	34987	20908.5	65260.1	16297.9	146.196	104.867	228.465	196.187	Pass	Pass	Pass	Pass	0.42432	0
SaureusN315	SA0326	SA0326	384152	385078	927	+	0	26726	746.371	1290.03	2152.84	3585.94	86.1508	80.8412	112.964	79.6242	Pass	Pass	Pass	Pass	0	0.738842
SaureusN315	SA0327	SA0327	385092	386153	1062	+	0	25651	1376.33	2255.03	3320.37	5271.47	106.693	97.0358	121.903	85.5196	Pass	Pass	Pass	Pass	0	0.558196
SaureusN315	SA0328	SA0328	386167	386733	567	+	0	25071	549.507	1065.53	2004.37	2538.36	102.474	106.337	171.161	106.053	Pass	Pass	Pass	Pass	0	0.91158
SaureusN315	SA0329	SA0329	386792	387787	996	-	0	-348217	2136.4	4040.97	6768.97	4626.81	59.7096	60.0968	100.091	85.1043	Pass	Pass	Pass	Pass	0.501943	0.195317
SaureusN315	SA0330	SA0330	388152	388697	546	+	0	23107	1482.47	1541.33	1673.68	1886.99	55.9805	55.6819	69.1251	52.8757	LowExp	LowExp	Pass	Pass	0	0.11885
SaureusN315	SA0331	SA0331	388964	389818	855	+	0	21986	15.4067	46.9101	80.9847	214.888	57.2172	45.6944	60.4044	29.1935	LowExp	LowExp	LowExp	LowExp	0	0.787751
SaureusN315	SA0332	SA0332	389929	391044	1116	+	0	20760	145.508	190.991	303.693	510.359	81.7602	106.408	168.083	70.4126	LowExp	LowExp	LowExp	LowExp	0	0.669107
SaureusN315	SA0333	SA0333	391022	392737	1716	+	0	19067	249.931	546.167	1086.54	1168.45	74.4735	87.6208	122.174	89.4496	LowExp	LowExp	LowExp	LowExp	0.0298014	0.992333
SaureusN315	SA0334	SA0334	392978	393640	663	-	0	-342364	1677.62	2516.39	4791.59	2860.7	57.5438	62.4736	86.9221	73.0685	Pass	Pass	Pass	Pass	0.226002	0.185011
SaureusN315	SA0335	SA0335	393696	393911	216	-	0	-342093	1189.74	1524.58	2490.28	1853.41	61.9722	61.9737	83.5226	69.3364	Pass	Pass	Pass	Pass	0.161957	0.281773
SaureusN315	SA0336	SA0336	394019	394408	390	-	0	-341596	1895.03	2750.94	4568.89	3465.07	50.5841	54.6717	86.9067	68.8897	Pass	Pass	Pass	Pass	0.333495	0.33296
SaureusN315	SA0337	SA0337	394648	394851	204	+	0	16953	186.593	381.982	553.395	1437.06	59.1269	53.6086	68.5257	37.1216	LowExp	LowExp	LowExp	LowExp	0	0.534806
SaureusN315	SA0338	SA0338	394848	395561	714	+	0	16243	403.999	1129.19	2645.5	3465.07	65.7076	59.1921	88.5591	48.4164	Pass	Pass	LowExp	Pass	0	1.22825
SaureusN315	SA0339	SA0339	395586	396428	843	+	0	15376	1278.76	3558.46	5608.19	6077.3	63.6708	65.942	90.8705	59.8044	Pass	Pass	Pass	Pass	0	0.65628
SaureusN315	SA0340	SA0340	396428	397057	630	+	0	14747	1898.45	4603.89	9603.43	7601.66	65.7777	68.3337	196.547	144.472	Pass	Pass	Pass	Pass	1.08012	0.723463	stabilized>2x
SaureusN315	SA0341	SA0341	397444	398577	1134	-	0	-337427	1953.23	4768.07	11121.9	5815.41	53.3207	47.056	112.755	100.885	Pass	Pass	Pass	Pass	0.919939	0.286474
SaureusN315	SA0342	SA0342	399116	400297	1182	+	0	11507	35779.6	42822.2	69721.1	55447.8	70.2431	101.996	109.524	68.1704	Pass	Pass	Pass	Pass	0	0.372773
SaureusN315	SA0343	SA0343	400380	401132	753	-	0	-334872	2261.37	3545.06	4622.87	3599.37	118.18	125.888	148.496	106.807	Pass	Pass	Pass	Pass	0	0.0219361
SaureusN315	SA0344	metE	401175	403403	2229	-	0	-332601	1629.69	2985.49	6053.6	4022.44	229.686	254.047	257.509	169.767	Pass	Pass	Pass	Pass	0	0.430101
SaureusN315	SA0345	SA0345	403400	405241	1842	-	0	-330763	650.507	1377.15	2159.59	1672.1	140.724	152.35	233.062	185.881	Pass	Pass	Pass	Pass	0.286985	0.279978
SaureusN315	SA0346	SA0346	405210	406370	1161	-	0	-329634	217.406	532.764	546.647	335.763	53.4478	58.3716	65.4354	57.484	LowExp	LowExp	LowExp	LowExp	0	0
SaureusN315	SA0347	SA0347	406367	407470	1104	-	0	-328534	157.491	408.788	654.626	503.644	45.9028	40.0154	36.5224	36.5958	LowExp	LowExp	LowExp	LowExp	-0.128875	0.301052
SaureusN315	SA0348	SA0348	408141	408977	837	+	0	2827	1362.64	2456.08	4008.74	5869.13	35.9842	39.8324	61.4055	43.1946	Pass	Pass	Q20	Q20	0.116908	0.706794
SaureusN315	SA0349	SA0349	409131	410012	882	+	0	1792	2198.03	5964.28	12613.4	11154	47.9969	49.8089	152.42	108.473	Pass	Pass	Pass	Pass	1.12287	0.903146	stabilized>2x
SaureusN315	SA0350	SA0350	410042	410245	204	+	0	1559	1222.27	3504.85	8037.73	9696.82	40.8615	51.0002	154.134	98.1478	Pass	Pass	Pass	Q20	0.944453	1.19743
SaureusN315	SA0351	SA0351	410257	411354	1098	+	0	450	16962.8	31875.4	48212.9	48470.7	48.9971	56.6717	158.23	107.248	Pass	Pass	Pass	Pass	0.92025	0.596976
SaureusN315	SAS009	SAS009	411440	411631	192	-	0	-324373	1717	3183.18	2382.3	3095.73	49.8283	48.4769	104.899	72.1127	Pass	Pass	Pass	Pass	0.533288	0
SaureusN315	SA0352	rpsF	411875	412171	297	+	0	-70	67705.8	195337	249959	277340	145.47	171.345	201.427	121.478	Pass	Pass	Pass	Pass	0	0.355728
SaureusN315	SA0353	ssb	412192	412695	504	+	4	0	100080	299125	407252	386960	175.967	180.323	229.299	119.717	Pass	Pass	Pass	Pass	0	0.371433
SaureusN315	SA0354	rpsR	412747	412989	243	+	0	-143	40120.8	131596	191340	252420	152.48	182.415	197.228	99.945	Pass	Pass	Pass	Pass	0	0.54002
SaureusN315	SA0355	SA0355	413266	414240	975	-	0	-321764	441.66	1156	2854.71	2712.96	52.7723	56.1676	73.4101	59.8555	Pass	Pass	LowExp	Q20	0.0917461	1.23073
SaureusN315	SA0356	SA0356	414292	414546	255	-	0	-321458	143.796	214.446	377.928	624.518	94.7391	88.9992	152.382	74.3399	LowExp	LowExp	LowExp	LowExp	0	0.817499
SaureusN315	SA0357	SA0357	415162	415773	612	+	0	-2558	571.761	1661.96	1531.96	1262.47	94.9305	128.83	182.508	125.076	Pass	Pass	Pass	Pass	0	0
SaureusN315	SA0358	SA0358	416142	416510	369	+	0	-3538	63.3388	123.977	161.969	282.041	77.5478	92.7024	197.956	86.6717	LowExp	LowExp	LowExp	LowExp	0	0.385653
SaureusN315	SA0359	SA0359	416691	417263	573	+	0	-4087	10914.8	21508.3	42948.9	90078.4	138.77	76.4919	221.201	114.969	Pass	Pass	Pass	Pass	0	0.997729
SaureusN315	SAS010	SAS010	417400	417663	264	-	0	-318341	1472.2	3411.03	11918.2	16882.1	70.3111	72.593	196.27	109.771	Pass	Pass	Pass	Pass	0.596597	1.80489	accumulate>2x
SaureusN315	SA0360	SA0360	417963	418214	252	+	0	-5359	59783.3	55806.2	40971.5	49739.9	201.889	121.122	279.994	214.76	Pass	Pass	Pass	Pass	0.0891583	-0.166023
SaureusN315	SAS011	SAS011	418253	418462	210	-	0	-317542	18.8305	33.5072	53.9898	26.861	53.3058	50.6733	39.2294	47.5519	LowExp	LowExp	LowExp	LowExp	-0.0917222	0
SaureusN315	SA0361	SA0361	418616	419221	606	+	0	-6012	1063.06	2208.12	3887.26	3532.22	76.0942	78.9649	135.609	97.3063	Pass	Pass	Pass	Pass	0.301322	0.677755
SaureusN315	SA0362	SA0362	419287	419670	384	-	0	-316334	467.338	1434.11	1558.95	1463.92	34.8736	39.1693	46.1857	44.6836	LowExp	LowExp	LowExp	Q20	0.190023	0.0296881
SaureusN315	SA0363	SA0363	419940	420566	627	-	0	-315438	3642.84	7441.95	11567.3	10778	47.4023	51.3537	63.6832	51.8066	Pass	Pass	Pass	Q20	0.0126672	0.534335
SaureusN315	SA0364	SA0364	420639	420830	192	-	0	-315174	703.574	1678.71	3144.9	3048.72	40.2103	52.1831	65.5257	59.4854	Pass	Pass	Pass	Q20	0.188953	0.860852
SaureusN315	SA0365	ahpF	421010	422533	1524	-	0	-313471	130875	277014	200201	167922	1663.44	367.462	604.895	317.466	Pass	Pass	Pass	Pass	0	0
SaureusN315	SA0366	ahpC	422549	423118	570	-	0	-312886	71521.5	137567	104457	111520	769.404	401.294	602.2	270.488	Pass	Pass	Pass	Pass	0	0
SaureusN315	SA0367	SA0367	423610	424365	756	+	0	-11006	9660.02	7445.3	10028.6	10757.8	337.702	190.883	272.489	140.346	Pass	Pass	Pass	Pass	0	0.054022
SaureusN315	SA0368	SA0368	424445	425833	1389	-	0	-310171	9274.85	21213.4	19348.6	13208.9	302.379	174.232	156.316	158.961	Pass	Pass	Pass	Pass	-0.132344	0
SaureusN315	SA0369	tnp	426680	427999	1320	+	0	-14076	0	0	0	0	1800	1800	1800	1800	LowExp	LowExp	LowExp	LowExp	0	0
SaureusN315	SA0370	SA0370	428331	429287	957	-	0	-306717	27124.4	44276.4	45068	45381.7	55.725	54.7406	57.3898	47.5099	Pass	Pass	Pass	Pass	0	0.0255646
SaureusN315	SA0371	SA0371	429405	430067	663	-	0	-305937	2590.04	6084.91	9549.44	10428.8	56.913	62.0996	63.6939	54.8325	Pass	Pass	Pass	Q20	0	0.650182
SaureusN315	SA0372	SA0372	430210	430617	408	-	0	-305387	8872.57	11365.6	11108.4	13437.2	85.2817	88.0178	107.034	80.8515	Pass	Pass	Pass	Pass	0	0
SaureusN315	SA0373	xprT	431130	431708	579	+	0	-18526	24364.9	59947.7	68324.1	57892.2	81.1479	78.2816	117.869	87.1981	Pass	Pass	Pass	Pass	0.103743	0
SaureusN315	SA0374	pbuX	431708	432976	1269	+	0	-19104	61392.4	125297	148445	114522	94.6805	90.5788	136.225	105.475	Pass	Pass	Pass	Pass	0.155756	0
SaureusN315	SA0375	guaB	433014	434480	1467	+	0	-20410	137481	237345	258685	234161	107.324	103.745	147.575	104.056	Pass	Pass	Pass	Pass	0	0
SaureusN315	SA0376	guaA	434505	436046	1542	+	0	-21901	181409	335595	349732	263997	127.612	118.164	171.327	127.836	Pass	Pass	Pass	Pass	0.00253245	0
SaureusN315	SA0377	SA0377	436159	436695	537	-	0	-299309	73.61	254.655	1248.51	1974.28	46.3365	50.2227	112.177	85.2284	Pass	Pass	LowExp	LowExp	0.762997	2.2936
SaureusN315	SA0378	SA0378	437087	437791	705	-	0	-298213	41.0846	304.915	512.903	443.207	67.9436	58.8586	64.1362	59.7867	LowExp	LowExp	LowExp	LowExp	0	0.53957
SaureusN315	SA0379	SA0379	438190	438486	297	-	0	-297518	6.84744	103.872	128.226	100.729	82.593	50.1229	79.9386	50.1105	LowExp	LowExp	LowExp	LowExp	0	0
SaureusN315	SAS012	SAS012	438723	438875	153	-	0	-297129	176.322	854.433	188.964	241.749	69.5135	83.2898	87.6271	65.2441	LowExp	LowExp	LowExp	Q20	0	0
SaureusN315	SA0380	SA0380	439407	439766	360	-	0	-296238	282.457	596.428	1046.05	1819.83	104.969	107.803	276.504	110.707	Pass	Pass	LowExp	LowExp	0.0383584	0.810535
SaureusN315	SA0381	SA0381	439785	440630	846	-	0	-295374	1237.67	1866.35	1916.64	3317.33	110.516	118.827	329.667	134.309	Pass	Pass	Pass	Pass	0.17669	0.0383575
SaureusN315	SA0382	set6	441102	441782	681	+	0	-28498	164.339	254.655	1025.81	631.234	84.9745	89.2047	289.056	138.11	Pass	LowExp	LowExp	LowExp	0.630623	1.30963
SaureusN315	SA0383	set7	442068	442763	696	+	0	-29464	71.8981	160.834	755.857	624.518	47.211	43.5294	170.217	130.055	LowExp	LowExp	LowExp	LowExp	1.46192	1.95717
SaureusN315	SA0384	set8	443054	444124	1071	+	0	-30450	147.22	331.721	566.893	705.101	39.8905	50.7899	137.317	104.136	LowExp	LowExp	LowExp	LowExp	1.03585	0.773105
SaureusN315	SA0385	set9	444488	445366	879	+	0	-31884	109.559	227.849	215.959	241.749	49.2146	55.0254	52.3087	40.2478	LowExp	LowExp	LowExp	LowExp	0	0
SaureusN315	SA0386	set10	445730	446434	705	+	0	-33126	83.8811	241.252	600.636	792.4	48.1894	54.3102	138.713	93.5759	LowExp	LowExp	LowExp	LowExp	0.784914	1.31595
SaureusN315	SA0387	set11	446880	447575	696	+	0	-34276	150.644	385.333	1127.04	698.386	39.7767	51.3465	150.621	95.7338	Pass	LowExp	LowExp	LowExp	0.898761	0.85792
SaureusN315	SA0388	set12	447914	448612	699	+	0	-35310	35.949	90.4694	317.19	355.908	49.8003	48.4343	68.6567	53.0047	LowExp	LowExp	LowExp	LowExp	0.0899654	1.80985
SaureusN315	SA0389	set13	448989	449687	699	+	0	-36385	32.5253	87.1187	242.954	147.736	44.9389	66.9231	107.107	90.5908	LowExp	LowExp	LowExp	LowExp	0.436862	0.761963
SaureusN315	SA0390	set14	450053	450736	684	+	0	-37449	258.491	670.144	1208.02	1484.07	37.7758	32.664	121.535	95.1258	Pass	Pass	LowExp	LowExp	1.33238	0.850103
SaureusN315	SAS013	SAS013	450789	450947	159	+	0	-38185	42.7965	67.0144	101.231	40.2915	42.9614	41.3754	106.661	131.426	LowExp	LowExp	LowExp	LowExp	1.31192	0
SaureusN315	SA0391	hsdM	451000	452556	1557	+	0	-38396	11678.3	16847.4	17668.2	14055	38.8421	40.5481	52.6863	43.9333	Pass	Pass	Pass	Q20	0.11568	0
SaureusN315	SA0392	hsdS	452549	453760	1212	+	0	-39945	6123.32	9918.13	13632.4	12121	39.9446	44.4822	54.9666	44.9897	Pass	Pass	Pass	Pass	0.0163663	0.289372
SaureusN315	SA0393	set15	454143	454826	684	+	0	-41539	1179.47	28095.8	5398.98	1678.81	50.2659	65.8302	133.237	73.7715	Pass	Pass	Pass	Pass	0.164314	0
SaureusN315	SA0394	SA0394	454848	456335	1488	+	0	-42244	4000.62	79073.6	13915.9	4035.87	61.8318	71.49	137.816	90.7649	Pass	Pass	Pass	Pass	0.344394	0
SaureusN315	SA0395	SA0395	456444	456752	309	-	0	-279252	1044.23	1038.72	4946.81	9676.68	982.118	204.623	1058.73	424.859	Pass	Pass	Pass	Pass	0	2.24405	accumulate>2x
SaureusN315	SA0396	lpl1	457089	457892	804	+	0	-44485	70.1862	100.522	60.7385	235.034	36.8084	35.2742	38.818	28.6604	LowExp	LowExp	LowExp	LowExp	0	0
SaureusN315	SA0397	lpl2	457923	458717	795	+	0	-45319	78.7455	120.626	175.467	214.888	36.8005	32.8489	30.2815	29.1387	LowExp	LowExp	LowExp	LowExp	-0.117409	0.540659
SaureusN315	SA0398	lpl3	458762	459550	789	+	0	44763	244.796	355.176	303.693	322.332	29.1882	27.6982	36.8295	30.5077	LowExp	LowExp	LowExp	LowExp	0.0637852	0
SaureusN315	SA0399	SA0399	459874	460356	483	+	0	43957	85.593	140.73	128.226	174.597	37.0864	32.7873	38.3605	37.5243	LowExp	LowExp	LowExp	LowExp	0.0169372	0
SaureusN315	SA0400	lpl4	460417	461202	786	+	0	43111	51.3558	60.3129	26.9949	382.769	39.7275	51.7311	111.875	34.4339	LowExp	LowExp	LowExp	LowExp	0	0
SaureusN315	SA0401	lpl5	461221	462003	783	+	0	42310	44.5083	50.2608	67.4872	382.769	53.1336	47.1446	45.5237	34.4339	LowExp	LowExp	LowExp	LowExp	-0.0504751	0.425181
SaureusN315	SA0402	lpl6	462060	462854	795	+	0	41459	13.6949	16.7536	74.2359	429.776	102.535	65.3399	65.3225	46.8531	LowExp	LowExp	LowExp	LowExp	-0.000385274	2.14765
SaureusN315	SA0403	lpl7	462906	463706	801	+	0	40607	25.6779	63.6637	74.2359	550.651	89.7228	66.8712	129.484	45.1534	LowExp	LowExp	LowExp	LowExp	0	0.221648
SaureusN315	SA0404	lpl8	463725	464507	783	+	0	39806	44.5083	123.977	249.703	738.678	77.1772	65.3717	65.3353	45.5291	LowExp	LowExp	LowExp	LowExp	-0.00080458	1.01014
SaureusN315	SA0405	lpl9	464686	465501	816	+	0	38812	2198.03	1655.26	4413.66	6896.56	42.3932	47.8317	57.5218	42.2395	Pass	Pass	Pass	Pass	0	1.00577	accumulate>2x
SaureusN315	SA0406	SA0406	465491	466816	1326	+	0	37497	3139.55	3990.71	7518.08	8373.92	45.4908	47.1503	54.9829	47.42	Pass	Pass	Pass	Pass	0.0082279	0.91372
SaureusN315	SA0407	SA0407	466813	467136	324	+	0	37177	676.184	1001.86	2247.32	2712.96	44.5766	48.0891	53.3272	49.1244	Pass	Pass	Pass	LowExp	0.0307304	1.16552
SaureusN315	SA0408	SA0408	467155	467469	315	+	0	36844	1042.52	1457.56	2476.78	2652.52	46.7265	54.3493	65.6354	54.3829	Pass	Pass	Pass	Pass	0.000891738	0.764909
SaureusN315	SA0409	SA0409	467758	467958	201	-	0	-268046	97.576	288.162	512.903	631.234	62.4869	54.1321	69.7499	62.0054	LowExp	LowExp	LowExp	LowExp	0	0.831807
SaureusN315	SA0410	SA0410	468137	469339	1203	+	0	34974	213.982	361.878	728.862	799.115	73.6266	55.284	127.102	122.083	LowExp	LowExp	LowExp	LowExp	0.729563	1.01014
SaureusN315	SAS014	SAS014	469753	469896	144	-	0	-266108	34.2372	164.185	1302.5	5728.11	50.5858	49.5141	46.6037	47.3442	LowExp	Pass	LowExp	LowExp	-0.0646545	2.98789
SaureusN315	SA0411	ndhF	470927	472411	1485	+	0	31902	9146.46	5810.15	14624.5	6782.4	35.3931	45.305	58.5729	51.9381	Pass	Pass	Q20	Q20	0.197125	0
SaureusN315	SA0412	SA0412	472424	475129	2706	+	0	29184	29803.5	14629.2	36443.1	24060.7	57.9822	84.1029	91.6565	73.3069	Pass	Pass	Pass	Pass	0	0
SaureusN315	SA0413	SA0413	475291	475653	363	+	0	28660	5056.83	7495.56	12687.6	8313.48	60.43	60.6165	96.2126	76.343	Pass	Pass	Pass	Pass	0.332787	0.149417
SaureusN315	SA0414	SA0414	475882	476124	243	-	0	-259880	44.5083	157.484	222.708	53.722	41.2253	30.9286	28.946	46.8865	LowExp	LowExp	LowExp	LowExp	0	0
SaureusN315	SA0415	SA0415	476336	477010	675	+	0	27303	2992.33	6470.24	12829.3	8944.71	46.2631	46.6266	85.2769	63.2628	Pass	Pass	Pass	Pass	0.440205	0.467217
SaureusN315	SA0416	SA0416	477047	477781	735	+	0	26532	5212.61	9526.09	16203.7	10818.3	61.015	56.6574	114.481	85.9732	Pass	Pass	Pass	Pass	0.494722	0.183513
SaureusN315	SA0417	SA0417	478150	479490	1341	+	0	24823	837.099	1055.48	2793.97	872.983	53.6658	61.194	121.6	182.105	Pass	Pass	Pass	Pass	0.99068	0
SaureusN315	SA0418	cysM	479707	480612	906	+	0	23701	2112.43	2385.71	7929.75	15250.3	44.5896	48.1752	140.381	77.1811	Pass	Pass	Q20	Pass	0.679958	1.73286
SaureusN315	SA0419	metB	480605	481747	1143	+	0	22566	5529.31	7197.34	19686	26545.4	52.6485	59.2437	133.959	92.2769	Pass	Pass	Pass	Pass	0.639306	1.45164	accumulate>2x
SaureusN315	SA0420	SA0420	482042	483067	1026	+	0	21246	1148.66	2828.01	3016.68	2793.54	59.7164	46.7911	63.4716	48.2973	Pass	Pass	Pass	Q20	0	0
SaureusN315	SA0421	SA0421	483071	483730	660	+	0	20583	720.693	1923.31	1909.89	1692.24	69.4935	55.3389	85.8653	68.7426	Pass	Pass	Pass	Pass	0	0
SaureusN315	SA0422	SA0422	483767	484609	843	+	0	19704	2449.67	5759.89	6721.73	5385.63	108.656	103.963	126.518	99.1449	Pass	Pass	Pass	Pass	0	0
SaureusN315	SA0423	SA0423	484941	485945	1005	+	0	18368	46300.7	93642.5	88037.1	182218	47.0245	60.7149	73.3633	54.0556	Pass	Pass	Pass	Pass	0	0
SaureusN315	SA0424	SA0424	486130	486408	279	-	0	-249596	2329.84	3715.95	6613.75	3975.43	88.8035	106.161	153.813	111.904	Pass	Pass	Pass	Pass	0.0760076	0.0973805
SaureusN315	SA0425	SA0425	486548	486943	396	+	0	17370	1179.47	1816.09	2739.98	2692.82	101.979	83.6133	119.288	86.9281	Pass	Pass	Pass	Pass	0	0.56828
SaureusN315	SA0426	SA0426	486933	487418	486	+	0	16895	2646.53	3863.38	5614.94	4620.09	106.973	81.3034	130.047	95.4274	Pass	Pass	Pass	Pass	0	0.258059
SaureusN315	SA0427	SA0427	487587	488369	783	-	0	-247635	2456.52	4630.69	13328.7	7393.49	45.2868	51.7013	129.602	128.14	Pass	Pass	Pass	Pass	1.30945	0.675028	stabilized>2x
SaureusN315	SA0428	SA0428	488366	489478	1113	-	0	-246526	2826.28	4942.31	11182.6	8320.2	34.4479	36.2483	74.6677	64.1755	Pass	Pass	Q20	Q20	0.824107	0.751432
SaureusN315	SA0429	gltC	489599	490483	885	-	0	-245521	405.711	710.352	1066.3	1598.23	31.7745	30.8485	36.3006	29.7546	LowExp	LowExp	LowExp	LowExp	0	0.586004
SaureusN315	SA0430	gltB	490664	495163	4500	+	0	9150	672.761	2181.32	1619.69	2048.15	70.6688	72.0437	79.0909	63.3333	Pass	Pass	Pass	Pass	0	0
SaureusN315	SA0431	gltD	495181	496644	1464	+	0	7669	501.575	1065.53	1120.29	1369.91	88.8477	98.676	102.519	78.4995	LowExp	LowExp	Pass	Pass	0	0.0723003
SaureusN315	SAtRNA03	SAtRNA03	496913	497005	93	+	0	7308	2071.35	1534.63	830.093	792.4	272.675	864.011	273.188	104.855	Pass	LowExp	Pass	Pass	0	-0.886545
SaureusN315	SA0432	treP	497474	498901	1428	+	0	5412	239652	2295.24	184794	48343.1	54.1392	116.522	74.2343	55.7021	Pass	Pass	Pass	Pass	0	0
SaureusN315	SA0433	SA0433	498965	500605	1641	+	0	3708	44474.1	2610.21	54219.2	26323.8	67.7472	70.8021	126.537	96.7654	Pass	Pass	Pass	Pass	0.4507	0
SaureusN315	SA0434	SA0434	500630	501358	729	+	0	2955	18190.2	2566.65	29289.5	13155.2	76.8928	58.3197	152.581	113.566	Pass	Pass	Pass	Pass	0.56261	0
SaureusN315	SA0435	SA0435	502001	502525	525	+	0	1788	886.743	2114.3	7349.36	8729.83	43.2455	35.1434	401.871	166.116	Pass	Pass	Q20	Q20	1.94156	1.79744
SaureusN315	SA0436	dnaX	502594	504291	1698	+	0	22	19492.9	30166.5	56716.3	66474.3	53.232	50.5797	169.408	120.523	Pass	Pass	Pass	Pass	1.17895	0.910814	stabilized>2x
SaureusN315	SA0437	SA0437	504381	504698	318	+	0	-67	23123.8	28812.8	34722.2	47013.5	103.071	106.02	159.1	101.368	Pass	Pass	Pass	Pass	0	0.269146
SaureusN315	SA0438	recR	504705	505301	597	+	0	-391	24590.9	36442.4	50973.1	54104.8	113.836	107.498	169.997	104.104	Pass	Pass	Pass	Pass	0	0.484117
SaureusN315	SArRNA01	SArRNA01	506161	507715	1555	+	0	-1847	37.6609	23.455	53.9898	577.512	1800	1800	103.215	47.7929	LowExp	LowExp	Pass	LowExp	-4.12428	0.519619
SaureusN315	SAtRNA04	SAtRNA04	507805	507881	77	+	0	-3491	0	0	0	0	1800	1800	1800	1800	LowExp	LowExp	LowExp	LowExp	0	0
SaureusN315	SAtRNA05	SAtRNA05	507900	507975	76	+	0	-3586	0	0	0	0	1800	1800	1800	1800	LowExp	LowExp	LowExp	LowExp	0	0
SaureusN315	SArRNA02	SArRNA02	508189	511111	2923	+	0	-3875	332.101	197.692	168.718	27519.1	1800	1800	227.48	33.3187	LowExp	Q20	Pass	Pass	-2.98419	0
SaureusN315	SArRNA03	SArRNA03	511184	511298	115	+	0	-6870	0	0	0	0	1800	1800	1800	1800	LowExp	LowExp	LowExp	LowExp	0	0
SaureusN315	SA0439	SA0439	512201	513538	1338	+	0	-7887	1598.88	2871.57	4008.74	3679.96	29.447	31.3714	98.417	84.0413	Pass	Pass	Q20	Q20	1.42165	0.357851
SaureusN315	SA0440	tmk	513540	514157	618	+	0	-9226	1605.72	2730.84	6242.57	8494.79	32.1226	37.7888	109.69	71.3431	Pass	Pass	Q20	Q20	0.916817	1.1928
SaureusN315	SA0441	SA0441	514185	514514	330	+	0	-9871	15146.5	27020.2	61852	61713.2	92.6574	75.4884	305.252	168.365	Pass	Pass	Pass	Pass	0.861614	1.19154	accumulate>2x
SaureusN315	SA0442	holB	514728	515654	927	+	0	-10414	5938.44	14344.4	25085	21811.1	31.1418	34.0341	74.6613	60.5191	Pass	Pass	Pass	Q20	0.83041	0.604575
SaureusN315	SA0443	SA0443	515823	516458	636	+	0	-11509	5181.8	8822.44	13052	9367.78	43.741	39.7056	83.8669	65.5188	Pass	Pass	Pass	Q20	0.582925	0.0865284
SaureusN315	SA0444	SA0444	516454	516822	369	+	0	-12140	3523.01	6356.31	9893.63	6842.84	42.8264	44.5416	92.9537	78.0788	Pass	Pass	Pass	Pass	0.809779	0.106405
SaureusN315	SA0445	SA0445	517096	517821	726	+	0	11899	1275.34	2432.62	3239.39	2995	41.7011	44.4025	62.9615	48.884	Pass	Pass	Pass	Pass	0.13872	0.300045
SaureusN315	SA0446	SA0446	517814	518062	249	+	0	11658	799.438	1269.92	1511.71	2028.01	43.8332	48.0595	69.4251	48.016	LowExp	LowExp	Pass	Pass	0	0.251445
SaureusN315	SA0447	SA0447	518064	518903	840	+	0	10817	1794.03	3625.48	4946.81	4667.1	48.4889	52.8572	74.7662	59.3257	Pass	Pass	Pass	Pass	0.166557	0.364355
SaureusN315	SA0448	metS	519188	521161	1974	+	0	8559	35557	71671.9	99563.9	103462	48.1825	56.7852	85.8411	65.0921	Pass	Pass	Pass	Pass	0.196968	0.474216
SaureusN315	SA0449	SA0449	521192	521965	774	+	0	7755	26224	43579.4	49906.8	43823.7	67.6539	71.9324	99.2438	80.555	Pass	Pass	Pass	Pass	0.163333	0.00806435
SaureusN315	SA0450	SA0450	522132	522668	537	+	0	7052	3255.96	5364.5	9178.26	8394.06	70.3298	74.1419	81.7662	64.0301	Pass	Pass	Pass	Pass	0	0.645926
SaureusN315	SA0451	ksgA	522679	523572	894	+	0	6148	5707.34	8889.46	12991.3	12604.5	80.1961	89.1187	100.304	73.5342	Pass	Pass	Pass	Pass	0	0.503775
SaureusN315	SA0452	veg	523672	523935	264	+	0	5785	11774.2	52180.7	56277.6	43521.5	51.8663	55.7292	74.3036	75.715	Pass	Pass	Pass	Pass	0.414998	0
SaureusN315	SA0453	ipk	524245	525093	849	+	0	4627	13967.1	39712.7	44939.7	50324.1	42.6545	51.9049	81.9281	70.6048	Pass	Pass	Pass	Pass	0.443895	0.178391
SaureusN315	SA0454	purR	525107	525931	825	+	0	3789	12657.5	39789.8	49900.1	61216.2	45.5688	61.3279	95.9111	75.7574	Pass	Pass	Pass	Pass	0.304844	0.326643
SaureusN315	SA0455	SA0455	525948	526328	381	+	0	3392	8345.31	21504.9	25071.5	26404.4	65.1395	76.3975	124.064	93.349	Pass	Pass	Pass	Pass	0.289108	0.221382
SaureusN315	SA0456	spoVG	526400	526702	303	+	0	3018	10978.2	24755.1	24086.2	25188.9	71.386	86.7112	134.799	104.867	Pass	Pass	Pass	Pass	0.274276	0
SaureusN315	SA0457	glmU	527067	528419	1353	+	0	1301	35507.4	46115.9	47646	53983.9	109.219	82.1365	83.5369	48.0655	Pass	Pass	Pass	Pass	0	0.047089
SaureusN315	SA0458	prs	528566	529531	966	+	0	189	44871.3	57826.7	68391.6	53466.8	93.228	75.4562	103.422	76.1144	Pass	Pass	Pass	Pass	0	0
SaureusN315	SA0459	rplY	529681	530334	654	+	1	0	296179	593784	4.2042e+06	3.2891e+06	158.754	210.551	1800	1800	Pass	Pass	Pass	Pass	3.09576	2.46968	stabilized>2x accumulate>2x
SaureusN315	SA0460	pth	530645	531217	573	+	0	-81	3949.26	6580.81	22932.2	18144.6	31.337	37.9538	250.213	151.598	Pass	Pass	Q20	Q20	1.99793	1.4632
SaureusN315	SA0461	mfd	531217	534723	3507	+	0	-653	21114.1	34311.4	115113	107028	46.8945	56.6123	340.065	167.208	Pass	Pass	Pass	Pass	1.56246	1.64123	stabilized>2x accumulate>2x
SaureusN315	SA0462	SA0462	534713	536239	1527	+	0	-4149	5260.54	13627.4	38730.9	26981.9	62.8335	72.2722	413.806	252.425	Pass	Pass	Pass	Pass	1.80434	0.985483	stabilized>2x
SaureusN315	SA0463	SA0463	536239	537432	1194	+	0	-5675	10976.4	21153.1	46687.7	41177.9	82.9227	94.9305	303.695	175.765	Pass	Pass	Pass	Pass	0.888708	0.961003
SaureusN315	SA0464	SA0464	537429	537692	264	+	0	-6865	3620.58	6932.64	12991.3	12994	94.8564	111.327	212.564	132.548	Pass	Pass	Pass	Pass	0.251712	0.906069
SaureusN315	SA0465	SA0465	537710	538102	393	+	0	6830	4733.29	9077.1	18680.5	17674.5	98.2647	113.208	232.098	139.596	Pass	Pass	Pass	Pass	0.302278	0.96137
SaureusN315	SA0466	SA0466	538207	538608	402	+	0	6324	40189.3	65878.5	93463.1	71376.4	64.8266	65.4053	142.086	101.731	Pass	Pass	Pass	Pass	0.637286	0.11564
SaureusN315	SA0467	SA0467	538788	540083	1296	+	0	4849	12951.9	21732.8	36746.8	22751.3	55.9912	63.5106	113.271	92.1599	Pass	Pass	Pass	Pass	0.53714	0.0660756
SaureusN315	SA0468	SA0468	540088	540627	540	+	0	4305	5655.98	14414.8	32677.3	26135.8	54.0707	64.8855	122.208	80.573	Pass	Pass	Pass	Pass	0.312401	0.858475
SaureusN315	SA0469	ftsH	540884	542977	2094	+	0	1955	114224	205825	450659	280556	74.9213	79.682	197.188	151.693	Pass	Pass	Pass	Pass	0.928833	0.446876
SaureusN315	SA0470	hslO	543205	544086	882	+	0	846	10021.2	14059.6	24956.8	21670.1	78.656	80.6089	175.517	103.038	Pass	Pass	Pass	Pass	0.35417	0.62415
SaureusN315	SA0471	cysK	544265	545197	933	+	1	0	66411.6	160560	260116	221321	109.046	109.899	196.963	118.678	Pass	Pass	Pass	Pass	0.110874	0.463032
SaureusN315	SA0472	folP	545413	546216	804	+	0	-480	5344.43	9000.03	21589.2	18319.2	142.344	130.28	524.927	181.653	Pass	Pass	Pass	Pass	0.351809	1.02536	accumulate>2x
SaureusN315	SA0473	folB	546194	546559	366	+	0	958	2754.38	6192.13	13922.6	12846.3	118.626	115.739	338.824	148.14	Pass	Pass	Pass	Pass	0.320543	1.05284	accumulate>2x
SaureusN315	SA0474	folK	546556	547032	477	+	0	485	6741.3	14220.5	29586.4	25880.6	84.3672	81.279	182.067	109.797	Pass	Pass	Pass	Pass	0.380087	0.863903
SaureusN315	SA0475	lysS	547571	549058	1488	+	0	-53	66777.9	138050	208333	170500	75.7344	84.657	167.465	118.177	Pass	Pass	Pass	Pass	0.481248	0.304587
SaureusN315	SArRNA04	SArRNA04	549616	549730	115	+	0	-2098	34.2372	10.0522	6.74872	147.736	135.394	67.8043	137.902	31.3877	LowExp	LowExp	LowExp	LowExp	0	0
SaureusN315	SAtRNA06	SAtRNA06	549743	549818	76	+	0	-2225	439.948	596.428	215.959	53.722	41.7209	30.8088	31.6409	39.2783	LowExp	LowExp	LowExp	LowExp	0	-1.02657
SaureusN315	SAtRNA07	SAtRNA07	549835	549910	76	+	0	-2317	2805.74	2908.42	1950.38	543.935	53.8187	31.1541	37.3098	31.8504	LowExp	LowExp	Q20	Q20	0	-0.524624
SaureusN315	SAtRNA08	SAtRNA08	549917	549989	73	+	0	-2399	4185.5	4345.88	3529.58	1524.36	49.7139	30.3898	34.7396	27.9999	Q20	LowExp	Q20	Q20	0	-0.245901
SaureusN315	SAtRNA09	SAtRNA09	550023	550097	75	+	0	-2505	5496.78	5582.3	6465.28	4720.82	30.301	26.5586	29.6682	22.2064	Q20	Q20	Q20	Q20	0	0
SaureusN315	SAtRNA10	SAtRNA10	550105	550193	89	+	0	-2587	5020.88	5083.04	6127.84	4109.73	40.7432	31.0011	30.01	25.0639	Q20	Q20	Q20	Q20	-0.0468791	0
SaureusN315	SAtRNA11	SAtRNA11	550199	550275	77	+	0	-2681	9870.58	8105.39	9515.7	6574.23	32.3363	27.4741	32.9404	22.636	Q20	Q20	Q20	Q20	0	0
SaureusN315	SAtRNA12	SAtRNA12	550296	550369	74	+	0	-2778	7924.2	8061.83	8307.68	7265.9	25.9773	26.2629	32.1549	21.8326	Q20	Q20	Q20	Q20	0	0
SaureusN315	SAtRNA13	SAtRNA13	550393	550468	76	+	0	-2875	6392.08	7344.78	4562.14	6097.45	28.1158	33.0162	29.9639	32.6984	Q20	Q20	Q20	Q20	0	-0.0680806
SaureusN315	SArRNA05	SArRNA05	550589	552143	1555	+	0	-3071	10.2712	20.1043	6.74872	10986.2	1800	1800	503.277	18.4619	LowExp	Q20	LowExp	LowExp	-1.83857	0
SaureusN315	SAtRNA14	SAtRNA14	552236	552312	77	+	0	-4718	59.9151	46.9101	20.2462	181.312	38.2313	51.9212	52.0212	34.4386	LowExp	LowExp	LowExp	LowExp	0	0
SaureusN315	SArRNA06	SArRNA06	552480	555402	2923	+	0	-4962	679.608	378.631	242.954	50451.7	483.337	802.469	154.455	31.1307	LowExp	Q20	Pass	Pass	-1.64584	0
SaureusN315	SArRNA07	SArRNA07	555475	555589	115	+	0	-7957	1.71186	0	0	13.4305	291.078	1800	1800	60.2411	LowExp	LowExp	LowExp	LowExp	0	0
SaureusN315	SA0476	SA0476	556112	557494	1383	-	0	-178510	304.711	1001.86	2409.29	2907.7	68.6981	78.0954	116.63	82.0994	Pass	Pass	LowExp	Pass	0.0721329	1.26592
SaureusN315	SA0477	SA0477	557598	558485	888	+	0	-10080	38494.6	89785.9	77657.6	75009.4	389.711	202.774	306.467	130.051	Pass	Pass	Pass	Pass	0	0
SaureusN315	SA0478	SA0478	558489	559049	561	+	0	-10971	22216.5	58734.7	57998.5	48678.9	331.049	208.682	321.531	151.447	Pass	Pass	Pass	Pass	0	0
SaureusN315	SA0479	nupC	559257	560471	1215	-	0	-175533	35002.4	75464.9	101744	36772.7	111.639	88.9882	166.149	106.597	Pass	Pass	Pass	Pass	0	0
SaureusN315	SA0480	ctsR	560629	561090	462	+	0	-13111	2322.99	4510.07	5203.27	5969.86	46.9113	44.7319	83.3872	68.7849	Pass	Pass	Pass	Q20	0.552156	0.206268
SaureusN315	SA0481	SA0481	561109	561675	567	+	0	13435	5209.19	6661.23	9454.96	12181.5	56.1167	52.2643	87.3811	70.9383	Pass	Pass	Pass	Q20	0.338136	0.505283
SaureusN315	SA0482	SA0482	561665	562672	1008	+	0	12438	6303.07	10517.9	18788.4	23066.9	55.528	50.1131	104.692	81.8575	Pass	Pass	Pass	Q20	0.559899	0.836998
SaureusN315	SA0483	clpC	562686	565142	2457	+	0	9968	29949	55042.3	65732.6	63976.2	64.4552	66.2043	127.075	98.0746	Pass	Pass	Pass	Pass	0.566954	0.216996
SaureusN315	SA0484	radA	565627	566991	1365	+	0	8119	27064.5	49704.6	48273.6	62169.8	53.353	66.7523	80.7034	56.3369	Pass	Pass	Pass	Pass	0	0
SaureusN315	SA0485	SA0485	567016	568089	1074	+	0	7021	6354.42	20704.1	39027.9	31897.4	55.0609	63.305	97.5538	80.9094	Pass	Pass	Pass	Pass	0.353988	0.623525
SaureusN315	SA0486	gltX	568646	570100	1455	+	0	5010	41950.8	84505.1	109431	99513.3	59.0891	66.4633	88.3307	74.1845	Pass	Pass	Pass	Pass	0.15856	0.235851
SaureusN315	SA0487	cysE	570529	571170	642	+	0	3940	4298.48	8889.46	10953.2	11389.1	58.9565	69.5585	95.4215	64.9503	Pass	Pass	Pass	Pass	0	0.301182
SaureusN315	SA0488	cysS	571154	572554	1401	+	0	2556	8234.04	18532.8	24869	26223.1	68.6587	81.2488	115.173	78.6234	Pass	Pass	Pass	Pass	0	0.424268
SaureusN315	SA0489	SA0489	572547	572951	405	+	0	2159	2442.82	6118.41	8172.7	11100.3	77.4431	92.0893	126.352	76.5249	Pass	Pass	Pass	Pass	0	0.417656
SaureusN315	SA0490	SA0490	572959	573705	747	+	0	1405	5994.93	11439.4	12788.8	11946.4	102.633	118.144	149.767	94.8338	Pass	Pass	Pass	Pass	0	0.0625742
SaureusN315	SA0491	SA0491	573705	574229	525	+	0	881	3822.58	9834.36	12748.3	14182.6	89.834	121.437	157.799	100.397	Pass	Pass	Pass	Pass	0	0.374406
SaureusN315	SA0492	SA0492	574310	574879	570	+	0	231	974.048	4875.3	9556.19	10119.9	94.1301	108.629	192.707	106.596	Pass	Pass	Pass	Pass	0	0.970946
SaureusN315	SA0493	secE	575193	575375	183	+	0	-82	5601.2	15115.1	22277.5	31736.3	56.5387	65.448	73.4861	53.5827	Pass	Pass	Pass	Pass	0	0.5596
SaureusN315	SA0494	nusG	575388	575936	549	+	0	-277	22666.7	48082.8	57593.6	48161.8	80.3822	86.5096	91.0694	76.9417	Pass	Pass	Pass	Pass	0	0.00236744
SaureusN315	SA0495	rplK	576117	576539	423	+	0	912	194567	408610	1.15933e+06	1.0536e+06	165.97	180.172	844.394	423.894	Pass	Pass	Pass	Pass	1.23433	1.36653	stabilized>2x accumulate>2x
SaureusN315	SA0496	rplA	576747	577439	693	+	0	12	165631	457283	1.46206e+06	1.01148e+06	159.859	164.389	743.512	683.882	Pass	Pass	Pass	Pass	2.05664	1.14531	stabilized>2x accumulate>2x
SaureusN315	SA0497	rplJ	577711	578211	501	+	1	0	165984	459869	550311	460834	113.071	128.239	310.925	194.954	Pass	Pass	Pass	Pass	0.604305	0.00302335
SaureusN315	SA0498	rplL	578254	578622	369	+	0	-59	78606.9	269562	317527	231105	152.084	156.152	345.955	242.141	Pass	Pass	Pass	Pass	0.632899	0
SaureusN315	SA0499	SA0499	578797	579405	609	+	0	-602	8619.21	22540.3	31948.5	29372.5	122.115	112.115	211.019	141.17	Pass	Pass	Pass	Pass	0.209193	0.381961
SaureusN315	SA0500	rpoB	579620	583171	3552	+	0	-1425	245505	555733	799710	710890	174.106	135.455	182.436	131.14	Pass	Pass	Pass	Pass	0	0.355233
SaureusN315	SA0501	rpoC	583308	586931	3624	+	0	56	239410	714135	924028	691315	282.51	168.234	288.555	230.149	Pass	Pass	Pass	Pass	0	0
SaureusN315	SA0502	SA0502	587068	587322	255	+	1	0	20167.4	87343.2	134171	59336	86.6028	117.04	455.16	606.665	Pass	Pass	Pass	Pass	1.95937	0	stabilized>2x
SaureusN315	SA0503	rpsL	587420	587833	414	+	0	-50	226159	584747	658466	594038	175.917	179.911	411.558	246.456	Pass	Pass	Pass	Pass	0.454046	0.0227415
SaureusN315	SA0504	rpsG	587899	588369	471	+	0	-529	183042	594334	636661	520056	221.052	203.385	458.72	280.345	Pass	Pass	Pass	Pass	0.342817	0
SaureusN315	SA0505	fus	588492	590573	2082	+	1	0	874339	2.7797e+06	2.72889e+06	2.07724e+06	309.397	265.016	745.187	406.01	Pass	Pass	Pass	Pass	0.392053	0
SaureusN315	SA0506	tuf	590790	591974	1185	+	0	-84	1.35617e+06	2.53796e+06	2.6231e+06	1.80407e+06	679.703	422.425	1017.75	548.511	Pass	Pass	Pass	Pass	0	0
SaureusN315	SA0507	SA0507	592256	593431	1176	-	0	-142573	7831.76	7944.55	12026.2	11389.1	61.9998	58.1215	99.6837	77.759	Pass	Pass	Pass	Pass	0.326747	0.519611
SaureusN315	SA0508	SA0508	593602	594789	1188	+	0	-2896	56785.8	33929.4	77907.3	41742	118.203	107.278	161.954	75.7938	Pass	Pass	Pass	Pass	0	0
SaureusN315	SA0509	SA0509	595059	595937	879	+	0	-4353	22855	30089.5	35235.1	60034.3	169.962	184.845	321.951	175.435	Pass	Pass	Pass	Pass	0	0.227755
SaureusN315	SA0510	araB	596096	597733	1638	+	0	-5390	5806.63	2486.23	7099.66	6285.48	38.6853	53.4514	53.0571	45.8145	Pass	Pass	Pass	Pass	0	0.114321
SaureusN315	SA0511	SA0511	597947	598912	966	+	0	-7241	128650	42721.7	151070	68287.4	68.7927	75.6823	107.067	65.3319	Pass	Pass	Pass	Pass	0	0
SaureusN315	SA0512	ilvE	599248	600324	1077	+	0	-8542	15458.1	27807.6	38751.2	35765.4	96.2529	86.4103	228.51	144.212	Pass	Pass	Pass	Pass	0.583291	0.363086
SaureusN315	SA0513	SA0513	600574	601257	684	+	0	-9868	4045.12	6862.27	10467.3	8649.24	115.604	95.506	207.382	147.113	Pass	Pass	Pass	Pass	0.347739	0.333888
SaureusN315	SA0514	SA0514	601373	602035	663	-	0	-133969	4182.07	8132.19	24808.3	14840.7	37.5446	44.6384	133.758	94.5767	Pass	Pass	Pass	Q20	1.0832	0.867843
SaureusN315	SA0515	SA0515	602028	602645	618	-	0	-133359	253.355	1615.05	7909.5	4552.94	36.6166	35.0917	119.404	81.8306	Pass	Pass	LowExp	Q20	1.16014	1.49522
SaureusN315	SA0516	SA0516	602712	603182	471	+	0	-12006	1706.72	2365.61	2928.95	2504.79	44.0329	45.2813	79.9881	65.7732	Pass	Pass	Pass	Q20	0.538584	0.0824782
SaureusN315	SA0517	SA0517	603329	604198	870	+	0	-12623	5373.53	9556.25	13241	11892.7	45.1057	53.0007	78.6435	63.5593	Pass	Pass	Pass	Pass	0.262091	0.315561
SaureusN315	SA0518	SA0518	604220	604786	567	+	0	-13514	3267.94	7049.91	11742.8	10052.7	45.5831	55.4772	104.779	81.6117	Pass	Pass	Pass	Pass	0.556882	0.51191
SaureusN315	SA0519	sdrC	605215	608076	2862	+	0	-14509	1099.01	1896.51	1930.13	4082.87	115.34	96.0435	119.25	113.534	Pass	Pass	Pass	Pass	0	0.0253569
SaureusN315	SA0520	sdrD	608443	612600	4158	+	0	-17737	2915.3	7240.9	5034.55	11080.2	195.161	165.066	219.857	140.506	Pass	Pass	Pass	Pass	0	0
SaureusN315	SA0521	sdrE	612994	616419	3426	+	0	-22288	6368.12	7056.61	19686	97297.3	111.772	81.5405	218.157	199.572	Pass	Pass	Pass	Pass	0.836355	1.48012	accumulate>2x
SaureusN315	SA0522	SA0522	616540	618012	1473	+	0	-25834	4847.99	9546.2	13281.5	10825	42.0283	46.3116	61.628	49.3197	Pass	Pass	Pass	Q20	0.0907886	0.181367
SaureusN315	SA0523	SA0523	618137	619627	1491	-	0	-116377	3832.85	11325.4	10966.7	7608.38	35.4862	38.7396	66.673	59.5879	Pass	Pass	Q20	Q20	0.621212	0
SaureusN315	SA0524	SA0524	619909	620787	879	-	0	-115217	20244.4	33617.8	126437	118914	51.1816	46.6956	267.076	173.473	Pass	Pass	Pass	Pass	1.76101	1.82262	stabilized>2x accumulate>2x
SaureusN315	SA0525	SA0525	620800	621465	666	-	0	-114539	17418.2	25978.1	91721.9	91985.5	43.4801	42.3704	240.179	145.648	Pass	Pass	Pass	Q20	1.74406	1.81997
SaureusN315	SA0526	SA0526	621479	621838	360	-	0	-114166	9839.77	14639.3	42591.2	43299.9	38.3661	39.385	223.044	132.374	Pass	Pass	Pass	Pass	1.74891	1.54071	stabilized>2x accumulate>2x
SaureusN315	SA0527	nagB	622117	622875	759	+	0	-31411	1369.49	4660.85	5041.3	5298.33	47.8958	56.5995	99.7599	77.0282	Pass	Pass	Pass	Pass	0.444599	0.113202
SaureusN315	SA0528	SA0528	622952	623584	633	+	0	-32246	18455.6	26588	59834.2	60262.7	278.843	217.167	772.125	289.671	Pass	Pass	Pass	Pass	0.0549623	1.1702	accumulate>2x
SaureusN315	SA0529	SA0529	623586	624134	549	+	0	-32880	28288.5	33859	60367.3	63546.4	451.331	239.119	864.214	283.572	Pass	Pass	Pass	Pass	0	0.834228
SaureusN315	SA0530	SA0530	624247	624894	648	+	0	-33541	3327.85	5645.96	2119.1	1484.07	150.792	110.681	135.276	74.7591	Pass	LowExp	Pass	Pass	0	-0.651142
SaureusN315	SA0531	proP	625396	626796	1401	+	0	-34690	7280.54	5277.38	10501	16962.7	73.1105	60.6918	190.742	119.846	Pass	Pass	Pass	Pass	0.713027	0.528411
SaureusN315	SA0532	SA0532	627131	627340	210	+	0	-36425	1.71186	10.0522	20.2462	6.71525	307.862	67.8043	52.0212	82.6052	LowExp	LowExp	LowExp	LowExp	0	0
SaureusN315	SA0533	vraA	627340	628716	1377	+	0	-36634	571.761	1212.96	1666.93	1027.43	36.1301	42.0701	45.7727	34.9457	LowExp	LowExp	LowExp	Pass	0	0
SaureusN315	SA0534	vraB	628718	629857	1140	+	0	-38012	1723.84	2784.45	3063.92	3256.9	90.0705	78.9764	76.365	55.0683	Pass	Pass	Pass	Pass	-0.0485091	0.137988
SaureusN315	SA0535	vraC	629832	630197	366	+	0	-39126	291.016	552.869	1039.3	1208.75	60.1112	58.6695	63.4574	47.2184	LowExp	LowExp	LowExp	LowExp	0	0.910608
SaureusN315	SA0536	SA0536	630200	630469	270	+	0	-39494	159.203	489.205	836.842	745.393	55.1712	59.3396	78.2801	62.6647	LowExp	LowExp	LowExp	LowExp	0.0786565	0.607562
SaureusN315	SAS016	SAS016	630670	630837	168	-	0	-105167	107.847	1343.64	1727.67	1497.5	332.444	235.76	829.893	552.942	Pass	Pass	LowExp	Pass	0.734014	0.156412
SaureusN315	SA0537	SA0537	631344	632174	831	-	0	-103830	19354.3	31426.4	26185	26162.6	84.1457	81.7994	151.349	92.3619	Pass	Pass	Pass	Pass	0.134409	0
SaureusN315	SA0538	ung	632358	633014	657	+	0	-41652	4397.77	6430.03	10163.6	12335.9	43.1692	50.6465	94.7413	68.5869	Pass	Pass	Pass	Pass	0.437472	0.660511
SaureusN315	SA0539	SA0539	633015	633395	381	+	0	-42309	5573.81	7482.15	10717	10865.3	50.7374	57.1715	108.388	83.0791	Pass	Pass	Pass	Pass	0.539191	0.518372
SaureusN315	SA0540	SA0540	633528	633896	369	+	0	-42822	2446.25	4396.14	7322.36	6708.54	55.3842	63.9878	129.904	94.8261	Pass	Pass	Pass	Pass	0.567486	0.60976
SaureusN315	SA0541	SA0541	634017	635501	1485	+	0	-43311	24291.3	37900	78838.6	104201	78.1164	77.139	241.392	176.005	Pass	Pass	Pass	Pass	1.17192	1.0567	stabilized>2x accumulate>2x
SaureusN315	SA0542	SA0542	635642	636094	453	-	0	-99910	1270.2	2935.23	4460.91	2041.44	41.0369	42.1884	76.3712	70.201	Pass	Pass	Pass	Q20	0.734645	0
SaureusN315	SA0543	SA0543	636107	636757	651	-	0	-99247	2732.13	4674.25	5965.87	4143.31	38.2737	37.8577	70.5622	59.7885	Pass	Pass	Q20	Q20	0.643515	0
SaureusN315	SA0544	SA0544	637420	638172	753	-	0	-97832	11281.2	33788.6	33709.9	31219.2	123.327	118.287	246.571	155.267	Pass	Pass	Pass	Pass	0.332255	0
SaureusN315	SA0545	eutD	638340	639326	987	+	0	-47634	52704.7	96276.2	74128	67602.4	120.87	105.067	154.569	102.202	Pass	Pass	Pass	Pass	0	0
SaureusN315	SA0546	SA0546	639329	640165	837	+	0	-48623	32802.7	80511.1	77347.1	63392	122.942	109.866	174.059	119.559	Pass	Pass	Pass	Pass	0	0
SaureusN315	SA0547	mvaK1	640833	641672	840	+	0	-50127	8639.75	16200.7	14712.2	10724.3	41.8074	41.3225	44.5899	36.0657	Pass	Pass	Pass	Q20	0	0
SaureusN315	SA0548	mvaD	641677	642660	984	+	0	-50971	11125.4	18918.2	17742.4	16506.1	44.2185	44.8088	55.3448	48.5766	Pass	Pass	Pass	Pass	0.116478	0
SaureusN315	SA0549	mvaK2	642673	643749	1077	+	0	-51967	10557	17376.8	20718.6	18574.4	43.8339	47.406	64.3645	59.8964	Pass	Pass	Pass	Pass	0.337399	0.0961497
SaureusN315	SA0550	SA0550	643926	644267	342	+	0	-53220	2632.84	5981.03	6573.26	6634.67	40.3189	34.54	43.621	38.5539	Pass	Pass	Q20	Q20	0	0.136213
SaureusN315	SA0551	SA0551	644319	645767	1449	-	0	-90237	2869.08	3538.36	8469.65	6957	75.37	72.5651	98.935	94.4751	Pass	Pass	Pass	Pass	0.325945	0.975385
SaureusN315	SA0552	SA0552	645628	646068	441	-	0	-89936	564.914	660.092	1538.71	1739.25	55.9631	51.1161	63.0651	54.3064	LowExp	LowExp	Pass	LowExp	0	1.22098
SaureusN315	SA0553	SA0553	646693	648087	1395	+	0	55462	2487.33	3169.78	3509.34	8521.65	60.5166	51.2027	55.4571	39.5732	Pass	Pass	Pass	Pass	0	0.146815
SaureusN315	SA0554	SA0554	648091	648723	633	+	0	54826	330.389	680.196	1025.81	1531.08	57.0696	53.7511	59.874	43.7995	LowExp	LowExp	LowExp	LowExp	0	0.592735
SaureusN315	SA0555	SA0555	648770	649390	621	+	0	54159	176.322	479.153	863.836	1128.16	63.1447	57.7745	70.1438	55.2643	LowExp	LowExp	LowExp	LowExp	0	0.850273
SaureusN315	SA0556	SA0556	649530	650162	633	+	0	53387	126.678	452.347	992.062	785.684	68.4452	60.9833	67.0189	62.3793	LowExp	LowExp	LowExp	LowExp	0	0.79652
SaureusN315	SA0557	SA0557	650610	651548	939	+	0	52001	4926.73	7086.77	7099.66	8582.09	153.333	102.069	100.071	74.6548	Pass	Pass	Pass	Pass	-0.0285279	0.00262089
SaureusN315	SA0558	SA0558	651994	652530	537	+	0	51019	17207.6	15594.2	21420.4	13343.2	75.0493	74.2555	66.0468	60.2567	Pass	Pass	Pass	Pass	-0.169008	0
SaureusN315	SA0559	SA0559	652698	653174	477	+	0	50375	1160.64	3092.71	5027.8	5083.45	43.6796	48.6283	62.4253	46.6852	Pass	Pass	Pass	Q20	0	0.701054
SaureusN315	SA0560	SA0560	653214	654509	1296	+	0	49040	10230.1	20801.3	27474	22113.3	57.9442	58.3832	70.2564	58.6737	Pass	Pass	Pass	Pass	0.00716238	0.0882447
SaureusN315	SA0561	SA0561	654552	655058	507	+	0	48491	5198.92	8809.04	14611	10267.6	68.5437	63.7012	97.5185	87.9277	Pass	Pass	Pass	Pass	0.359294	0.221045
SaureusN315	SA0562	adh1	655557	656567	1011	+	0	46982	802.862	408359	2308.06	1329.62	208.147	906.751	268.571	188.915	Pass	Pass	Pass	Pass	0	0
SaureusN315	SA0563	SA0563	656831	657259	429	+	0	46290	2954.67	7076.72	9684.42	14484.8	28.4126	59.1755	46.1111	38.3863	Q20	Pass	Q20	Q20	0	0.452585
SaureusN315	SA0564	argS	657256	658917	1662	+	0	44632	17269.2	41223.9	55784.9	43823.7	50.8086	62.7373	65.5202	56.9202	Pass	Pass	Pass	Pass	0	0.0882315
SaureusN315	SA0565	SA0565	659187	659822	636	+	0	43727	106.135	271.408	566.893	543.935	48.4921	52.1772	78.4377	62.3719	LowExp	LowExp	LowExp	LowExp	0.257477	1.00297
SaureusN315	SA0566	SA0566	660074	660961	888	+	0	42588	7833.47	14934.2	15812.3	11812.1	71.7565	79.4342	114.334	85.8135	Pass	Pass	Pass	Pass	0.111445	0
SaureusN315	SA0567	SA0567	661110	662060	951	+	0	41489	2184.33	4704.41	7437.09	6419.78	44.5099	52.2632	67.1076	54.0253	Pass	Pass	Pass	Q20	0.0478394	0.44851
SaureusN315	SA0568	SA0568	662115	662834	720	+	0	40715	2838.26	5538.74	10035.4	8246.33	45.3719	51.7631	63.8369	50.9865	Pass	Pass	Pass	Pass	0	0.574195
SaureusN315	SA0569	SA0569	662818	663618	801	+	0	39931	4805.19	9191.02	16898.8	13094.7	48.2976	56.1792	69.4625	56.6956	Pass	Pass	Pass	Pass	0.0132019	0.51069
SaureusN315	SA0570	SA0570	663754	664260	507	+	0	39289	17894.1	42637.9	79209.8	45260.8	54.3133	56.411	145.295	101.751	Pass	Pass	Pass	Pass	0.850997	0.0861256
SaureusN315	SA0571	SA0571	664422	665138	717	+	0	38411	504.999	2368.96	11668.5	7641.96	33.2855	37.342	100.851	84.2874	Pass	Pass	LowExp	Q20	1.17452	1.68969
SaureusN315	SA0572	SA0572	665307	666095	789	+	0	37454	2922.14	5287.43	5837.64	6037.01	83.303	73.3709	140.417	63.2504	Pass	Pass	Pass	Pass	0	0.142819
SaureusN315	SA0573	sarA	666347	666721	375	-	0	-69283	7088.81	20379.1	62499.9	90011.2	59.9114	66.5407	339.36	242.096	Pass	Pass	Pass	Pass	1.86327	1.61677	stabilized>2x accumulate>2x
SaureusN315	SA0574	SA0574	667669	668598	930	-	0	-67406	251.643	777.367	1862.65	1591.51	60.3061	47.6569	78.2305	66.8723	Pass	LowExp	LowExp	LowExp	0.149105	1.03373
SaureusN315	SA0575	SA0575	668793	669017	225	-	0	-66987	18.8305	53.6115	101.231	141.02	107.288	65.974	309.851	100.257	LowExp	LowExp	LowExp	LowExp	0	0.917034
SaureusN315	SA0576	SA0576	669034	669237	204	-	0	-66767	27.3898	30.1565	128.226	87.2983	77.4397	72.1484	131.532	109.902	LowExp	LowExp	LowExp	LowExp	0.505069	1.53349
SaureusN315	SA0577	SA0577	669396	669956	561	+	0	33593	499.863	1196.21	1113.54	2404.06	40.4761	42.0382	75.6549	54.2377	LowExp	Pass	LowExp	LowExp	0.367595	0
SaureusN315	SA0578	SA0578	669975	672377	2403	+	0	31172	1367.78	3411.03	5183.02	7809.84	57.2275	57.9552	93.4586	67.5573	Pass	Pass	Pass	Pass	0.221173	0.603585
SaureusN315	SA0579	SA0579	672364	672789	426	+	0	30760	268.762	593.077	1531.96	2451.07	63.5971	70.9524	105.644	71.1842	Pass	Pass	LowExp	LowExp	0.00470594	1.36909
SaureusN315	SA0580	SA0580	672786	673130	345	+	0	30419	154.067	221.147	830.093	1168.45	63.3907	104.441	108.264	76.591	LowExp	LowExp	LowExp	LowExp	0	1.90826
SaureusN315	SA0581	SA0581	673120	674616	1497	+	0	28933	1016.84	1531.28	3894.01	5929.57	78.82	117.695	117.872	86.2188	Pass	Pass	Pass	Pass	0	1.34652	accumulate>2x
SaureusN315	SA0582	SA0582	674617	675099	483	+	0	28450	65.0507	177.588	951.57	1249.04	110.279	141.164	131.974	97.2876	LowExp	Pass	LowExp	LowExp	0	2.42177
SaureusN315	SA0583	SA0583	675096	675398	303	+	0	28151	284.169	586.376	1235.02	2122.02	95.6083	116.371	179.208	104.181	Pass	Pass	LowExp	LowExp	0	1.07463
SaureusN315	SA0584	SA0584	675373	675810	438	+	0	27739	299.575	653.39	1693.93	2021.29	101.103	119.323	148.305	117.539	Pass	Pass	LowExp	Pass	0	1.37436
SaureusN315	SA0585	SA0585	676150	678192	2043	+	0	25357	3774.65	16009.7	16406.1	15881.6	49.1473	57.0945	100.518	89.0064	Pass	Pass	Pass	Pass	0.640558	0
SaureusN315	SA0586	SA0586	678300	679619	1320	-	0	-56385	0	0	0	0	1800	1800	1800	1800	LowExp	LowExp	LowExp	LowExp	0	0
SaureusN315	SA0587	SA0587	680739	681668	930	-	0	-54336	174836	364344	225913	85048.7	89.7264	104.448	130.319	104.063	Pass	Pass	Pass	Pass	0	0
SaureusN315	SA0588	SA0588	681665	682501	837	-	0	-53503	91343.1	204287	151050	61632.6	77.8568	84.4028	111.563	82.0119	Pass	Pass	Pass	Pass	0	0
SaureusN315	SA0589	SA0589	682495	683238	744	-	0	-52766	215576	393937	194734	89756	76.2456	83.2743	94.124	74.0036	Pass	Pass	Pass	Pass	0	-0.14669
SaureusN315	SA0590	SA0590	683360	684004	645	+	0	19545	7260	12437.9	18984.2	16344.9	37.1972	41.1478	88.767	73.5903	Pass	Pass	Pass	Pass	0.838699	0.394103
SaureusN315	SA0591	SA0591	684084	684836	753	-	0	-51168	657.354	985.111	1849.15	1007.29	47.6402	40.4777	76.8533	58.6218	Pass	LowExp	Q20	LowExp	0.299256	0.0321171
SaureusN315	SA0592	tagA	685072	685836	765	+	0	17713	7265.13	11737.6	12950.8	10019.2	29.6826	34.0848	53.3583	43.8512	Pass	Pass	Q20	Q20	0.363489	0
SaureusN315	SA0593	tagH	685897	686691	795	-	0	-49313	12532.5	19507.9	30672.9	33059.2	37.9744	40.244	69.2471	58.6455	Pass	Pass	Q20	Q20	0.543249	0.652909
SaureusN315	SA0594	tagG	687017	687850	834	+	0	15699	6541.01	18472.5	75153.8	39660.3	31.305	32.5898	214.886	181.738	Pass	Pass	Q20	Q20	2.47937	1.10231
SaureusN315	SA0595	tagB	688582	689052	471	+	0	14497	1088.74	2814.6	3921.01	5117.02	31.8549	33.601	53.939	38.7365	Pass	Q20	Q20	Q20	0.205189	0.478293
SaureusN315	SA0596	tagX	689103	690110	1008	+	0	13439	2857.09	6262.49	9623.68	9300.62	36.0964	36.8865	59.289	45.355	Pass	Pass	Q20	Q20	0.298167	0.57059
SaureusN315	SA0597	tagD	690173	690571	399	+	0	12978	2184.33	3809.77	6829.71	5808.69	42.4263	47.7166	64.1581	50.8164	Pass	Pass	Pass	Pass	0.0908023	0.608511
SaureusN315	SA0598	pbp4	690688	691983	1296	-	0	-44021	6494.79	12163.1	32879.8	24342.8	36.1178	38.5352	82.7084	59.4185	Pass	Pass	Q20	Q20	0.624735	1.00098
SaureusN315	SA0599	SA0599	692404	694131	1728	+	0	9418	10141.1	26376.9	87321.7	130142	48.142	64.3847	216.772	279.109	Pass	Pass	Pass	Pass	1.75139	1.72707	stabilized>2x accumulate>2x
SaureusN315	SAS017	SAS017	694200	694280	81	+	0	9269	220.83	1202.91	3205.64	1907.13	47.8709	59.9623	219.82	1800	Pass	Pass	LowExp	Pass	1.87419	0.664878
SaureusN315	SA0600	SA0600	694488	695717	1230	+	0	7832	18447	43029.9	62155.7	34489.5	86.7001	77.2623	168.617	126.156	Pass	Pass	Pass	Pass	0.541104	0
SaureusN315	SA0601	SA0601	696464	697075	612	+	0	6474	2600.31	4791.53	6822.96	6735.4	81.7946	62.5212	92.6011	72.0804	Pass	Pass	Pass	Pass	0	0.491277
SaureusN315	SA0602	fhuA	697357	698154	798	+	0	5395	6390.37	4258.76	11439.1	16613.5	35.4758	47.5868	61.3113	49.0823	Pass	Pass	Q20	Q20	0.044641	0.84
SaureusN315	SA0603	fhuB	698190	699194	1005	+	0	4355	3011.16	2003.73	7882.51	9314.05	45.5788	58.7475	84.1422	67.2695	Pass	Pass	Q20	Pass	0.195425	1.38833
SaureusN315	SA0604	fhuG	699191	700207	1017	+	0	3342	4611.75	4037.62	12404.2	9770.69	78.9375	83.7053	137.914	108.71	Pass	Pass	Pass	Pass	0.377095	1.08315	accumulate>2x
SaureusN315	SA0605	SA0605	700444	701409	966	+	0	2140	4075.94	2298.59	6546.26	6137.74	220.218	158.354	106.139	79.8112	Pass	Pass	Pass	Pass	-0.577199	0.590576
SaureusN315	SA0606	SA0606	701451	702035	585	+	0	1514	4060.53	2399.11	5385.48	5023.01	219.065	148.294	111.246	89.0044	Pass	Pass	Pass	Pass	-0.4147	0.306883
SaureusN315	SA0607	SA0607	702028	702390	363	+	0	1159	2447.96	1695.46	3786.03	2988.29	154.058	134.399	118.881	98.1519	Pass	Pass	Pass	Pass	-0.177011	0.287739
SaureusN315	SA0608	SA0608	702506	703003	498	+	0	546	17948.8	34174	72960.4	37336.8	44.7097	40.8338	67.3872	66.01	Pass	Pass	Pass	Q20	0.562097	0.1277
SaureusN315	SA0609	SA0609	703547	704527	981	+	1	0	11080.9	17906.2	34668.2	23322.1	64.2632	54.4523	115.926	102.923	Pass	Pass	Pass	Pass	0.679504	0.381233
SaureusN315	SA0610	SA0610	704678	705721	1044	+	0	-1128	1467.06	3236.79	19645.5	14182.6	41.0749	38.7065	190.612	126.875	Pass	Pass	Pass	Q20	1.62708	2.13149
SaureusN315	SA0611	SA0611	706050	706478	429	+	0	-2500	845.659	3223.39	11729.3	5211.03	38.5557	36.7495	160.394	150.98	Pass	Pass	Pass	Q20	1.96934	0.692991
SaureusN315	SA0612	SA0612	706687	707193	507	-	0	-28811	3300.47	4118.03	6384.29	4928.99	31.3277	32.1977	54.8846	46.8468	Pass	Pass	Q20	Q20	0.54099	0.259338
SaureusN315	SA0613	SA0613	707306	708229	924	+	0	-3756	2189.47	4751.32	8246.94	8514.94	29.3464	33.7691	61.2777	51.9947	Pass	Pass	Q20	Q20	0.622662	0.795531
SaureusN315	SA0614	SA0614	708245	708919	675	+	0	-4695	1069.91	2824.66	6229.07	4552.94	35.0849	36.8602	64.7955	57.5321	Pass	Pass	Q20	Q20	0.642302	0.688723
SaureusN315	SA0615	SA0615	708912	709952	1041	+	0	-5362	2608.87	4798.23	8584.38	5983.29	39.3537	41.1232	72.6606	63.2238	Pass	Pass	Q20	Q20	0.620516	0.318437
SaureusN315	SA0616	vraF	710096	710857	762	+	0	-6546	1857.37	3585.27	6492.27	4942.42	43.8299	42.9243	70.2929	61.4226	Pass	Pass	Q20	Q20	0.486855	0.463138
SaureusN315	SA0617	vraG	710835	712736	1902	+	0	-7285	1592.03	4969.12	15150.9	10704.1	53.1004	48.4256	101.556	90.2327	Pass	Pass	Pass	Pass	0.764928	1.1071	accumulate>2x
SaureusN315	SA0618	SA0618	713459	714076	618	+	0	-9909	3550.4	14183.6	63174.8	48551.3	40.1456	43.9128	210.749	138.381	Pass	Pass	Pass	Q20	1.65593	1.77529
SaureusN315	SA0619	SA0619	714092	715099	1008	+	0	-10542	29199.2	50391.5	116247	68750.7	54.7154	50.9645	163.326	155.691	Pass	Pass	Pass	Pass	1.50867	0.448196	stabilized>2x
SaureusN315	SA0620	SA0620	715687	716484	798	-	0	-19520	58305.9	63496.1	107116	76198	45.6652	46.9065	85.7466	80.743	Pass	Pass	Pass	Pass	0.78355	0.263084
SaureusN315	SA0621	SA0621	716845	717489	645	+	0	-13295	479.321	2941.93	5493.46	4787.97	62.3931	48.6653	116.134	84.5017	Pass	Pass	Pass	Pass	0.437594	0.702652
SaureusN315	SA0622	SA0622	718186	720336	2151	+	0	-14636	698.439	2881.62	6310.06	5627.38	44.7495	43.8308	68.7636	52.7627	Pass	Pass	Pass	Pass	0.237647	0.965584
SaureusN315	SA0623	SA0623	720416	720841	426	+	0	-16866	92.4404	569.622	3111.16	1960.85	68.2532	61.1209	234.108	144.502	Pass	Pass	LowExp	LowExp	1.08212	1.7834
SaureusN315	SA0624	SA0624	721031	721747	717	+	0	-17481	18777.4	34894.4	37624.1	30393.2	54.9796	64.7555	112.631	84.6006	Pass	Pass	Pass	Pass	0.385665	0
SaureusN315	SA0625	SA0625	722032	722220	189	+	0	-18482	2490.76	6493.69	9009.54	6198.18	67.526	66.1851	125.283	100.08	Pass	Pass	Pass	Pass	0.567633	0
SaureusN315	SA0626	SA0626	722573	723217	645	+	0	-19023	2528.42	5870.46	9832.89	12550.8	30.904	37.1866	63.2911	59.8462	Pass	Pass	Q20	Q20	0.686476	0.744142
SaureusN315	SA0627	SA0627	723519	724199	681	+	0	-19969	4661.39	10524.6	17809.9	17251.5	38.048	46.4066	81.3361	74.0163	Pass	Pass	Pass	Pass	0.673511	0.712954
SaureusN315	SA0628	SA0628	724337	725551	1215	+	0	-20787	3964.67	9056.99	15515.3	11469.6	45.8825	53.7426	110.927	92.7504	Pass	Pass	Pass	Pass	0.787288	0.340717
SaureusN315	SA0629	SA0629	725548	726036	489	+	0	-21998	799.438	3008.95	7200.89	4848.41	48.9109	56.5789	124.921	101.47	Pass	Pass	Pass	Pass	0.842719	0.688254
SaureusN315	SA0630	SA0630	726135	726824	690	-	0	-9180	1138.39	2017.13	4224.7	3297.19	26.6955	27.6723	48.678	38.9849	Pass	Pass	Q20	Q20	0.494474	0.70893
SaureusN315	SA0631	SA0631	726951	727394	444	+	0	-23401	109.559	308.266	593.888	1497.5	38.8654	35.7923	61.863	33.3512	LowExp	LowExp	LowExp	LowExp	0	0.946014
SaureusN315	SA0632	SA0632	727461	727856	396	+	0	-23911	4753.83	9516.04	15839.3	13477.5	28.4295	33.4902	83.3346	55.866	Pass	Pass	Q20	Q20	0.738232	0.50212
SaureusN315	SA0633	SA0633	727994	728293	300	+	0	-24444	4498.77	10631.8	14712.2	12550.8	34.9346	33.7257	78.2155	52.3778	Pass	Pass	Q20	Q20	0.5843	0.23939
SaureusN315	SA0634	SA0634	728373	728915	543	+	0	-24823	1568.06	3635.53	4278.69	4505.93	42.9479	46.9133	60.3032	44.6587	Pass	Pass	Pass	Pass	0	0.235004
SaureusN315	SA0635	SA0635	729011	729577	567	-	0	-6427	7453.44	14746.5	17229.5	14014.7	93.9242	83.6659	139.536	112.637	Pass	Pass	Pass	Pass	0.262109	0
SaureusN315	SA0636	SA0636	729579	730037	459	-	0	-5967	4442.28	10842.9	11830.5	15700.3	71.7269	69.2568	121.643	80.225	Pass	Pass	Pass	Pass	0.161538	0.125758
SaureusN315	SA0637	SA0637	730040	730723	684	-	0	-5281	9755.89	18207.8	15387.1	29983.6	62.5917	65.1102	100.681	66.6745	Pass	Pass	Pass	Pass	0.034252	0
SaureusN315	SA0638	uppP	730895	731770	876	-	0	-4234	6898.79	11097.6	19328.3	14337.1	61.1878	56.1065	119.138	78.6467	Pass	Pass	Pass	Pass	0.362141	0.369504
SaureusN315	SA0639	SA0639	731989	733620	1632	+	0	-28439	2862.23	11117.7	16925.8	13081.3	34.1136	36.9257	146.865	98.9644	Pass	Pass	Q20	Q20	1.42228	0.234651
SaureusN315	SA0640	SA0640	733617	735290	1674	+	0	-30067	3406.6	15470.3	22642	16405.4	40.5267	42.7616	158.675	112.886	Pass	Pass	Pass	Q20	1.40048	0.0846689
SaureusN315	SA0641	SA0641	735417	735860	444	-	0	-144	51732.4	199576	218969	164906	55.8836	61.6216	142.541	123.773	Pass	Pass	Pass	Pass	1.00618	0	stabilized>2x
SaureusN315	SA0642	SA0642	736087	737013	927	+	0	-32537	1004.86	4747.97	7673.3	3861.27	39.6524	43.4144	118.043	110.329	Pass	Pass	Pass	Pass	1.34556	0	stabilized>2x
SaureusN315	SA0643	SA0643	737116	738024	909	+	0	-33566	5835.73	12558.5	20077.4	15042.2	42.5918	50.6639	122.568	88.9657	Pass	Pass	Pass	Pass	0.812293	0.260349
SaureusN315	SA0644	SA0644	738059	738346	288	+	0	-34509	458.778	1343.64	3833.27	2068.3	49.8278	60.1439	138.61	112.306	Pass	Pass	LowExp	Pass	0.900949	0.622299
SaureusN315	SA0645	SA0645	738629	740182	1554	+	0	-35079	3079.64	11161.2	3954.75	2887.56	178.775	96.3147	159.419	107.516	Pass	Pass	Pass	Pass	0	0
SaureusN315	SA0646	SA0646	740268	741641	1374	+	0	-36718	4110.17	14558.9	9495.45	9844.56	141.638	102.802	214.443	126.753	Pass	Pass	Pass	Pass	0	0
SaureusN315	SA0647	SA0647	741796	742080	285	-	0	5791	525.541	1132.54	9731.66	6104.16	98.5569	68.9958	232.505	247.607	Pass	Pass	Pass	Q20	1.23823	2.43023
SaureusN315	SA0648	SA0648	742077	742697	621	-	0	6072	306.423	887.94	9225.5	7903.85	82.106	65.2788	212.175	201.131	Pass	Pass	LowExp	Q20	1.29258	3.15402
SaureusN315	SA0649	SA0649	742880	743302	423	-	0	6875	1417.42	1893.16	2301.31	2363.77	126.096	120.853	132.384	110.066	Pass	Pass	Pass	Pass	0	0.281665
SaureusN315	SA0650	norA	743511	744677	1167	+	0	38625	1504.72	2640.37	6600.25	5654.24	50.6044	48.2693	70.9966	46.9433	Pass	Pass	Q20	Pass	0	1.0986
SaureusN315	SA0651	SA0651	744970	745422	453	+	0	37880	2109.01	4855.19	17965.1	13907.3	32.1723	33.3847	67.8674	40.22	Pass	Pass	Q20	Q20	0.268727	1.51824
SaureusN315	SA0652	SA0652	745596	746078	483	+	0	37224	628.252	1655.26	1295.75	2148.88	93.3706	113.138	116.052	66.6701	Pass	Pass	Pass	Pass	0	0
SaureusN315	SA0653	SA0653	746331	747092	762	+	0	36210	647.083	3789.66	3178.65	5103.59	44.6132	49.2617	71.9493	46.3872	Pass	Pass	Pass	Pass	0	0
SaureusN315	SA0654	fruB	747089	748009	921	+	0	35293	1420.84	6198.83	4616.13	6372.77	67.2991	65.3962	77.9506	53.3867	Pass	Pass	Pass	Pass	0	0
SaureusN315	SA0655	fruA	748015	749973	1959	+	0	33329	6188.37	24527.3	16136.2	17083.6	78.2245	86.0186	109.726	77.6104	Pass	Pass	Pass	Pass	0	0
SaureusN315	SA0656	nagA	750281	751462	1182	+	0	31840	7297.66	10796	10656.2	10173.6	37.0492	41.6024	59.2286	40.8027	Pass	Pass	Q20	Q20	0	0
SaureusN315	SA0657	SA0657	751683	753032	1350	+	0	30270	15464.9	31774.9	59476.5	33448.7	37.3754	38.7511	75.4536	64.861	Pass	Pass	Pass	Q20	0.743114	0.0740627
SaureusN315	SA0658	SA0658	753254	754093	840	+	0	29209	2023.42	3035.75	3273.13	6184.75	99.7527	94.2754	171.986	99.0447	Pass	Pass	Pass	Pass	0	0.108618
SaureusN315	SA0659	SA0659	754225	755208	984	+	0	28094	2432.55	5083.04	9117.52	12678.4	86.3306	82.4088	143.336	102.599	Pass	Pass	Pass	Pass	0.249076	0.84295
SaureusN315	SA0660	saeS	755280	756335	1056	-	0	-1314	19354.3	75351	65482.9	51875.3	158.688	152.247	141.576	111.941	Pass	Pass	Pass	Pass	-0.104834	0
SaureusN315	SA0661	saeR	756335	757021	687	-	0	-628	19997.9	67614.2	48631.3	54407	142.718	146.631	137.953	91.1256	Pass	Pass	Pass	Pass	-0.0489932	0
SaureusN315	SA0662	SA0662	756996	757178	183	-	0	-471	1746.1	9770.7	6235.82	7319.62	226.062	142.37	148.17	89.7813	Pass	Pass	Pass	Pass	0	0
SaureusN315	SA0663	SA0663	757812	758252	441	-	0	162	5638.86	25184	14199.3	21979	178.603	143.011	187.971	113.931	Pass	Pass	Pass	Pass	0	0
SaureusN315	SA0664	SA0664	758532	759116	585	-	0	882	229.389	1430.76	7545.07	5674.39	50.8731	41.287	67.3576	58.4718	Pass	Pass	LowExp	Q20	0.200837	1.98769
SaureusN315	SA0665	SA0665	759215	759928	714	-	0	1565	2170.64	6135.17	9427.97	8279.9	58.1511	57.796	56.3939	47.0841	Pass	Pass	Pass	Pass	-0.0354303	0.432512
SaureusN315	SA0666	SA0666	759932	760351	420	-	0	2282	619.693	2392.41	4265.19	4620.09	49.8389	51.2073	51.9633	43.0811	Pass	Pass	Pass	Pass	0	0.834144
SaureusN315	SA0667	SA0667	760353	761021	669	-	0	2703	754.93	2754.29	5871.39	6507.08	46.7099	45.4924	49.0581	40.0341	Pass	Pass	Pass	Pass	0	1.09202	accumulate>2x
SaureusN315	SA0668	SA0668	761372	761965	594	+	0	21337	720.693	1568.14	1761.42	1087.87	36.4908	37.4704	51.6529	37.5473	LowExp	LowExp	Q20	Q20	0.00295897	0
SaureusN315	SA0669	SA0669	761949	763100	1152	+	0	20202	1831.69	3793.01	5324.74	4452.21	46.1414	46.7831	51.657	40.4918	Pass	Pass	Pass	Q20	0	0.231178
SaureusN315	SA0670	SA0670	763100	763708	609	+	0	19594	992.878	1940.07	3273.13	2874.13	37.9242	45.3757	55.1578	42.9823	Pass	Pass	Q20	Q20	0	0.567018
SaureusN315	SA0671	SA0671	763774	763980	207	+	0	19322	107.847	673.494	1646.69	1517.65	42.3163	37.3233	49.5652	40.7727	LowExp	LowExp	LowExp	LowExp	0	1.1721
SaureusN315	SA0672	SA0672	764068	764778	711	+	0	18524	1526.98	5341.05	9495.45	8917.85	37.6592	45.1491	55.5751	42.4801	Pass	Pass	Q20	Q20	0	0.739574
SaureusN315	SA0673	SA0673	764762	765766	1005	+	0	17536	6058.27	12173.2	15562.6	12772.4	43.1843	54.3139	66.9116	52.6317	Pass	Pass	Pass	Pass	0	0.0693267
SaureusN315	SA0674	SA0674	766240	768180	1941	+	0	15122	49448.8	136438	333920	245489	42.2075	43.0568	123.748	117.181	Pass	Pass	Pass	Q20	1.44443	0.847416
SaureusN315	SA0675	SA0675	768456	770333	1878	+	0	12969	10272.9	20992.3	29525.7	25706	31.6296	31.9966	38.8222	35.0004	Q20	Q20	Q20	Q20	0.129454	0.292247
SaureusN315	SA0676	recQ	770345	772126	1782	+	0	11176	8054.3	15433.4	34357.7	29647.8	41.6526	48.1782	63.1485	53.0069	Pass	Pass	Pass	Pass	0.137799	0.94187
SaureusN315	SA0677	SA0677	772348	773325	978	+	0	9977	6926.18	8108.74	12228.7	11812.1	45.156	44.6935	92.2166	77.1472	Pass	Pass	Pass	Pass	0.772697	0.542719
SaureusN315	SA0678	SA0678	773318	774832	1515	+	0	8470	6787.52	9660.12	20104.4	18547.5	53.1296	52.4803	117.319	94.6687	Pass	Pass	Pass	Pass	0.833371	0.941113
SaureusN315	SA0679	SA0679	775072	776130	1059	+	0	7172	3228.57	5257.28	6512.52	4740.97	104.05	84.8654	120.088	88.0787	Pass	Pass	Pass	Pass	0	0
SaureusN315	SA0680	SA0680	776469	777011	543	+	0	6291	3077.92	7137.03	11803.5	9367.78	68.2841	73.9122	115.647	90.7528	Pass	Pass	Pass	Pass	0.29613	0.392382
SaureusN315	SA0681	SA0681	777890	778807	918	-	0	20240	3059.09	7314.62	12606.6	19709.3	51.9106	46.0531	149.562	111.584	Pass	Pass	Pass	Q20	1.10403	0.785326
SaureusN315	SA0682	SA0682	779077	780582	1506	-	0	21427	50506.7	79164.1	114209	72645.6	140.762	115.413	298.635	161.165	Pass	Pass	Pass	Pass	0.195274	0
SaureusN315	SA0683	SA0683	780923	781423	501	-	0	23273	2494.18	6812.01	8780.09	9300.62	47.7981	48.532	77.6199	67.7121	Pass	Pass	Pass	Pass	0.480477	0.366155
SaureusN315	SA0684	SA0684	781443	782309	867	-	0	23793	2074.77	6604.27	11776.5	13920.7	35.8872	35.4997	66.9111	56.3103	Pass	Pass	Q20	Q20	0.649927	0.834443
SaureusN315	SA0685	nrdI	783110	783508	399	+	1	0	8009.79	16897.7	16487.1	22428.9	36.5229	37.0963	47.7684	39.133	Q20	Q20	Q20	Q20	0.0771095	0
SaureusN315	SA0686	nrdE	783420	785576	2157	+	0	-117	29793.2	71879.6	92302.3	99681.2	43.0185	48.7059	74.7736	65.6372	Pass	Pass	Pass	Pass	0.430418	0.360784
SaureusN315	SA0687	nrdF	785694	786665	972	+	0	-2391	21850.2	49922.4	74985.1	78628.9	49.7807	61.2999	104.157	86.1602	Pass	Pass	Pass	Pass	0.491137	0.586917
SaureusN315	SA0688	SA0688	787040	788011	972	+	0	-3737	826.828	603.129	1585.95	1262.47	37.0131	43.8655	53.6225	45.5998	LowExp	LowExp	Q20	LowExp	0.0559385	0.610587
SaureusN315	SA0689	SA0689	787998	788954	957	+	0	-4695	183.169	247.953	1450.98	872.983	39.1978	37.342	93.9043	73.2288	Pass	LowExp	LowExp	LowExp	0.901638	1.81589
SaureusN315	SA0690	SA0690	788951	789712	762	+	0	-5648	417.694	509.309	2146.09	1524.36	44.0228	49.5813	101.346	73.2029	Pass	LowExp	LowExp	LowExp	0.562103	1.58159
SaureusN315	SA0691	SA0691	789831	790859	1029	+	0	-6528	2213.43	2144.46	9077.03	5634.1	151.578	108.966	288.67	135.299	Pass	Pass	Pass	Pass	0	1.3479	accumulate>2x
SaureusN315	SA0692	SA0692	791176	791490	315	-	0	33526	2995.75	6681.33	9400.97	9495.37	50.7608	57.6355	96.2404	71.7929	Pass	Pass	Pass	Pass	0.316885	0.492674
SaureusN315	SA0693	murB	791508	792431	924	-	0	33858	7859.15	14280.8	19139.4	17426.1	48.3605	57.1981	89.9741	70.7259	Pass	Pass	Pass	Pass	0.306271	0.287175
SaureusN315	SA0694	SA0694	792558	793076	519	-	0	34908	287.592	810.874	3030.18	2887.56	28.3366	27.2046	46.8482	44.5014	Pass	Q20	LowExp	LowExp	0.651184	1.8323
SaureusN315	SA0695	SA0695	793196	794074	879	+	0	-9893	950.082	4141.49	15218.4	15895	36.7818	43.9277	139.554	94.0426	Pass	Pass	Pass	Pass	1.09818	1.87759	stabilized>2x accumulate>2x
SaureusN315	SA0696	SA0696	794228	794548	321	+	0	-10925	4442.28	7981.41	32960.8	32427.9	42.9068	37.8554	183.719	177.312	Pass	Pass	Q20	Q20	2.04701	2.02252
SaureusN315	SA0697	SA0697	794972	796096	1125	+	0	-11669	6903.93	10775.9	23006.4	18003.6	39.5706	42.8028	74.5148	62.6937	Pass	Pass	Q20	Q20	0.550616	0.740475
SaureusN315	SA0698	pepT	796283	797509	1227	-	0	38633	15411.9	24895.8	34526.5	27210.2	49.8656	51.2105	85.17	75.4724	Pass	Pass	Pass	Pass	0.55951	0.128243
SaureusN315	SA0699	SA0699	797523	798017	495	-	0	39873	1639.96	2771.04	5203.27	4734.25	48.6384	49.2684	78.3332	62.8823	Pass	Pass	Pass	Pass	0.35199	0.772707
SaureusN315	SA0700	SA0700	798035	798796	762	-	0	40385	1290.74	2365.61	4562.14	3599.37	37.6351	39.0099	58.1602	48.8737	Pass	Pass	Q20	Q20	0.325218	0.605536
SaureusN315	SA0701	SA0701	798992	800062	1071	-	0	41342	2434.26	7539.12	17600.7	13987.9	55.2328	51.0638	106.931	91.4925	Pass	Pass	Pass	Pass	0.728127	0.891709
SaureusN315	SA0702	llm	800380	801435	1056	+	0	-17077	2545.53	6667.93	16615.4	9166.32	34.0004	33.0081	82.3649	86.6292	Pass	Pass	Q20	Q20	1.27648	0.459103
SaureusN315	SA0703	SA0703	801600	802241	642	-	0	43950	3249.11	4922.21	7504.58	6399.63	37.1391	35.0274	76.9857	68.9925	Pass	Pass	Q20	Q20	0.893499	0.378685
SaureusN315	SA0704	SA0704	802385	803251	867	+	0	-19082	16641	21461.4	39000.9	28882.3	46.6603	48.2144	91.2426	57.5364	Pass	Pass	Pass	Pass	0.25501	0.428444
SaureusN315	SA0705	SA0705	803795	804697	903	+	0	-20492	138.661	281.46	566.893	355.908	42.663	33.6675	44.9495	51.0808	LowExp	LowExp	LowExp	LowExp	0.0753205	0.338574
SaureusN315	SA0706	SA0706	804690	805364	675	+	0	-21387	58.2032	103.872	337.436	154.451	43.1789	59.7893	59.1057	70.9855	LowExp	LowExp	LowExp	LowExp	0	0.572336
SaureusN315	SA0707	SA0707	805425	805997	573	+	0	-22122	31066.8	34117	96931.9	59416.5	101.402	108.665	149.256	117.058	Pass	Pass	Pass	Pass	0.107329	0.800373
SaureusN315	SA0708	secA	806411	808942	2532	+	0	-23108	34139.6	55879.9	110132	69717.7	45.8738	49.9973	84.4483	67.8265	Pass	Pass	Pass	Pass	0.439999	0.319195
SaureusN315	SA0709	prfB	809375	810367	993	+	0	22266	10834.4	15952.8	19956	20542	60.9493	65.2304	92.679	60.5001	Pass	Pass	Pass	Pass	0	0.323013
SaureusN315	SA0710	SA0710	810776	811615	840	+	0	21018	504.999	854.433	2449.79	1732.53	59.5891	58.9938	106.342	89.5406	Pass	Pass	Pass	LowExp	0.587494	1.01984
SaureusN315	SA0711	SA0711	811789	812439	651	+	0	20194	599.151	2811.25	4481.15	5110.31	29.8101	31.8619	68.2716	49.3899	Pass	Pass	LowExp	Q20	0.632383	0.672656
SaureusN315	SA0712	SA0712	812436	812672	237	+	0	19961	251.643	1377.15	2065.11	2169.03	30.7542	31.3909	71.0559	51.7685	Pass	Pass	LowExp	Q20	0.721728	0.584537
SaureusN315	SA0713	uvrB	812935	814926	1992	+	0	17707	9307.38	16458.7	16035	18084.2	42.2495	44.4155	53.3973	45.9652	Pass	Pass	Q20	Q20	0.0494771	0
SaureusN315	SA0714	uvrA	814934	817780	2847	+	0	14853	21490.7	33778.6	35343.1	36416.8	57.7472	65.8012	79.1335	63.0056	Pass	Pass	Pass	Pass	0	0.0653176
SaureusN315	SA0715	hprK	818444	819376	933	+	0	13257	12720.8	20104.3	24072.7	21958.9	48.4106	54.0607	107.557	84.9914	Pass	Pass	Pass	Pass	0.652736	0.127299
SaureusN315	SA0716	lgt	819382	820221	840	+	0	12412	5474.53	10045.5	13295	10724.3	50.9458	55.8837	116.903	80.8005	Pass	Pass	Pass	Pass	0.531937	0.0943347
SaureusN315	SA0717	SA0717	820229	820714	486	+	0	11919	4151.26	7261.01	10345.8	7400.21	58.8792	61.8677	115.578	87.2321	Pass	Pass	Pass	Pass	0.495673	0.0273959
SaureusN315	SA0718	SA0718	820722	822161	1440	+	0	10472	4351.55	11553.3	25132.2	19554.8	56.0744	62.0316	137.23	99.5173	Pass	Pass	Pass	Pass	0.681944	0.759221
SaureusN315	SA0719	trxB	822228	823163	936	+	0	9470	26679.3	43234.3	50892.1	44549	115.415	118.838	163.637	96.8837	Pass	Pass	Pass	Pass	0	0.0432152
SaureusN315	SA0720	SA0720	824108	825019	912	+	0	7614	3637.7	8423.71	18579.2	20662.8	41.9461	47.0087	112.768	77.2846	Pass	Pass	Pass	Pass	0.717253	1.14116	accumulate>2x
SaureusN315	SA0721	SA0721	825016	826011	996	+	0	6622	11120.2	17279.7	26171.5	32830.9	53.8819	58.223	124.571	80.9397	Pass	Pass	Pass	Pass	0.475258	0.598925
SaureusN315	SA0722	SA0722	826122	827066	945	+	0	5567	8929.06	17222.7	27973.5	28465.9	54.7691	61.3682	123.785	89.3398	Pass	Pass	Pass	Pass	0.54181	0.699748
SaureusN315	SAtRNA15	SAtRNA15	827372	827443	72	-	0	69722	22.2542	43.5593	94.4821	33.5763	55.0416	41.4607	41.4647	44.5322	LowExp	LowExp	LowExp	LowExp	0	0
SaureusN315	SA0723	clpP	827630	828217	588	+	0	4416	38477.5	50190.4	71806.4	59658.3	132.952	121.02	220.309	150.584	Pass	Pass	Pass	Pass	0.179667	0.249311
SaureusN315	SA0724	SA0724	828460	829362	903	-	0	70810	3370.65	6533.9	9576.44	16465.8	39.6552	44.245	100.148	77.6936	Pass	Pass	Q20	Pass	0.81228	0.551544
SaureusN315	SA0725	SA0725	830065	830694	630	+	0	1939	10360.2	22607.3	20286.7	24040.6	40.5956	40.1317	68.2009	58.6996	Pass	Pass	Q20	Q20	0.532028	0
SaureusN315	SA0726	gapR	831619	832632	1014	+	0	1	27930.7	421765	366037	440682	68.7091	66.5284	672.733	241.403	Pass	Pass	Pass	Pass	1.81287	0	stabilized>2x
SaureusN315	SA0727	gap	832685	833695	1011	+	1	0	88421	903749	1.23984e+06	969904	377.99	258.17	1800	791.201	Pass	Pass	Pass	Pass	1.0657	0.101919	stabilized>2x
SaureusN315	SA0728	pgk	833834	835024	1191	+	0	7	20028.8	230087	365214	301401	483.862	320.723	1800	669.194	Pass	Pass	Pass	Pass	0.467828	0.389502
SaureusN315	SA0729	tpiA	835146	835907	762	+	0	-114	23454.2	208746	299994	264467	632.747	447.659	1800	799.129	Pass	Pass	Pass	Pass	0.3368	0.341335
SaureusN315	SA0730	pgm	835910	837427	1518	+	0	-878	53026.6	409424	576543	528470	1040.46	628.766	1800	762.836	Pass	Pass	Pass	Pass	0	0.368225
SaureusN315	SA0731	eno	837557	838861	1305	+	0	-2525	154595	473182	580505	408260	488.099	518.75	1454.17	767.363	Pass	Pass	Pass	Pass	0.56487	0
SaureusN315	SA0732	SA0732	839200	839658	459	+	0	-4168	965.489	4583.78	10791.2	7433.78	33.9352	40.3227	68.0809	59.5883	Pass	Pass	Q20	Q20	0.563437	0.697558
SaureusN315	SA0733	secG	839725	839958	234	+	0	-4693	18755.1	22208.6	22277.5	23926.4	36.7102	42.273	50.9439	44.0156	Pass	Pass	Q20	Q20	0.0582809	0.00447339
SaureusN315	SA0734	SA0734	840074	840814	741	+	0	-5042	6705.35	13717.8	27143.4	21159.8	49.0768	44.8659	55.0254	45.7459	Pass	Pass	Pass	Pass	0	0.625269
SaureusN315	SA0735	rnr	840848	843220	2373	+	0	-5816	27398.3	50163.6	90257.4	73451.4	62.9262	61.4719	69.6163	59.0854	Pass	Pass	Pass	Pass	0	0.550149
SaureusN315	SA0736	smpB	843242	843706	465	+	0	-8210	7027.18	11251.7	18788.4	16002.4	60.4745	70.2492	73.9392	62.4381	Pass	Pass	Pass	Pass	0	0.508148
SaureusN315	SAtmRNA01	SAtmRNA01	843797	844155	359	+	0	-8765	1.2472e+06	649664	1.5482e+06	433335	1800	1800	1800	1186.9	Pass	Pass	Pass	Pass	0	0
SaureusN315	SA0737	SA0737	844543	844761	219	+	0	-9511	10.2712	30.1565	74.2359	107.444	68.0329	84.7763	106.558	77.3054	LowExp	LowExp	LowExp	LowExp	0	1.29965
SaureusN315	SA0738	SA0738	845028	845330	303	-	0	87378	275.609	670.144	1093.29	1148.31	150.725	99.1806	69.2434	55.4039	LowExp	LowExp	Pass	Pass	-0.518381	0.706138
SaureusN315	SA0739	SA0739	845705	846433	729	-	0	88055	734.388	1608.34	843.59	1087.87	138.105	138.118	48.4997	41.3954	LowExp	LowExp	Pass	Pass	-1.50972	0
SaureusN315	SA0740	SA0740	847031	847552	522	+	0	-11999	53.0676	224.498	344.185	1470.64	61.4333	29.0595	72.6358	48.7018	LowExp	LowExp	LowExp	LowExp	0	0.61648
SaureusN315	SA0741	SA0741	847691	848221	531	+	0	-12659	968.912	2221.53	2793.97	6567.52	81.2867	123.19	179.042	81.8578	Pass	Pass	Pass	Pass	0	0.330766
SaureusN315	SA0742	clfA	848484	851453	2970	+	0	-13452	32415.8	54251.5	66205	95000.7	82.7869	107.638	146.491	103.386	Pass	Pass	Pass	Pass	0	0.287277
SaureusN315	SA0743	SA0743	851674	853176	1503	+	0	-16642	1003.15	2854.81	2443.04	1376.63	105.726	139.435	158.202	59.4724	Pass	LowExp	Pass	Pass	0	0
SaureusN315	SA0744	ssp	853529	854551	1023	+	0	-18497	217.406	629.935	661.375	517.074	72.4269	136.556	202.9	72.3072	LowExp	LowExp	LowExp	Pass	0	0
SaureusN315	SA0745	SA0745	854886	855407	522	+	0	-19854	101	639.987	472.411	228.319	135.052	148.876	237.379	143.32	LowExp	LowExp	LowExp	Pass	0	0
SaureusN315	SA0746	SA0746	855748	856434	687	+	0	-20716	4028.01	21290.5	1518.46	1846.69	665.764	382.03	217.681	229.673	Pass	Pass	Pass	Pass	-0.734106	-1.12512	accumulate<2x
SaureusN315	SA0747	cspC	856791	856991	201	+	0	-21759	181837	190770	174616	35436.4	35.346	43.205	69.7681	61.9885	Pass	Pass	Q20	Q20	0.520802	-0.0584574
SaureusN315	SA0748	SA0748	857483	857701	219	-	0	99833	383.457	629.935	7761.03	8078.45	48.3714	52.5546	558.187	253.419	Pass	Pass	LowExp	LowExp	2.26964	3.62297
SaureusN315	SA0749	SA0749	857763	858047	285	-	0	100113	376.609	854.433	8820.58	6634.67	44.2038	40.5836	558.381	347.324	Pass	Pass	LowExp	LowExp	2.97404	2.95698
SaureusN315	SA0750	SA0750	858135	858704	570	-	0	100485	1063.06	1434.11	11412.1	8716.4	30.6467	33.2862	723.768	343.975	Pass	Pass	Q20	Q20	3.36931	2.60358
SaureusN315	SAS018	SAS018	858892	859080	189	-	0	101242	213.982	891.291	4865.83	3028.58	41.2525	46.4121	82.2403	70.8739	Pass	Pass	LowExp	LowExp	0.610754	1.76467
SaureusN315	SAS019	SAS019	859109	859369	261	-	0	101459	97.576	552.869	2814.22	2296.62	44.5441	37.1473	71.0364	56.9881	Pass	Pass	LowExp	LowExp	0.355425	2.0545
SaureusN315	SA0751	SA0751	859710	859913	204	+	0	-24678	2848.53	5170.16	4109.97	3874.7	25.783	24.4045	29.5673	28.1466	Q20	Q20	Q20	Q20	0.126539	0
SaureusN315	SA0752	SA0752	859910	860146	237	-	0	102260	361.202	1966.87	4319.18	4781.26	33.4996	39.2139	74.4692	47.6907	Pass	Pass	LowExp	Q20	0.282343	1.13486
SaureusN315	SAS020	SAS020	860371	860952	582	+	0	-25339	2365.79	5635.91	12701.1	7803.12	38.1285	35.3853	96.5885	63.8897	Pass	Pass	Q20	Q20	0.744714	0.469403
SaureusN315	SA0753	SA0753	861025	861642	618	-	0	103375	1071.62	2523.09	3799.53	2746.54	31.7542	38.0435	84.3877	65.6494	Pass	Pass	Q20	Q20	0.787132	0.122422
SaureusN315	SA0754	SA0754	861797	862291	495	-	0	104147	936.387	7368.23	39992.9	20011.4	33.4947	28.3193	206.068	115.335	Pass	Pass	Q20	Q20	1.78383	1.44144
SaureusN315	SA0755	SA0755	862690	863112	423	-	0	105040	1693.03	2650.42	3306.87	7259.19	523.025	110.153	223.384	190.033	Pass	Pass	Pass	Pass	0	0.319248
SaureusN315	SA0756	SA0756	863260	863976	717	+	0	-28228	695.015	1276.62	3097.66	3726.96	59.7059	56.0297	101.186	64.4136	Pass	Pass	Pass	Pass	0.109491	1.27885	accumulate>2x
SaureusN315	SA0757	SA0757	864059	864598	540	+	0	-29027	4170.09	4128.09	13247.7	17694.7	50.7651	47.5972	84.9127	59.7049	Pass	Pass	Pass	Pass	0.234012	1.6676	accumulate>2x
SaureusN315	SA0758	SA0758	864749	865069	321	-	0	107099	7343.88	8497.42	9346.98	9287.19	108.336	94.5886	175.753	111.778	Pass	Pass	Pass	Pass	0.0451222	0.128217
SaureusN315	SA0759	SA0759	865213	865569	357	+	0	-30181	2302.45	5532.04	13693.2	15599.5	106.176	135.603	383.479	161.046	Pass	Pass	Pass	Pass	0.24808	1.30757	accumulate>2x
SaureusN315	SA0760	SA0760	865727	866107	381	+	0	-30695	88234.4	70066.9	123225	113380	656.01	305.357	621.944	251.627	Pass	Pass	Pass	Pass	0	0.361757
SaureusN315	SA0761	truncated-SA	866286	866906	621	+	0	-31254	1092.17	1668.66	3279.88	3042.01	194.68	189.149	229.852	121.008	Pass	Pass	Pass	Pass	0	0.866336
SaureusN315	SA0762	tnpA	867008	868093	1086	+	0	-31976	0	0	0	0	1800	1800	1800	1800	LowExp	LowExp	LowExp	LowExp	0	0
SaureusN315	SA0763	tnpB	868090	869982	1893	+	0	-33058	0	0	0	0	1800	1800	1800	1800	LowExp	LowExp	LowExp	LowExp	0	0
SaureusN315	SA0764	tnpC	869989	870366	378	+	0	-34957	0	0	0	0	1800	1800	1800	1800	LowExp	LowExp	LowExp	LowExp	0	0
SaureusN315	SA0765	ant(9)	870517	871299	783	+	0	34560	0	0	0	0	1800	1800	1800	1800	LowExp	LowExp	LowExp	LowExp	0	0
SaureusN315	SA0766	ermA	871425	872156	732	-	0	113775	0	0	0	0	1800	1800	1800	1800	LowExp	LowExp	LowExp	LowExp	0	0
SaureusN315	SA0767	SA0767	872690	873352	663	+	0	32507	0	0	0	0	1800	1800	1800	1800	LowExp	LowExp	LowExp	LowExp	0	0
SaureusN315	SAS022	truncated-SA	873613	873876	264	+	0	31983	1653.66	2013.78	2922.2	2498.07	396.683	196.033	251.516	140.089	Pass	Pass	Pass	Pass	0	0.310908
SaureusN315	SA0768	SA0768	874673	875059	387	+	0	30800	826.828	1832.84	4265.19	5090.16	151.348	118.585	162.429	85.4711	Pass	Pass	Pass	Pass	0	1.21853	accumulate>2x
SaureusN315	SAS023	SAS023	875052	875348	297	+	0	30511	243.084	787.419	2584.76	3371.06	161.328	96.5902	140.452	78.8344	Pass	Pass	Pass	Pass	0	1.71483	accumulate>2x
SaureusN315	SA0769	SA0769	875598	876623	1026	+	0	29236	2910.16	4714.46	9266	9327.48	57.8068	54.8751	125.888	80.1689	Pass	Pass	Pass	Pass	0.471803	0.974853
SaureusN315	SA0770	SA0770	876616	877311	696	+	0	28548	1225.69	1765.83	4379.92	3525.51	71.2951	67.3415	176.119	108.001	Pass	Pass	Pass	Pass	0.599173	0.997485
SaureusN315	SA0771	SA0771	877329	878150	822	+	0	27709	1758.08	2563.3	6816.21	5446.07	122.358	94.1762	183.954	109.875	Pass	Pass	Pass	Pass	0	1.08721	accumulate>2x
SaureusN315	SA0772	SA0772	878504	878698	195	+	0	27161	28694.2	68954.4	57573.4	78581.9	91.9536	98.4591	277.927	193.059	Pass	Pass	Pass	Pass	0.971445	0
SaureusN315	SA0773	SA0773	878932	879783	852	-	0	121282	1821.42	3491.45	11101.6	4586.52	72.7975	52.393	149.47	118.401	Pass	Pass	Pass	Q20	0.701721	0.393573
SaureusN315	SA0774	SA0774	880111	880872	762	+	0	24987	17479.8	34267.8	50817.9	62122.8	57.0187	50.3741	100.512	67.1318	Pass	Pass	Pass	Pass	0.23556	0.568483
SaureusN315	SA0775	SA0775	880970	882277	1308	+	0	23582	29264.2	50676.3	84244.3	95813.2	72.0982	60.9295	123.771	78.5567	Pass	Pass	Pass	Pass	0.123772	0.733269
SaureusN315	SA0776	SA0776	882392	883633	1242	+	0	22226	35952.5	44058.6	77333.6	73820.8	93.9922	83.7756	146.516	102.092	Pass	Pass	Pass	Pass	0.119252	0.744603
SaureusN315	SA0777	SA0777	883623	884087	465	+	0	21772	13821.6	18475.9	35545.5	33542.7	124.022	107.314	180.776	117.518	Pass	Pass	Pass	Pass	0	0.860356
SaureusN315	SA0778	SA0778	884238	885635	1398	+	0	20224	32162.4	51138.7	106589	94450	127.698	118.842	237.732	161.741	Pass	Pass	Pass	Pass	0.340953	0.885136
SaureusN315	SA0779	SA0779	885967	886281	315	-	0	128317	6.84744	110.574	614.134	389.485	85.0878	33.253	74.4585	41.9935	LowExp	LowExp	LowExp	LowExp	0	1.81656
SaureusN315	SA0780	SA0780	886646	887686	1041	+	0	18173	2855.38	6279.25	7504.58	9790.84	38.1408	40.1685	50.0415	42.5358	Pass	Pass	Q20	Q20	0.0826153	0.25718
SaureusN315	SA0781	SA0781	887700	888767	1068	+	0	17092	6424.61	8061.83	9785.65	12255.3	46.2872	50.7226	58.3722	51.8966	Pass	Pass	Pass	Pass	0.0330111	0.27956
SaureusN315	SA0782	SA0782	889152	890000	849	+	0	15859	4262.53	7126.98	9313.24	7964.29	32.0357	37.816	51.7969	47.5474	Pass	Pass	Q20	Q20	0.330368	0.160255
SaureusN315	SA0783	SA0783	890013	890840	828	+	0	15019	2203.16	4546.93	7234.63	5432.64	40.8758	43.6086	61.4279	53.716	Pass	Pass	Pass	Q20	0.300738	0.256762
SaureusN315	SA0784	SA0784	890867	892186	1320	+	0	13673	5654.27	10387.2	15704.3	12497.1	46.0646	55.1388	80.2942	66.0362	Pass	Pass	Pass	Pass	0.260188	0.266781
SaureusN315	SA0785	lipA	892270	893187	918	+	0	12672	36137.4	56794.7	102392	92798.1	96.6882	78.3377	183.305	103.515	Pass	Pass	Pass	Pass	0.098427	0.708339
SaureusN315	SA0786	SA0786	893317	893700	384	+	0	12159	1299.3	3441.19	13166.8	10227.3	81.229	69.8791	215.321	131.888	Pass	Pass	Pass	Pass	0.699241	1.57145	accumulate>2x
SaureusN315	SA0787	SA0787	893906	895225	1320	+	0	10634	0	0	0	0	1800	1800	1800	1800	LowExp	LowExp	LowExp	LowExp	0	0
SaureusN315	SA0788	SA0788	895299	895565	267	-	0	137649	1223.98	2368.96	5770.16	6164.6	98.362	79.344	243.851	152.593	Pass	Pass	Pass	Pass	0.63352	1.28436	accumulate>2x
SaureusN315	SA0789	SA0789	895663	896097	435	+	0	9762	2733.84	5897.26	9502.2	8078.45	60.344	74.5047	108.18	62.8868	Pass	Pass	Pass	Pass	0	0.454032
SaureusN315	SA0790	SA0790	896097	896876	780	+	0	8983	10587.9	17256.2	21582.4	15250.3	80.6061	90.2464	121.974	65.0469	Pass	Pass	Pass	Pass	0	0
SaureusN315	SA0791	SA0791	896909	897868	960	+	0	7991	10336.2	19430.8	25112	18440.1	97.2706	97.692	125.823	74.2211	Pass	Pass	Pass	Pass	0	0
SaureusN315	SA0792	SA0792	898280	898432	153	+	0	7427	222.542	1517.88	7659.8	9327.48	44.4912	47.2851	91.4077	62.7528	Pass	Pass	LowExp	Q20	0.408293	2.33525
SaureusN315	SA0793	dltA	898448	899905	1458	+	0	5954	37154.2	70800.7	129987	93483	51.9211	56.0009	97.0264	74.8484	Pass	Pass	Pass	Pass	0.41852	0.400941
SaureusN315	SA0794	dltB	899902	901116	1215	+	0	4743	10998.7	34314.7	82132	42138.2	65.0528	63.8791	115.722	98.2695	Pass	Pass	Pass	Pass	0.595133	0.296302
SaureusN315	SA0795	dltC	901134	901370	237	+	0	4489	4397.77	16318	30045.3	20676.3	71.8993	73.0502	119.822	86.6028	Pass	Pass	Pass	Pass	0.245526	0.341511
SaureusN315	SA0796	dltD	901367	902542	1176	+	0	3317	27655.1	84287.3	139024	72189	78.4258	80.6747	124.071	102.418	Pass	Pass	Pass	Pass	0.344274	0
SaureusN315	SA0797	SA0797	902805	903047	243	-	0	145155	14443	14404.7	30450.2	30507.4	128.928	99.6413	220.581	143.303	Pass	Pass	Pass	Pass	0.152497	1.07609	accumulate>2x
SaureusN315	SA0798	SA0798	903163	903471	309	+	0	2388	979.184	1558.08	3657.81	2820.41	72.7243	49.9918	135.397	69.2837	Pass	Pass	Pass	Pass	0	0.856129
SaureusN315	SA0799	SA0799	903530	904594	1065	-	0	145880	23731.5	26232.8	39817.5	35443.1	127.858	69.6853	137.248	89.494	Pass	Pass	Pass	Pass	0	0.434134
SaureusN315	SA0800	SA0800	904911	905147	237	+	0	712	3630.85	4268.82	6721.73	7910.57	56.3885	56.803	104.371	85.4104	Pass	Pass	Pass	Pass	0.588444	0.654996
SaureusN315	SA0801	SA0801	905160	905519	360	+	0	340	4834.29	6302.7	8084.97	5613.95	64.1944	63.8154	116.363	102.551	Pass	Pass	Pass	Pass	0.675822	0
SaureusN315	SA0802	SA0802	905973	907181	1209	+	0	-113	122379	157759	233405	164148	154.821	117.666	165.221	139.01	Pass	Pass	Pass	Pass	0	0.0572756
SaureusN315	SA0803	ampA	907312	908787	1476	+	0	-1452	9954.46	14377.9	19949.2	14491.5	150.981	150.695	199.769	135.011	Pass	Pass	Pass	Pass	0	0.0113518
SaureusN315	SA0804	SA0804	909198	910514	1317	+	0	-3338	1900.16	8949.77	8847.58	6862.99	94.8694	76.0665	158.512	103.155	Pass	Pass	Pass	Pass	0.1208	0
SaureusN315	SA0805	SA0805	910533	910907	375	+	0	-4673	2348.67	7190.64	7126.65	7131.6	85.8958	81.5716	158.602	103.82	Pass	Pass	Pass	Pass	0.273423	0
SaureusN315	SA0806	SA0806	910963	912117	1155	-	0	153313	150.644	442.295	506.154	456.637	55.7891	60.2095	97.5108	62.5714	LowExp	LowExp	LowExp	LowExp	0.0555132	0.0460395
SaureusN315	SA0807	mnhG	912366	912722	357	-	0	154716	3399.75	10501.2	19335.1	11442.8	133.022	100.349	333.251	281.856	Pass	Pass	Pass	Pass	1.08329	0.123891	stabilized>2x
SaureusN315	SA0808	mnhF	912700	912993	294	-	0	155050	2025.13	5602.4	9765.4	3747.11	168.029	103.633	307.094	374.197	Pass	Pass	Pass	Pass	0.869973	0
SaureusN315	SA0809	mnhE	912993	913472	480	-	0	-155304	3052.25	9998.54	22500.2	16324.8	96.4661	91.9756	251.567	177.189	Pass	Pass	Pass	Pass	0.877195	0.707273
SaureusN315	SA0810	mnhD	913474	914970	1497	-	0	-153806	15509.4	34562.7	65469.4	35940	93.372	83.1572	217.282	185.437	Pass	Pass	Pass	Pass	0.989864	0.056377
SaureusN315	SA0811	mnhC	914963	915304	342	-	0	-153472	5109.9	10380.5	19861.5	11624.1	79.6306	81.6629	184.342	140.088	Pass	Pass	Pass	Pass	0.778584	0.163239
SaureusN315	SA0812	mnhB	915304	915732	429	-	0	-153044	3000.89	8685.06	19044.9	11677.8	74.9995	69.2535	165.959	129.023	Pass	Pass	Pass	Pass	0.782672	0.427163
SaureusN315	SA0813	mnhA	915725	918130	2406	-	0	-150646	23057	47251.8	88577	60108.2	62.2419	61.2164	144.743	109.098	Pass	Pass	Pass	Pass	0.809664	0.347192
SaureusN315	SA0814	SA0814	918261	918644	384	-	0	-150132	934.675	1846.25	1795.16	1269.18	65.7968	70.7668	96.1846	70.1316	Pass	LowExp	Pass	Pass	0	0
SaureusN315	SA0815	SA0815	918708	919301	594	+	0	-12848	22194.3	29781.2	40289.9	41097.3	158.973	129.376	259.927	127.896	Pass	Pass	Pass	Pass	0	0.436016
SaureusN315	SA0816	SA0816	919833	920093	261	+	0	-13973	12981	16421.9	22905.2	16096.5	43.6053	48.9722	52.5741	53.705	Q20	Pass	Q20	Q20	0.102389	0
SaureusN315	SA0817	SA0817	920455	921582	1128	+	0	-14595	6410.91	6306.05	7126.65	8877.56	126.596	108.429	95.263	80.5316	Pass	Pass	Pass	Pass	-0.186765	0.152694
SaureusN315	SA0818	rocD	921890	923080	1191	+	0	-16030	43019	18274.8	33075.5	20031.6	125.539	101.332	100.939	77.0726	Pass	Pass	Pass	Pass	-0.00560255	0
SaureusN315	SA0819	gudB	923189	924433	1245	+	0	-17329	109129	43056.7	95177.2	65722.2	127.375	102.626	113.096	76.1441	Pass	Pass	Pass	Pass	0	0
SaureusN315	SA0820	glpQ	924770	925699	930	-	0	-143077	6174.68	6155.27	7214.38	7641.96	300.883	210.814	183.302	99.7453	Pass	Pass	Pass	Pass	-0.201754	0.224513
SaureusN315	SA0821	argH	925941	927320	1380	-	0	-141456	1554.37	7053.26	4109.97	2464.5	177.627	172.104	190.02	135.525	Pass	Pass	Pass	Pass	0	0
SaureusN315	SA0822	argG	927310	928515	1206	-	0	-140261	796.015	5478.43	2463.28	1477.36	273.427	160.02	179.77	121.338	Pass	Pass	Pass	Pass	0	0
SaureusN315	SA0823	pgi	928866	930197	1332	+	0	-23006	51354.1	130849	119425	101817	216.524	167.372	283.916	165.236	Pass	Pass	Pass	Pass	0	0
SaureusN315	SA0824	SA0824	930522	931097	576	+	0	-24662	1869.35	4768.07	11209.6	8219.47	45.0874	47.9242	100.06	83.8822	Pass	Pass	Pass	Q20	0.807611	0.785639
SaureusN315	SA0825	spsA	931102	931626	525	+	0	-25242	3389.48	4825.03	12572.9	9199.89	49.8296	51.6575	127.819	104.786	Pass	Pass	Pass	Pass	1.02039	0.931078	stabilized>2x
SaureusN315	SA0826	spsB	931642	932217	576	+	0	-25782	4046.84	8671.66	23998.5	15129.5	57.2582	57.6154	163.671	148.754	Pass	Pass	Pass	Pass	1.3684	0.80298	stabilized>2x
SaureusN315	SA0827	SA0827	932377	935850	3474	+	0	-26517	7746.16	14166.8	22351.8	22946	46.2793	50.7217	64.7927	51.5802	Pass	Pass	Pass	Pass	0.0242161	0.657871
SaureusN315	SA0828	SA0828	935854	939507	3654	+	0	-29994	14198.2	23696.3	36591.6	34697.7	77.7784	86.7486	110.432	83.3785	Pass	Pass	Pass	Pass	0	0.550179
SaureusN315	SA0829	SA0829	939673	940575	903	+	0	30217	35438.9	55172.9	72933.4	69986.3	72.5238	72.5238	117.875	82.839	Pass	Pass	Pass	Pass	0.191854	0.343113
SaureusN315	SA0830	SA0830	940904	941293	390	+	0	29499	3682.21	5709.62	19989.7	15223.5	106.297	89.8719	311.318	168.566	Pass	Pass	Pass	Pass	0.665213	1.41483	accumulate>2x
SaureusN315	SA0831	cdr	941465	942781	1317	-	0	-125995	25381.7	45248.1	49913.6	36900.3	113.185	109.431	189.611	127.856	Pass	Pass	Pass	Pass	0.175844	0
SaureusN315	SA0832	SA0832	942833	943657	825	-	0	-125119	6104.49	10799.4	17938.1	17641	44.453	48.8015	117.494	85.0889	Pass	Pass	Pass	Pass	0.802047	0.707983
SaureusN315	SA0833	SA0833	943771	944079	309	+	0	26713	9862.02	13490	24248.2	19017.6	174.36	149.999	432.16	243.772	Pass	Pass	Pass	Pass	0.483468	0.495445
SaureusN315	SAS024	SAS024	944076	944168	93	-	0	-124608	20.5423	0	0	6.71525	714.799	1800	1800	124.393	LowExp	LowExp	LowExp	LowExp	0	0
SaureusN315	SA0834	SA0834	944627	946441	1815	+	0	24351	578.608	1156	2173.09	1363.2	36.0095	39.5479	87.5404	66.257	Pass	LowExp	LowExp	LowExp	0.744472	0.237854
SaureusN315	SA0835	clpB	946644	949253	2610	+	0	21539	10420.1	12287.1	38008.8	41211.5	52.1796	57.6519	284.458	161.435	Pass	Pass	Pass	Pass	1.48551	1.62919	stabilized>2x accumulate>2x
SaureusN315	SA0836	SA0836	949312	950181	870	-	0	-118595	6.84744	140.73	310.441	268.61	81.3348	31.6319	30.9265	37.4346	LowExp	LowExp	LowExp	LowExp	0	0.932581
SaureusN315	SA0837	SA0837	950291	951436	1146	+	0	19356	8.5593	93.8201	101.231	73.8678	73.8901	39.6824	103.039	96.8502	LowExp	LowExp	LowExp	LowExp	0.390373	0
SaureusN315	SA0838	SA0838	951420	952061	642	+	0	18731	17.1186	87.1187	256.451	194.742	72.4458	48.6224	72.4161	51.5226	LowExp	LowExp	LowExp	LowExp	0	1.16051
SaureusN315	SA0839	SA0839	952054	953175	1122	+	0	17617	22.2542	211.095	708.616	470.068	64.5991	46.6343	72.4411	51.3737	LowExp	LowExp	LowExp	LowExp	0	1.15497
SaureusN315	SA0840	SA0840	953153	953668	516	+	0	17124	311.558	1206.26	1491.47	1148.31	55.3418	85.9805	117.338	79.4137	Pass	LowExp	LowExp	Pass	0	0
SaureusN315	SA0841	SA0841	953979	954413	435	+	0	16379	1431.11	2301.94	7092.91	7964.29	1011.43	337.58	793.16	321.76	Pass	Pass	Pass	Pass	0	1.62352	accumulate>2x
SaureusN315	SAS025	SAS025	954670	954855	186	-	0	-113921	5976.1	8510.83	10791.2	14028.2	93.4227	97.4339	114.859	104.951	Pass	Pass	Pass	Pass	0.107218	0.342485
SaureusN315	SA0842	FabH	955150	956091	942	+	0	14701	36729.7	41669.5	77704.8	65957.2	97.7336	84.3074	231.96	125.149	Pass	Pass	Pass	Pass	0.356715	0.662537
SaureusN315	SA0843	fab	956103	957347	1245	+	0	13445	100724	111854	174346	134473	108.501	96.8591	205.019	129.375	Pass	Pass	Pass	Pass	0.253845	0.265703
SaureusN315	SA0844	SA0844	957402	957773	372	-	0	-111003	111.271	492.556	796.349	349.193	33.2086	31.662	39.0431	38.5772	LowExp	LowExp	LowExp	LowExp	0.216191	0
SaureusN315	SA0845	oppB	958016	958942	927	+	0	11850	3772.94	4747.97	3725.29	2162.31	122.417	67.0263	136.669	52.9064	Pass	Pass	Pass	Pass	0	-0.0183339
SaureusN315	SA0846	SA0846	958942	960012	1071	+	0	10780	4931.87	5039.48	5398.98	3263.61	113.533	74.5904	141.548	64.1472	Pass	Pass	Pass	Pass	0	0
SaureusN315	SA0847	oppD	960028	961110	1083	+	0	9682	6443.44	4242.01	6222.32	4465.64	152.174	106.405	158.278	66.7374	Pass	Pass	Pass	Pass	0	0
SaureusN315	SA0848	oppF	961100	962041	942	+	0	8751	6731.03	3585.27	6040.11	4519.36	164.432	155.753	187.555	76.5386	Pass	Pass	Pass	Pass	0	0
SaureusN315	SA0849	SA0849	962060	963715	1656	+	0	7077	12431.5	6999.65	12188.2	7829.98	264.591	214.817	231.667	105.31	Pass	Pass	Pass	Pass	0	0
SaureusN315	SA0850	SA0850	963927	965642	1716	+	0	5150	49.6439	120.626	161.969	181.312	59.7911	63.5673	117.254	52.764	LowExp	LowExp	LowExp	LowExp	0	0.425181
SaureusN315	SA0851	SA0851	965693	966679	987	+	0	4113	30.8135	83.768	155.221	208.173	63.9978	62.3115	59.3106	45.2268	LowExp	LowExp	LowExp	LowExp	-0.0712087	0.88985
SaureusN315	SA0852	appF	966682	967662	981	+	0	3130	44.5083	113.924	121.477	188.027	53.7938	48.3281	96.4693	64.6824	LowExp	LowExp	LowExp	LowExp	0.265933	0.092606
SaureusN315	SA0853	oppB	967655	968617	963	+	0	2175	27.3898	63.6637	141.723	261.895	48.9605	48.3997	118.567	69.3673	LowExp	LowExp	LowExp	LowExp	0.502637	1.15453
SaureusN315	SA0854	SA0854	968629	969510	882	+	0	1282	138.661	237.901	654.626	557.366	70.3366	84.837	128.209	100.075	LowExp	LowExp	LowExp	LowExp	0.238314	1.22826
SaureusN315	SA0855	trpS	969552	970541	990	-	0	-98235	13196.7	23790.1	29606.6	33253.9	58.1805	58.849	85.4198	63.6748	Pass	Pass	Pass	Pass	0.113704	0.31556
SaureusN315	SA0856	spxA	970835	971230	396	+	0	-42	75219.1	176147	560907	510191	38.6896	41.6792	185.631	142.793	Pass	Pass	Q20	Q20	1.77652	1.53426
SaureusN315	SA0857	SA0857	971601	972320	720	+	0	-808	11661.2	22593.9	80762	72726.2	41.9344	46.4693	182.153	140.569	Pass	Pass	Pass	Q20	1.59693	1.68654
SaureusN315	SA0858	SA0858	972441	973427	987	+	0	-1648	37.6609	97.1708	290.195	335.763	49.0738	35.5459	76.3352	56.5716	LowExp	LowExp	LowExp	LowExp	0.205124	1.57843
SaureusN315	SA0859	SA0859	973475	975283	1809	+	0	-2682	26402	48474.8	58410.2	57213.9	94.0634	103.445	157.25	101.109	Pass	Pass	Pass	Pass	0	0.23913
SaureusN315	SA0860	SA0860	975743	976528	786	-	0	-92248	3596.62	6175.37	11499.8	8360.49	30.6463	30.8539	53.0337	50.974	Pass	Pass	Q20	Q20	0.724307	0.43706
SaureusN315	SA0861	SA0861	976572	976937	366	-	0	-91839	3796.9	5428.16	7160.39	6077.3	29.8233	29.2361	42.8668	39.5067	Q20	Q20	Q20	Q20	0.405659	0.162967
SaureusN315	SA0862	SA0862	977041	977634	594	-	0	-91142	792.591	1812.74	2699.49	3149.45	26.5263	29.3915	36.0567	30.8128	Q20	Q20	Q20	Q20	0.0681298	0.574515
SaureusN315	SA0863	SA0863	977820	978167	348	+	0	-7027	1393.45	2556.6	4454.16	8434.36	49.6844	49.1322	57.6603	43.3407	Pass	Pass	Pass	Q20	0	0.800927
SaureusN315	SA0864	SA0864	978184	978819	636	+	0	-7391	6960.42	9392.06	13430	18272.2	62.4876	52.4473	56.7171	49.1323	Pass	Pass	Pass	Q20	0	0.515941
SaureusN315	SA0865	ppnK	978836	979645	810	+	0	-8043	10420.1	14042.9	21056	19803.3	71.241	62.3363	69.8271	60.3955	Pass	Pass	Pass	Pass	0	0.495902
SaureusN315	SA0866	SA0866	979642	980496	855	+	0	-8849	3445.97	5927.42	10359.3	10872	63.2271	62.004	70.7548	61.4841	Pass	Pass	Pass	Pass	0	0.805448
SaureusN315	SA0867	SA0867	980517	981902	1386	+	0	-9724	5150.99	8406.95	15171.1	15861.4	61.7649	62.6704	80.152	61.9857	Pass	Pass	Pass	Pass	0	0.851673
SaureusN315	SA0868	SA0868	981912	983756	1845	+	0	-11119	6592.37	13754.7	24626.1	17936.4	84.3287	72.5745	114.602	90.0603	Pass	Pass	Pass	Pass	0.0948677	0.382969
SaureusN315	SA0869	fabI	984034	984804	771	+	0	-13241	25866.2	37524.7	65152.2	44112.5	79.3189	81.6285	142.19	101.349	Pass	Pass	Pass	Pass	0.312181	0.233347
SaureusN315	SA0870	SA0870	985001	986086	1086	-	0	-82690	10045.2	24574.2	42807.1	31299.8	58.6166	60.3035	126.957	132.267	Pass	Pass	Pass	Pass	1.07403	0.34901	stabilized>2x
SaureusN315	SA0871	SA0871	986491	987996	1506	+	0	-15698	2240.82	2760.99	4737.6	2558.51	222.322	99.5321	251.253	94.6705	Pass	Pass	Pass	Pass	0	0
SaureusN315	SA0872	SA0872	988141	988899	759	+	0	-17348	2071.35	2643.72	5331.49	5177.46	60.0728	46.5574	119.604	61.7045	Pass	Pass	Pass	Pass	0.038662	0.969676
SaureusN315	SA0873	SA0873	989093	989602	510	+	0	-18300	46631.1	54395.6	76274.1	54581.6	447.169	246.233	357.73	278.184	Pass	Pass	Pass	Pass	0	0.00492458
SaureusN315	SA0874	SA0874	989715	990905	1191	-	0	-77871	6775.54	12313.9	24801.6	13806.6	32.5118	35.2987	61.0362	58.6264	Pass	Pass	Q20	Q20	0.731935	0.165067
SaureusN315	SA0875	SA0875	990883	992058	1176	-	0	-76718	11445.5	19119.2	27129.9	21226.9	30.3764	32.1169	49.6068	46.3598	Pass	Pass	Q20	Q20	0.52954	0.150872
SaureusN315	SA0876	murE	992491	993975	1485	+	0	-21698	14223.8	20462.8	37064	34355.2	42.6371	47.5253	140.424	105.841	Pass	Pass	Q20	Q20	1.15514	0.747523
SaureusN315	SAS026	SAS026	993965	994216	252	+	0	-23172	1595.45	3106.12	7072.66	7930.71	46.7297	50.2994	128.888	89.1311	Pass	Pass	Pass	Pass	0.825387	1.18714	accumulate>2x
SaureusN315	SA0877	prfC	994216	995778	1563	+	0	-23423	18383.7	28440.9	57249.4	50398	52.8143	60.6547	142.189	108.454	Pass	Pass	Pass	Pass	0.838392	0.825398
SaureusN315	SA0878	SA0878	996080	996883	804	+	0	-25287	10723.1	14123.3	25874.6	18527.4	82.2622	77.7636	162.62	152.456	Pass	Pass	Pass	Pass	0.890094	0.391584
SaureusN315	SA0879	htrA	997117	999426	2310	+	0	-26324	8550.74	15051.4	32360.1	26525.2	31.4703	35.2185	89.0222	77.3876	Pass	Pass	Q20	Q20	1.13577	0.817466
SaureusN315	SA0880	SA0880	999443	1000801	1359	+	0	-28650	6891.95	15661.3	52316.1	33032.3	69.8347	60.4675	195.999	185.628	Pass	Pass	Pass	Pass	1.4104	1.07668	stabilized>2x accumulate>2x
SaureusN315	SA0881	SA0881	1000937	1002451	1515	+	0	-30144	3981.79	6406.57	10332.3	10630.2	41.6144	45.6894	69.7319	57.541	Pass	Pass	Pass	Q20	0.332732	0.689536
SaureusN315	SAtRNA16	SAtRNA16	1002631	1002719	89	-	0	-66057	1280.47	904.694	263.2	402.915	61.142	44.5767	31.9696	26.0852	LowExp	LowExp	Q20	LowExp	-0.47959	-1.16695
SaureusN315	SAtRNA17	SAtRNA17	1002722	1002796	75	-	0	-65980	1075.05	747.21	209.21	376.054	55.7786	41.7484	29.5151	26.3887	LowExp	LowExp	Q20	LowExp	-0.500265	-0.990574
SaureusN315	SA0882	SA0882	1002938	1003507	570	-	0	-65269	104.423	375.28	290.195	362.624	125.402	108.45	106.219	98.6085	LowExp	LowExp	LowExp	LowExp	-0.0299847	0
SaureusN315	SA0883	SA0883	1003717	1003935	219	+	0	-32924	1549.23	3092.71	870.585	1188.6	30.5881	35.7745	29.5138	34.6769	LowExp	LowExp	Q20	Q20	0	-0.382291
SaureusN315	SA0884	SA0884	1004016	1005002	987	-	0	-63774	3507.6	6959.44	7761.03	6742.11	101.179	97.8963	167.371	96.505	Pass	Pass	Pass	Pass	0	0
SaureusN315	SAS027	SAS027	1005201	1005377	177	+	0	-34408	1860.79	5749.83	15724.5	12033.7	74.8043	72.8499	200.125	113.05	Pass	Pass	Pass	Pass	0.595764	1.06549	accumulate>2x
SaureusN315	SA0885	SA0885	1005392	1005994	603	+	0	-34599	2773.21	12649	38933.4	24195.1	100.756	77.0697	235.76	130.376	Pass	Pass	Pass	Pass	0.371809	0.935693
SaureusN315	SAS028	SAS028	1006203	1006364	162	+	0	-35410	147.22	234.55	330.687	188.027	1800	485.482	296.891	157.998	LowExp	LowExp	Pass	Pass	-0.709484	0
SaureusN315	SAS029	SAS029	1007021	1007293	273	+	0	35508	58.2032	70.3651	74.2359	100.729	38.7837	45.7642	44.2954	33.9997	LowExp	LowExp	LowExp	LowExp	0	0.077258
SaureusN315	SA0886	SA0886	1007337	1009301	1965	+	0	33500	154.067	254.655	587.139	396.2	35.9129	36.9764	45.0851	39.9717	LowExp	LowExp	LowExp	LowExp	0.112373	0.637686
SaureusN315	SA0887	SA0887	1009304	1009624	321	+	0	33177	53.0676	140.73	337.436	282.041	39.3996	39.5686	62.0046	43.7142	LowExp	LowExp	LowExp	LowExp	0.143747	1.00297
SaureusN315	SA0888	SA0888	1009621	1010262	642	+	0	32539	157.491	258.005	600.636	396.2	36.4387	42.9344	70.1566	54.6307	LowExp	LowExp	LowExp	LowExp	0.347576	0.618827
SaureusN315	SA0889	SA0889	1010350	1010595	246	-	0	-58181	143.796	261.356	2564.51	1423.63	87.2704	47.1645	151.419	84.7739	Pass	Pass	LowExp	LowExp	0	2.44549
SaureusN315	SA0890	SA0890	1011007	1011363	357	-	0	-57413	3500.75	10936.7	21791.6	12208.3	66.8154	54.1605	122.069	70.1171	Pass	Pass	Pass	Pass	0.0695857	0.158682
SaureusN315	SA0891	SA0891	1011851	1012810	960	+	0	29991	662.49	737.158	1316	1363.2	104.804	72.3083	148.366	88.3788	Pass	Pass	Pass	LowExp	0	0.836114
SaureusN315	SA0892	SA0892	1013051	1013266	216	-	0	-55510	73.61	381.982	634.38	376.054	91.3309	78.8045	146.501	84.4553	LowExp	LowExp	LowExp	LowExp	0	0
SaureusN315	SA0893	SA0893	1013431	1013982	552	+	0	28819	2047.38	3471.34	2260.82	2135.45	31.8102	31.7918	31.1603	26.7364	LowExp	LowExp	Q20	Q20	-0.0289447	0
SaureusN315	SA0894	SA0894	1014034	1014972	939	-	0	-53804	5546.42	12796.4	21089.8	21018.7	46.9498	45.5769	80.0415	63.7298	Pass	Pass	Pass	Pass	0.44085	0.715939
SaureusN315	SA0895	SA0895	1015154	1016515	1362	+	0	26286	4519.31	10628.5	11243.4	9455.07	35.8898	35.6536	51.921	42.6591	Pass	Pass	Q20	Q20	0.24928	0
SaureusN315	SA0896	menD	1016502	1018175	1674	+	0	24626	9434.06	18552.9	19233.9	19736.1	47.8431	49.0978	69.8501	52.6856	Pass	Pass	Pass	Pass	0.101751	0.0520012
SaureusN315	SA0897	SA0897	1018162	1018965	804	+	0	23836	5234.87	11442.7	14233.1	14182.6	59.9006	65.7316	106.671	74.1058	Pass	Pass	Pass	Pass	0.173	0.309695
SaureusN315	SA0898	menB	1018958	1019779	822	+	0	23022	42899.2	57304	60947.7	46711.3	191.281	154.162	263.567	148.674	Pass	Pass	Pass	Pass	0	0
SaureusN315	SA0899	sspC	1020017	1020346	330	-	0	-48430	164.339	341.773	749.108	960.281	615.046	201.418	321.579	204.123	Pass	Pass	Pass	Pass	0	1.13213	accumulate>2x
SaureusN315	SA0900	sspB	1020384	1021565	1182	-	0	-47211	864.489	1259.87	2429.54	3223.32	368.686	218.428	351.36	225.124	Pass	Pass	Pass	Pass	0	0.947408
SaureusN315	SA0901	sspA	1021647	1022675	1029	-	0	-46101	1619.42	1598.29	2071.86	2672.67	1800	408.993	447.272	245.235	Pass	Pass	Pass	Pass	0	0.355449
SaureusN315	SA0902	SA0902	1023203	1024357	1155	-	0	-44419	4476.51	6486.99	13045.3	9763.98	39.3241	40.0144	103.566	90.3241	Pass	Pass	Pass	Q20	1.17459	0.589919
SaureusN315	SA0903	SA0903	1024553	1025563	1011	-	0	-43213	181.457	663.442	13963.1	10422.1	47.3579	39.349	507.709	311.637	Pass	Pass	LowExp	LowExp	2.71819	3.97353
SaureusN315	SA0904	SA0904	1025716	1026135	420	+	0	16666	349.219	965.007	998.811	738.678	46.55	51.4488	100.183	91.1806	LowExp	LowExp	LowExp	LowExp	0.825588	0
SaureusN315	SA0905	atl	1026342	1030088	3747	-	0	-38688	91687.2	171316	217963	356707	86.3171	82.4444	141.682	124.36	Pass	Pass	Pass	Pass	0.526804	0.34743
SaureusN315	SA0906	SA0906	1030316	1030750	435	-	0	-38026	1114.42	1517.88	1882.89	2303.33	85.4764	70.4562	107.532	92.8709	Pass	Pass	Pass	Pass	0.1197	0.310898
SaureusN315	SA0907	SA0907	1030905	1031375	471	-	0	-37401	3367.23	9733.84	27001.6	20360.6	39.7364	47.5623	118.322	104.324	Pass	Pass	Pass	Q20	1.13318	1.0647
SaureusN315	SA0908	SA0908	1031423	1032640	1218	-	0	-36136	13602.4	28752.5	67068.8	56455.1	38.7881	40.5925	102.034	84.7044	Pass	Pass	Q20	Q20	1.06122	0.973416
SaureusN315	SA0909	fmtA	1033091	1034284	1194	+	0	8517	2054.23	7073.37	11324.4	6345.91	29.0947	30.9848	66.2649	63.1024	Pass	Pass	Q20	Q20	1.02613	0
SaureusN315	SA0910	SA0910	1034821	1035111	291	-	0	-33665	28463.1	162811	105017	47913.3	609.372	585.238	1800	1800	Pass	Pass	Pass	Pass	1.5626	0	stabilized>2x
SaureusN315	SA0911	qoxC	1035108	1035713	606	-	0	-33063	81431.4	363255	209636	136266	1800	596.891	1627.57	1800	Pass	Pass	Pass	Pass	0	0
SaureusN315	SA0912	qoxB	1035703	1037691	1989	-	0	-31085	211029	1.01708e+06	548219	374986	1800	481.329	1800	1800	Pass	Pass	Pass	Pass	0	0
SaureusN315	SA0913	SA0913	1037691	1038791	1101	-	0	-29985	100556	537234	277507	201552	880.747	367.686	817.177	879.183	Pass	Pass	Pass	Pass	0	0
SaureusN315	SA0914	SA0914	1039362	1039679	318	-	0	-29097	8834.91	33701.5	27845.2	22509.5	67.1306	68.5989	113.415	101.713	Pass	Pass	Pass	Pass	0.568241	0
SaureusN315	SA0915	folD	1040543	1041403	861	-	0	-27373	51145.2	64337.2	122057	129739	655.411	374.933	550.838	236.947	Pass	Pass	Pass	Pass	0	0.923836
SaureusN315	SA0916	SA0916	1041604	1042086	483	+	0	715	29630.6	40225.4	39540.8	56112.6	60.7421	47.2433	42.396	33.5707	Q20	Q20	Pass	Pass	-0.156182	0
SaureusN315	SA0917	purK	1042073	1043197	1125	+	1	0	63587	90757.6	128273	206984	59.2565	49.981	45.8098	34.0852	Pass	Q20	Pass	Pass	-0.125724	0.499127
SaureusN315	SA0918	purC	1043201	1043905	705	+	0	-399	18700.4	31671	51263.3	65876.6	57.9367	53.5184	53.604	37.4388	Pass	Pass	Pass	Pass	0	0.694764
SaureusN315	SA0919	SA0919	1043905	1044168	264	+	0	-1103	23110.1	32260.7	43293.1	55810.5	70.0695	62.7504	71.1265	45.1345	Pass	Pass	Pass	Pass	0	0.424357
SaureusN315	SA0920	purQ	1044170	1044841	672	+	0	-1368	60733.3	79070.3	99030.8	104462	78.6375	69.298	77.7368	50.3413	Pass	Pass	Pass	Pass	0	0.324741
SaureusN315	SA0921	purL	1044834	1047023	2190	+	0	-2032	206276	253539	327090	336394	98.2637	95.7857	104.551	68.3296	Pass	Pass	Pass	Pass	0	0.367482
SaureusN315	SA0922	purF	1047002	1048486	1485	+	0	-4200	226472	252701	291781	256899	126.931	136.75	139.955	93.5993	Pass	Pass	Pass	Pass	0	0.0237671
SaureusN315	SA0923	purM	1048479	1049507	1029	+	0	-5677	166377	191691	236894	215902	177.558	197.503	180.212	107.695	Pass	Pass	Pass	Pass	0	0.171592
SaureusN315	SA0924	purN	1049510	1050076	567	+	0	-6708	79295	92171.6	129211	152832	205.309	245.128	208.32	107.023	Pass	Pass	Pass	Pass	0	0.487336
SaureusN315	SA0925	purH	1050088	1051569	1482	+	0	-7286	215816	246462	302383	292933	495.923	711.365	333.062	150.907	Pass	Pass	Pass	Pass	-0.574327	0.249203
SaureusN315	SA0926	purD	1051699	1052838	1140	+	0	-8897	267420	300080	333630	281053	1800	1800	809.961	259.342	Pass	Pass	Pass	Pass	-1.15207	0	stabilized<2x
SaureusN315	SA0927	SA0927	1053106	1053912	807	-	0	-14864	17077.5	19112.5	4501.4	39935.6	120.903	104.325	161.495	90.8162	Pass	Pass	Pass	Pass	0	0
SaureusN315	SA0928	SA0928	1053905	1055305	1401	-	0	-13471	110999	73417.6	12012.7	133150	105.412	106.908	155.166	70.6276	Pass	Pass	Pass	Pass	0	0
SaureusN315	SA0929	SA0929	1055320	1055895	576	-	0	-12881	56460.5	31808.4	4224.7	57153.5	97.3044	104.372	138.635	59.172	Pass	Pass	Pass	Pass	0	0
SaureusN315	SA0930	SA0930	1056358	1056567	210	+	0	-13556	121.542	90.4694	80.9847	87.2983	225.009	217.359	307.052	187.078	LowExp	LowExp	LowExp	LowExp	0	-0.051477
SaureusN315	SAS030	SAS030	1056731	1056865	135	-	0	-11911	239.66	1739.02	1990.87	5902.71	165.32	62.8589	117.253	120.9	Pass	Pass	Pass	Q20	0	0.195124
SaureusN315	SA0931	SA0931	1057017	1058312	1296	+	0	-14215	15559.1	29965.5	66083.5	49135.5	66.5059	68.4936	123.535	140.242	Pass	Pass	Pass	Pass	0.850884	0.713464
SaureusN315	SA0932	SA0932	1058737	1059909	1173	+	0	-15935	3879.07	6858.92	10568.5	11019.7	42.6265	47.1135	88.1149	65.5473	Pass	Pass	Pass	Pass	0.476393	0.623717
SaureusN315	SA0933	SA0933	1059963	1060505	543	+	0	-17161	6575.25	13550.3	13801.1	12879.9	64.2081	53.6848	123.392	70.8897	Pass	Pass	Pass	Pass	0.14282	0
SaureusN315	SA0934	ptsH	1060659	1060925	267	+	0	-17857	32927.6	77425.1	96769.9	77104.5	123.746	145.372	250.311	140.88	Pass	Pass	Pass	Pass	0	0
SaureusN315	SA0935	ptsI	1060928	1062646	1719	+	0	-18126	239246	521392	667023	481551	129.03	151.26	267.01	170.649	Pass	Pass	Pass	Pass	0.174006	0
SaureusN315	SA0936	SA0936	1062883	1063116	234	-	0	-5660	131.813	579.674	2071.86	2175.74	85.2862	65.3909	155.296	113.427	Pass	Pass	LowExp	LowExp	0.411378	1.83761
SaureusN315	SA0937	SA0937	1063314	1064675	1362	+	0	-20512	1670.77	37581.7	10109.6	8380.63	58.605	60.3232	153.937	88.5498	Pass	Pass	Pass	Pass	0.553777	0
SaureusN315	SA0938	SA0938	1064672	1065691	1020	+	0	-21870	515.27	20751	8699.1	5943	67.286	62.6049	175.676	106.637	Pass	Pass	Pass	Pass	0.664332	0
SaureusN315	SA0939	SA0939	1065824	1066486	663	+	0	-23022	4147.84	18727.2	15447.8	19622	63.5441	82.8373	149.538	93.9982	Pass	Pass	Pass	Pass	0.182353	0
SaureusN315	SA0940	rnjA	1066732	1068429	1698	-	0	-347	63559.6	130946	172227	118511	42.0215	47.8225	62.5407	55.3043	Pass	Pass	Pass	Pass	0.209703	0
SaureusN315	SA0941	SA0941	1068429	1068647	219	-	0	-129	4907.9	14873.8	23775.7	22657.3	33.7661	38.5916	43.2784	36.0431	Pass	Pass	Q20	Q20	0	0.607196
SaureusN315	SA0942	def	1069129	1069680	552	-	0	337	9586.41	15389.9	48179.1	36967.5	45.4256	51.4811	121.402	85.6175	Pass	Pass	Q20	Q20	0.733862	1.26428
SaureusN315	SA0943	SA0943	1070045	1070671	627	+	0	-27243	6287.66	13215.2	38204.5	43239.5	35.4797	43.8553	108.881	75.9263	Pass	Pass	Pass	Q20	0.791848	1.53154
SaureusN315	SA0943-1	pdhA	1070842	1071954	1113	+	0	-28040	185543	363057	376606	355096	213.627	167.029	288.497	134.365	Pass	Pass	Pass	Pass	0	0
SaureusN315	SA0944	pdhB	1071958	1072935	978	+	0	-29156	170364	288095	310637	252789	269.385	207.266	319.359	146.654	Pass	Pass	Pass	Pass	0	0
SaureusN315	SA0945	pdhC	1073026	1074318	1293	+	0	29926	230533	423032	461464	400202	308.232	240.917	333.741	154.416	Pass	Pass	Pass	Pass	0	0
SaureusN315	SA0946	pdhD	1074322	1075728	1407	+	0	28516	245285	459816	533581	403634	408.429	298.7	463.233	242.062	Pass	Pass	Pass	Pass	0	0
SaureusN315	SA0947	SA0947	1075896	1076171	276	+	0	28073	1740.96	3173.13	4042.48	5217.75	133.118	165.058	254.496	109.021	Pass	Pass	Pass	Pass	0	0.349335
SaureusN315	SA0949	SA0949	1076315	1076854	540	+	0	27390	2129.55	7780.37	15569.3	20756.8	35.0629	41.6174	77.3139	50.963	Pass	Pass	Q20	Q20	0.292262	1.00079
SaureusN315	SA0950	potA	1076867	1077961	1095	+	0	26283	3303.89	13211.9	25118.7	26800.6	41.48	47.7626	83.2645	58.4013	Pass	Pass	Pass	Pass	0.29012	0.926928
SaureusN315	SA0951	potB	1077954	1078751	798	+	0	25493	1232.54	6503.75	12390.7	11328.6	46.9439	50.4902	91.5722	69.8376	Pass	Pass	Pass	Pass	0.468001	0.800631
SaureusN315	SA0952	potC	1078757	1079566	810	+	0	24678	1622.84	10028.7	18653.5	15062.3	48.162	53.2215	111.437	85.6858	Pass	Pass	Pass	Pass	0.687048	0.586808
SaureusN315	SA0953	potD	1079566	1080639	1074	+	0	23605	7747.88	22292.3	26272.8	19568.2	67.9426	67.217	118.796	103.399	Pass	Pass	Pass	Pass	0.605831	0
SaureusN315	SA0954	SA0954	1080713	1081732	1020	+	0	22512	26604	64223.2	97566.3	88345.8	58.4065	63.3296	108.829	112.589	Pass	Pass	Pass	Pass	0.781111	0.460067
SaureusN315	SA0955	SA0955	1082015	1082434	420	+	0	21810	1912.15	3153.03	7781.28	7635.24	56.6547	55.7653	90.9039	69.2878	Pass	Pass	Pass	Q20	0.290407	1.27594
SaureusN315	SA0956	SA0956	1082513	1083865	1353	-	0	13721	1343.81	2469.48	15231.9	20380.8	40.5571	46.957	68.5297	55.5679	Pass	Pass	Pass	Pass	0.242913	2.62481	accumulate>2x
SaureusN315	SA0957	SA0957	1084049	1084663	615	-	0	15257	4925.02	8782.23	12377.2	10066.2	68.6506	67.5368	128.279	96.7185	Pass	Pass	Pass	Pass	0.49452	0.196854
SaureusN315	SA0958	SA0958	1084820	1085647	828	+	0	18597	9268.01	18871.2	18383.5	15626.4	68.7266	69.9852	91.6052	73.8621	Pass	Pass	Pass	Pass	0.0777849	0
SaureusN315	SAS031	SAS031	1085801	1085992	192	-	0	17009	1261.64	1340.29	3543.08	3901.56	68.6549	69.3355	129.414	66.9123	Pass	Pass	Pass	Pass	0	1.40246	accumulate>2x
SaureusN315	SA0959	SA0959	1086094	1087941	1848	+	0	16303	60765.9	103621	179368	95376.7	54.4498	53.5789	120.933	82.0419	Pass	Pass	Pass	Pass	0.591433	0
SaureusN315	SAS032	SAS032	1088081	1088248	168	-	0	19289	2524.99	3447.89	6350.55	5009.58	91.954	68.1674	137.898	86.4237	Pass	Pass	Pass	Pass	0	0.538975
SaureusN315	SA0960	SA0960	1088250	1088732	483	-	0	19458	3918.45	5900.62	11351.4	9260.33	83.7804	70.9089	135.348	80.496	Pass	Pass	Pass	Pass	0	0.650198
SaureusN315	SA0961	SA0961	1088873	1089148	276	+	0	15096	1412.28	5109.85	15272.4	21717.1	63.7904	53.0095	93.3272	61.6655	Pass	Pass	Pass	Pass	0	1.57957	accumulate>2x
SaureusN315	SA0962	SA0962	1089567	1090688	1122	+	0	13556	7975.55	13148.2	43866.7	30541	36.3811	37.8411	96.6249	83.8211	Pass	Pass	Q20	Q20	1.14736	1.21588
SaureusN315	SA0963	pycA	1091242	1094694	3453	+	0	9550	20016.8	88794	24005.2	16116.6	78.5778	76.5195	98.9915	76.8493	Pass	Pass	Pass	Pass	0	0
SaureusN315	SA0964	SA0964	1094834	1095745	912	-	0	26042	6157.56	33289.4	24734.1	14679.5	41.8357	47.8054	180.323	146.37	Pass	Pass	Pass	Pass	1.61438	0	stabilized>2x
SaureusN315	SA0965	ctaB	1096182	1097096	915	+	0	7148	11828.9	60802.1	41268.4	30399.9	73.8476	77.5375	128.414	84.4147	Pass	Pass	Pass	Pass	0.122599	0
SaureusN315	SA0966	SA0966	1097121	1097582	462	+	0	6662	3488.77	28236.5	23289.8	17735	70.4101	77.4818	154.281	103.445	Pass	Pass	Pass	Pass	0.416929	0
SaureusN315	SA0967	SA0967	1097909	1098946	1038	+	0	5298	2857.09	9784.1	14347.8	10885.4	36.2251	42.501	45.0533	35.9591	Pass	Pass	Pass	Q20	0	0.153887
SaureusN315	SA0968	SA0968	1098962	1099396	435	+	0	4848	2858.81	4932.26	6694.73	4056.01	60.3159	58.9871	59.3461	52.7589	Pass	Pass	Pass	Pass	0	0
SaureusN315	SA0969	SA0969	1099459	1100385	927	-	0	30667	5695.36	7472.1	15231.9	15613	77.4023	80.8801	178.569	112.972	Pass	Pass	Pass	Pass	0.482113	1.02751	accumulate>2x
SaureusN315	SA0970	SA0970	1100624	1100878	255	+	0	3366	285.881	1005.22	4231.45	4438.78	27.812	30.4583	114.122	77.9492	Pass	Pass	LowExp	LowExp	1.3557	2.07365
SaureusN315	SA0971	SA0971	1100881	1101270	390	-	0	32089	320.118	985.111	3360.86	3418.06	68.889	71.2283	318.688	163.446	Pass	Pass	LowExp	Pass	1.19829	1.77047
SaureusN315	SA0972	SA0972	1101340	1101882	543	+	0	2362	3499.04	5706.27	13409.7	10482.5	35.1429	37.8678	126.946	94.982	Pass	Pass	Q20	Q20	1.32668	0.877363
SaureusN315	SA0973	coaD	1101884	1102366	483	+	0	1878	3711.31	6222.28	17836.9	15351.1	36.8185	41.2832	132.57	95.5924	Pass	Pass	Q20	Q20	1.21134	1.30282
SaureusN315	SA0974	SA0974	1102428	1103567	1140	-	0	33636	1134.96	2013.78	3340.62	2383.91	26.7092	26.4369	44.5031	39.1515	Pass	LowExp	Q20	Q20	0.551731	0.243425
SaureusN315	SA0975	SA0975	1103694	1104251	558	+	1	0	68084.1	170005	340230	346870	54.4156	54.9845	109.632	90.6058	Pass	Pass	Pass	Pass	0.720579	1.00093	accumulate>2x
SaureusN315	SAS033	rpmF	1104331	1104504	174	+	0	-24	41468.1	75283.9	133389	169929	60.9943	69.1217	104.007	84.9161	Pass	Pass	Pass	Pass	0.296898	0.82522
SaureusN315	SA0976	isdB	1104658	1106595	1938	-	0	35866	508.422	951.604	1167.53	792.4	95.16	118.906	197.705	90.0534	Pass	LowExp	Pass	Pass	0	0
SaureusN315	SA0977	isdA	1106798	1107850	1053	-	0	38006	15800.5	11687.3	18545.5	11194.3	274.227	346.134	372.258	183.29	Pass	Pass	Pass	Pass	0	0
SaureusN315	SA0978	isdC	1108059	1108742	684	+	0	-3752	417.694	180.939	411.672	295.471	85.8505	83.0206	177.586	123.367	LowExp	LowExp	Pass	LowExp	0.523054	0
SaureusN315	SA0979	isdD	1108742	1109818	1077	+	0	-4435	313.27	318.318	1086.54	933.42	67.2988	61.0107	88.4735	60.2869	LowExp	LowExp	LowExp	LowExp	0	1.55206
SaureusN315	SA0980	isdE	1109815	1110693	879	+	0	-5508	645.371	351.825	938.072	678.24	71.9173	55.1302	99.7095	65.8838	LowExp	LowExp	Pass	LowExp	0	0.0716679
SaureusN315	SA0981	isdF	1110850	1111671	822	+	0	-6543	623.117	448.996	992.062	510.359	87.1797	69.6764	101.537	82.4752	LowExp	LowExp	Pass	LowExp	0	0
SaureusN315	SA0982	srtB	1111733	1112467	735	+	0	-7426	169.474	224.498	782.852	530.505	70.4706	53.6653	95.988	79.765	LowExp	LowExp	LowExp	LowExp	0.178734	1.24066
SaureusN315	SA0983	isdG	1112486	1112809	324	+	0	-8179	381.745	271.408	755.857	409.63	72.2867	81.9132	98.5766	77.0264	LowExp	LowExp	LowExp	LowExp	0	0.101715
SaureusN315	SA0984	SA0984	1113193	1113933	741	+	0	-8886	5614.9	8822.44	12053.2	9952	38.0585	38.7209	85.6683	63.4868	Pass	Pass	Q20	Q20	0.713344	0.173809
SaureusN315	SA0985	pheS	1114313	1115371	1059	+	0	-10006	11563.6	22550.3	31874.2	24336.1	53.7107	61.3868	100.62	74.0055	Pass	Pass	Pass	Pass	0.269703	0.109947
SaureusN315	SA0986	pheT	1115371	1117773	2403	+	0	10172	31301.3	64615.3	85789.8	69180.5	71.1448	83.9921	134.92	93.7849	Pass	Pass	Pass	Pass	0.159102	0.0984909
SaureusN315	SA0987	SA0987	1118205	1119143	939	-	0	49413	3088.19	5099.79	6735.23	7192.03	39.8568	47.0289	59.3059	47.812	Pass	Pass	Pass	Pass	0.0238258	0.401287
SaureusN315	SA0988	SA0988	1119513	1119779	267	+	0	8166	1271.91	2901.72	5317.99	5271.47	32.3223	32.2291	61.7785	47.267	Pass	Pass	Q20	Q20	0.548304	0.861296
SaureusN315	SA0989	SA0989	1119780	1120301	522	+	0	7644	787.455	2399.11	9481.96	6077.3	31.9875	32.0399	84.9078	72.2703	Pass	Pass	Q20	Q20	1.17353	1.34093
SaureusN315	SA0990	SA0990	1120374	1122086	1713	+	0	5859	4555.26	8252.82	13591.9	11805.4	35.2752	38.9933	54.1634	46.6185	Pass	Pass	Q20	Q20	0.257675	0.516489
SaureusN315	SA0991	mutS2	1122096	1124444	2349	+	0	3501	9483.7	16753.6	29984.6	26807.3	51.4283	57.1448	80.6685	60.7048	Pass	Pass	Pass	Pass	0.0871888	0.678154
SaureusN315	SA0992	trxA	1124617	1124931	315	+	0	3014	23115.2	32837	43218.8	36557.8	104.09	95.9433	239.639	249.212	Pass	Pass	Pass	Pass	1.20303	0.154856	stabilized>2x
SaureusN315	SA0993	uvrC	1125255	1127036	1782	+	0	909	2934.13	5625.86	9616.93	14370.6	90.8442	87.7527	135.996	89.6351	Pass	Pass	Pass	Pass	0	0.773504
SaureusN315	SA0994	sdhC	1127360	1127974	615	+	1	0	11320.5	12149.7	67068.8	45213.8	76.7758	68.2605	185.316	111.359	Pass	Pass	Pass	Pass	0.536499	1.89584	accumulate>2x
SaureusN315	SA0995	sdhA	1128026	1129792	1767	+	0	-80	161029	86019.7	298516	197381	136.244	105.239	205.525	124.217	Pass	Pass	Pass	Pass	0	0.293661
SaureusN315	SA0996	sdhB	1129792	1130607	816	+	0	-1846	113921	57307.3	199924	121821	157.354	134.321	230.995	162.078	Pass	Pass	Pass	Pass	0.0426708	0.0967358
SaureusN315	SA0997	murI	1130843	1131643	801	+	0	-2897	8656.87	13044.3	16561.4	16774.7	64.6505	52.5192	70.9324	47.639	Pass	Pass	Pass	Pass	0	0.344397
SaureusN315	SA0998	SA0998	1131655	1132242	588	+	0	-3709	4871.95	9425.57	11871	11133.9	55.6083	53.6552	65.9272	49.009	Pass	Pass	Pass	Pass	0	0.240305
SaureusN315	SA0999	SA0999	1132235	1132738	504	+	0	-4289	3240.55	8014.92	11216.4	8407.49	50.0534	56.3211	72.4015	58.0082	Pass	Pass	Pass	Pass	0.0425806	0.068988
SaureusN315	SAS034	SAS034	1132896	1133033	138	+	0	-4950	3.42372	3.35072	67.4872	6.71525	127.143	129.409	65.8668	82.1674	LowExp	LowExp	LowExp	LowExp	-0.629811	0.971877
SaureusN315	SA1000	SA1000	1133227	1133556	330	+	0	-5281	11130.5	19789.3	12984.5	2867.41	82.5771	71.4126	114.608	39.0573	Pass	Pass	Pass	Pass	0	0
SaureusN315	SA1001	SA1001	1133925	1134326	402	-	0	65133	328.677	1038.72	2092.1	1504.22	323.971	348.332	1800	434.83	Pass	Pass	Pass	Pass	0.319986	0.534201
SaureusN315	SA1002	SA1002	1134996	1135502	507	+	0	-7050	34.2372	237.901	539.898	416.346	61.354	43.8113	95.8886	79.89	LowExp	LowExp	LowExp	LowExp	0.380858	0.80742
SaureusN315	SA1003	SA1003	1135762	1136259	498	+	0	-7816	3788.34	7746.86	5554.2	1813.12	179.006	143.327	339.885	89.0405	Pass	Pass	Pass	Pass	0	0
SaureusN315	SA1004	SA1004	1136409	1136759	351	+	0	-8463	1809.44	4419.6	4096.47	1027.43	166.107	158.533	382.295	109.07	Pass	LowExp	Pass	Pass	0	0
SaureusN315	SAS035	SAS035	1137525	1137710	186	-	0	68733	318.406	2392.41	4373.17	2383.91	38.6409	33.2035	42.3103	29.572	Pass	LowExp	LowExp	Q20	0	0
SaureusN315	SA1005	SA1005	1138332	1138565	234	-	0	69540	674.473	3836.57	4973.81	3270.33	36.7322	33.3883	49.0557	42.3664	Pass	Q20	Q20	Q20	0.205875	0
SaureusN315	SA1006	SA1006	1139084	1140403	1320	+	0	-11138	0	0	0	0	1800	1800	1800	1800	LowExp	LowExp	LowExp	LowExp	0	0
SaureusN315	SA1007	SA1007	1140562	1141521	960	-	0	71770	4529.58	32170.3	26380.8	21079.2	148.102	139.142	210.788	135.383	Pass	Pass	Pass	Pass	0	0
SaureusN315	SA1008	SA1008	1142324	1142521	198	+	0	14057	397.151	2677.22	6013.11	4452.21	74.5736	74.4552	206.357	100.561	Pass	Pass	LowExp	Pass	0.431334	0.733784
SaureusN315	SAS036	SAS036	1142748	1142879	132	-	0	73956	70.1862	103.872	134.974	33.5763	143.445	215.562	220.038	209.43	LowExp	LowExp	LowExp	LowExp	0	0
SaureusN315	SA1009	SA1009	1143011	1143727	717	-	0	74219	35.949	301.565	209.21	255.18	44.0436	39.5354	114.972	77.7188	LowExp	LowExp	LowExp	LowExp	0.819331	0
SaureusN315	SA1010	SA1010	1143835	1144560	726	-	0	75043	15.4067	154.133	155.221	161.166	70.8061	32.174	76.9051	63.2024	LowExp	LowExp	LowExp	LowExp	0	0.0101439
SaureusN315	SA1011	SA1011	1144655	1145380	726	-	0	75863	29.1016	294.863	195.713	188.027	46.8288	31.2029	81.1321	82.8684	LowExp	LowExp	LowExp	LowExp	0.792876	0
SaureusN315	SA1012	argF	1145818	1146819	1002	+	0	9759	147.22	1367.09	560.144	611.088	194.684	562.865	78.7546	78.2405	LowExp	LowExp	LowExp	Pass	-1.3057	0
SaureusN315	SA1013	SA1013	1146842	1147774	933	+	0	8804	258.491	2070.74	695.118	1054.29	125.614	318.855	126.211	92.3587	LowExp	LowExp	Pass	Pass	0	0
SaureusN315	SA1014	SA1014	1147946	1149502	1557	+	0	7076	1107.57	3240.15	3306.87	3847.84	77.2946	135.826	137.709	102.941	Pass	Pass	Pass	Pass	0	0.0294097
SaureusN315	SA1015	SA1015	1149809	1150036	228	+	0	6542	784.032	4640.75	7821.77	4942.42	53.0817	59.0654	150.232	107.177	Pass	Pass	Pass	Q20	0.859604	0.0908625
SaureusN315	SA1016	SA1016	1150342	1151289	948	-	0	81550	82.1693	3558.46	445.416	174.597	35.7299	34.2059	95.9367	51.5811	LowExp	LowExp	LowExp	Q20	0.529712	0
SaureusN315	SA1017	SA1017	1151538	1151726	189	+	0	4852	102.712	566.271	877.334	389.485	55.5591	55.4282	82.3545	81.4696	LowExp	LowExp	LowExp	LowExp	0.552239	0
SaureusN315	SAtRNA18	SAtRNA18	1152194	1152267	74	-	0	83402	20.5423	26.8057	20.2462	26.861	146.676	47.5817	52.0212	47.5519	LowExp	LowExp	LowExp	LowExp	0	0
SaureusN315	SA1018	SA1018	1153089	1153775	687	+	0	2803	2105.59	3055.86	8604.62	17285.1	177.721	105.564	207.459	105.415	Pass	Pass	Pass	Pass	0	1.49354	accumulate>2x
SaureusN315	SA1019	SA1019	1153884	1154324	441	-	0	85092	5758.7	6426.68	15825.8	20031.6	187.169	91.8075	245.08	146.21	Pass	Pass	Pass	Pass	0	1.30013	accumulate>2x
SaureusN315	SA1020	SA1020	1154519	1156132	1614	+	0	446	7422.62	11087.5	20745.6	22744.6	42.2396	45.3032	76.8199	63.0032	Pass	Pass	Pass	Q20	0.475811	0.903866
SaureusN315	SA1021	SA1021	1156276	1156707	432	+	1	0	30863.1	47292	150962	114119	27.9571	27.7827	73.9014	63.9625	Pass	Pass	Q20	Q20	1.19401	1.27087
SaureusN315	SA1022	mraW	1156723	1157658	936	+	0	-144	72014.5	97110.5	319849	250613	24.5388	27.5187	73.8282	62.0085	Pass	Pass	Q20	Q20	1.17205	1.36776
SaureusN315	SA1023	ftsL	1157672	1158073	402	+	0	-1093	27263.1	36586.5	117556	104355	28.1725	30.0767	70.9316	60.0713	Pass	Pass	Q20	Q20	0.99803	1.51212
SaureusN315	SA1024	pbpA	1158054	1160288	2235	+	0	222	47401.4	72234.8	212605	134157	41.9512	45.4768	114.129	100.576	Pass	Pass	Q20	Q20	1.14508	0.89316
SaureusN315	SA1025	mraY	1160580	1161545	966	+	0	-69	4070.8	9258.04	20684.8	17634.2	55.2299	60.7235	144.78	100.7	Pass	Pass	Pass	Pass	0.729731	0.929602
SaureusN315	SA1026	murD	1161547	1162896	1350	+	0	-1036	10798.4	21002.3	38629.7	39928.9	67.4053	78.9672	159.389	105.792	Pass	Pass	Pass	Pass	0.421911	0.879162
SaureusN315	SA1027	div1b	1162912	1164231	1320	+	0	1411	15617.3	30900.3	48064.4	59926.9	89.4899	100.486	183.849	105.7	Pass	Pass	Pass	Pass	0.0729801	0.637347
SaureusN315	SA1028	ftsA	1164337	1165749	1413	+	1	0	55695.3	128513	228357	238056	109.993	111.517	161.751	104.352	Pass	Pass	Pass	Pass	0	0.829368
SaureusN315	SA1029	ftsZ	1165782	1166954	1173	+	0	-139	181031	286902	362055	305806	116.602	112.231	150.511	111.59	Pass	Pass	Pass	Pass	0	0.0920582
SaureusN315	SA1030	SA1030	1167214	1168005	792	+	0	-1571	1263.35	3451.24	7950	9058.87	94.1986	106.458	141.531	102.383	Pass	Pass	Pass	Pass	0	1.20384	accumulate>2x
SaureusN315	SA1031	SA1031	1168023	1168697	675	+	0	-2380	16795.1	28058.9	104443	106202	50.9297	61.2234	161.406	110.123	Pass	Pass	Pass	Pass	0.846964	1.89619	accumulate>2x
SaureusN315	SA1032	SA1032	1168694	1169257	564	+	0	-3051	36861.5	48350.9	167308	145909	52.0695	65.4326	165.807	127.949	Pass	Pass	Pass	Pass	0.967483	1.59345	accumulate>2x
SaureusN315	SA1033	SA1033	1169269	1169559	291	+	0	-3626	2940.97	7740.16	41754.3	26384.2	60.0586	66.4479	247.264	199.888	Pass	Pass	Pass	Pass	1.5889	1.76924	stabilized>2x accumulate>2x
SaureusN315	SA1034	SA1034	1169810	1170448	639	+	0	-4167	2978.64	7937.85	20941.3	25027.7	42.9171	49.2237	69.1577	50.9275	Pass	Pass	Pass	Q20	0.0490918	1.39953
SaureusN315	SA1035	SA1035	1170472	1171089	618	+	0	-4829	17522.6	27261.4	70456.7	85411.3	42.3512	44.6646	65.8908	49.4876	Pass	Pass	Q20	Pass	0.147935	1.36987
SaureusN315	SA1036	ileS	1171310	1174063	2754	+	0	-5667	62900.6	102519	163684	120451	92.6986	96.3469	116.284	86.6467	Pass	Pass	Pass	Pass	0	0.232566
SaureusN315	SA1037	SA1037	1174354	1175151	798	+	0	-8711	1374.62	3035.75	9394.22	9837.84	47.1357	59.8234	92.1333	65.6822	Pass	Pass	Pass	Pass	0.134792	1.62972	accumulate>2x
SaureusN315	SA1038	tnp	1175212	1175424	213	-	0	106420	0	0	0	13.4305	1800	1800	1800	60.2411	LowExp	LowExp	LowExp	LowExp	0	0
SaureusN315	SA1039	lspA	1175975	1176466	492	+	0	-10332	573.473	2680.57	14415.3	10663.8	47.8356	56.1613	440.408	229.363	Pass	Pass	Pass	Q20	2.02998	1.99211
SaureusN315	SA1040	SA1040	1176466	1177383	918	+	0	-10823	9872.29	20751	58389.9	44179.6	61.7851	73.5473	429.961	240.724	Pass	Pass	Pass	Pass	1.71064	1.0902	stabilized>2x accumulate>2x
SaureusN315	SA1041	pyrR	1177783	1178310	528	+	0	-12140	7450.01	8906.21	33682.9	32871.2	44.2739	49.7802	119.382	77.6907	Pass	Pass	Pass	Pass	0.642171	1.88394	accumulate>2x
SaureusN315	SA1042	pyrP	1178528	1179835	1308	+	0	-12885	1773.49	3233.44	4231.45	5419.21	61.3994	77.2533	158.088	90.5619	Pass	Pass	Pass	Pass	0.229308	0.38808
SaureusN315	SA1043	pyrB	1179863	1180744	882	+	0	-14220	938.099	2982.14	4170.71	5493.08	79.2662	95.5383	152.011	91.3353	Pass	Pass	Pass	Pass	0	0.483945
SaureusN315	SA1044	pyrC	1180762	1182036	1275	+	0	-15119	2247.67	7250.96	6532.76	10643.7	115.495	102.963	163.197	86.2586	Pass	Pass	Pass	Pass	0	0
SaureusN315	SA1045	pyrAA	1182038	1183138	1101	+	0	-16395	1766.64	8668.31	7234.63	8467.93	126.109	97.7965	159.461	107.661	Pass	Pass	Pass	Pass	0	0
SaureusN315	SA1046	carB	1183131	1186304	3174	+	0	-17488	7208.64	45392.2	25085	29117.3	188.184	104.927	182.067	120.438	Pass	Pass	Pass	Pass	0	0
SaureusN315	SA1047	pyrF	1186414	1187106	693	+	0	-20771	0	0	0	0	1800	1800	1800	1800	LowExp	LowExp	LowExp	LowExp	0	0
SaureusN315	SA1048	pyrE	1187106	1187717	612	+	0	-21463	0	0	0	0	1800	1800	1800	1800	LowExp	LowExp	LowExp	LowExp	0	0
SaureusN315	SA1049	SA1049	1187747	1187959	213	+	0	-22104	131.813	2328.75	1754.67	2753.25	181.936	91.7804	176.565	105.551	Pass	Pass	LowExp	Pass	0	0
SaureusN315	SA1050	SA1050	1188396	1188797	402	+	0	-22753	3122.43	4677.6	6991.68	6258.61	90.8817	85.8191	202.55	139.268	Pass	Pass	Pass	Pass	0.615806	0.420074
SaureusN315	SA1051	SA1051	1189060	1190757	1698	-	0	120268	7015.2	11677.3	19301.3	14149	32.9113	32.6976	69.0975	70.2051	Pass	Pass	Q20	Q20	1.07005	0.277002
SaureusN315	SA1052	gmk	1191032	1191655	624	+	0	22862	19263.6	38091	51182.3	55306.8	36.0301	38.9996	60.7892	49.9129	Pass	Pass	Q20	Q20	0.355955	0.426196
SaureusN315	SA1053	rpoZ	1191655	1191873	219	+	0	22644	8309.37	16442	20988.5	18111	37.5081	42.0421	62.8369	54.5486	Pass	Pass	Pass	Q20	0.375707	0.139485
SaureusN315	SA1054	SA1054	1192089	1193288	1200	+	0	21229	5022.6	7693.25	11209.6	10354.9	38.1326	39.9961	52.1187	39.1327	Pass	Pass	Q20	Q20	0	0.428651
SaureusN315	SA1055	priA	1193288	1195696	2409	+	0	18821	13977.3	19940.1	29444.7	21475.4	55.2889	59.7879	73.0557	57.3013	Pass	Pass	Pass	Pass	0	0.107009
SaureusN315	SA1056	SA1056	1196202	1197155	954	+	0	17362	758.354	1279.97	1781.66	1296.04	142.448	119.822	127.85	102.425	Pass	Pass	Pass	Pass	0	0.017999
SaureusN315	SA1057	SA1057	1197318	1197521	204	-	0	128526	2982.06	4355.93	8766.59	9528.94	121.441	154.669	252.822	150.157	Pass	Pass	Pass	Pass	0	1.00903	accumulate>2x
SaureusN315	SA1058	SA1058	1197820	1198308	489	+	0	16209	2947.82	5726.38	8057.97	11140.6	30.0042	29.8289	41.8325	34.7427	Q20	Pass	Q20	Q20	0.211547	0.492794
SaureusN315	SA1059	SA1059	1198301	1199236	936	+	0	15281	9694.26	15105	21299	24235.3	34.5989	35.8396	44.4733	40.8024	Pass	Pass	Q20	Q20	0.187098	0.495754
SaureusN315	SA1060	SA1060	1199155	1200540	1386	+	0	13977	12101.1	20824.7	34796.4	37189.1	36.3242	40.6844	62.6066	51.2275	Pass	Pass	Q20	Q20	0.332444	0.740642
SaureusN315	SA1061	SA1061	1200543	1201637	1095	+	0	12880	13090.6	21370.9	35174.3	35349.1	40.9564	47.5879	71.4525	58.9038	Pass	Pass	Pass	Pass	0.307766	0.718877
SaureusN315	SA1062	SA1062	1201644	1202387	744	+	0	12130	8239.18	13543.6	21845.6	24000.3	46.8196	53.8716	80.4509	61.3027	Pass	Pass	Pass	Pass	0.186427	0.689732
SaureusN315	SA1063	SA1063	1202384	1204378	1995	+	0	10139	25443.4	49728	76301.1	66017.6	62.8529	65.683	117.011	91.1161	Pass	Pass	Pass	Pass	0.472185	0.408793
SaureusN315	SA1064	SA1064	1204606	1205481	876	+	0	9036	4402.9	7227.5	10703.5	10858.6	39.2079	41.8165	66.8608	48.7236	Pass	Pass	Pass	Pass	0.220546	0.56651
SaureusN315	SA1065	cfxE	1205482	1206126	645	+	0	8391	3231.99	5977.68	9947.62	6909.99	44.7629	50.4791	82.6012	60.6383	Pass	Pass	Pass	Pass	0.264541	0.209098
SaureusN315	SA1066	SA1066	1206133	1206774	642	+	0	7743	4859.97	7197.34	10001.6	8481.36	52.595	57.5262	97.3753	66.5681	Pass	Pass	Pass	Pass	0.210613	0.236831
SaureusN315	SA1067	rpmB	1207155	1207343	189	-	0	138363	219349	223650	158602	143787	1800	1800	645.082	373.793	Pass	Pass	Pass	Pass	-1.48044	-0.46782	stabilized<2x
SaureusN315	SA1068	SA1068	1207786	1208160	375	+	0	6357	5512.19	11375.7	26191.8	30010.5	44.3338	44.3403	65.5499	50.7483	Pass	Pass	Pass	Q20	0.194743	1.20316
SaureusN315	SA1069	SA1069	1208175	1209821	1647	+	0	4696	37696.9	64920.2	111536	102663	45.3812	47.8347	65.1668	53.0912	Pass	Pass	Pass	Pass	0.150415	0.661174
SaureusN315	SA1070	recG	1210011	1212071	2061	+	0	2446	5301.63	10146	13612.2	11321.9	36.2405	38.1434	48.5188	43.3764	Pass	Pass	Q20	Q20	0.185477	0.15821
SaureusN315	SA1071	SA1071	1212289	1212846	558	+	0	1671	10141.1	16800.5	70794.1	75499.6	32.4244	43.0835	179.97	102.879	Pass	Pass	Q20	Pass	1.25574	2.07512
SaureusN315	SA1072	plsX	1212851	1213837	987	+	0	680	25852.5	38741	138875	122607	36.5768	49.8014	203.166	114.047	Pass	Pass	Q20	Pass	1.19537	1.66211
SaureusN315	SA1073	fabD	1213830	1214756	927	+	1	0	25816.6	43224.3	145658	125689	47.2041	60.9497	230.429	128.562	Pass	Pass	Pass	Pass	1.07678	1.53995	stabilized>2x accumulate>2x
SaureusN315	SA1074	fabG	1214743	1215483	741	+	0	-225	30984.7	50760	137755	120888	66.7056	81.2851	254.896	139.199	Pass	Pass	Pass	Pass	0.776082	1.25191	accumulate>2x
SaureusN315	SA1075	acpP	1215918	1216151	234	+	0	-1400	90228.7	159089	110517	109902	456.625	527.432	652.355	378.233	Pass	Pass	Pass	Pass	0	0
SaureusN315	SA1076	rnc	1216267	1216998	732	+	0	-1749	2829.7	3819.82	8152.46	9173.03	34.2371	38.6088	40.2369	32.5612	Pass	Pass	Q20	Q20	0	1.09373
SaureusN315	SA1077	smc	1217145	1220711	3567	+	0	-2627	14369.3	24932.7	47524.5	44757.1	45.3451	51.0552	71.1549	58.7836	Pass	Pass	Pass	Pass	0.203356	0.844079
SaureusN315	SA1078	SA1078	1220711	1221961	1251	+	0	-6193	7530.47	13339.2	23094.1	26068.6	74.1949	83.4436	124.897	82.7428	Pass	Pass	Pass	Pass	0	0.791853
SaureusN315	SA1079	SA1079	1221948	1222280	333	+	0	-7430	1633.11	4389.44	10717	13128.3	67.9751	79.3505	129.673	82.0761	Pass	Pass	Pass	Pass	0.0487213	1.28779	accumulate>2x
SaureusN315	SA1080	ffh	1222306	1223673	1368	+	0	-7788	23502.1	38211.6	74904.1	68697	85.202	92.0451	153.157	113.38	Pass	Pass	Pass	Pass	0.300758	0.846237
SaureusN315	SA1081	rpsP	1224108	1224383	276	+	0	-9590	38672.6	72080.7	66488.4	59685.2	105.616	86.7503	164.947	136.275	Pass	Pass	Pass	Pass	0.367694	0
SaureusN315	SA1082	rimM	1224571	1225074	504	+	0	-10053	1705.01	5491.83	8172.7	7165.17	71.8712	65.0786	107.33	82.9653	Pass	Pass	Pass	Pass	0.207094	0.383715
SaureusN315	SA1083	trmD	1225074	1225811	738	+	0	-10556	6222.61	13493.3	15366.8	12490.4	95.3529	79.0283	118.924	94.4363	Pass	Pass	Pass	Pass	0	0
SaureusN315	SA1084	rplS	1225914	1226264	351	+	0	-11396	126056	243061	1.88996e+06	845484	271.765	269.182	1800	1800	Pass	Pass	Pass	Pass	2.72757	1.79846	stabilized>2x accumulate>2x
SaureusN315	SA1085	SA1085	1226508	1229114	2607	-	0	-124141	1021.98	3052.5	6343.8	5714.68	35.3409	36.6953	55.3257	50.1485	Pass	Pass	Q20	Q20	0.450611	0.904679
SaureusN315	SA1086	rbgA	1229515	1230399	885	+	0	-14997	4847.99	8232.72	14158.8	13692.4	39.857	42.4648	119.31	91.675	Pass	Pass	Pass	Pass	1.11026	0.733935	stabilized>2x
SaureusN315	SA1087	rnhB	1230383	1231150	768	+	0	14796	3783.21	6969.49	12647.1	12087.5	47.7956	49.1273	124.28	95.7722	Pass	Pass	Pass	Pass	0.963081	0.794384
SaureusN315	SA1088	sucC	1231259	1232425	1167	+	0	13521	187753	72935.1	231663	240131	312.301	167.498	266.282	117.415	Pass	Pass	Pass	Pass	0	0.303192
SaureusN315	SA1089	sucD	1232447	1233355	909	+	0	12591	221088	83992.5	240349	186597	338.394	176.173	298.424	150.026	Pass	Pass	Pass	Pass	0	0
SaureusN315	SA1090	lytN	1233582	1234700	1119	+	0	11246	85.593	130.678	573.641	436.491	156.329	103.646	178.408	105.973	LowExp	LowExp	LowExp	LowExp	0	1.73994
SaureusN315	SA1091	fmhC	1234728	1235972	1245	+	0	9974	85.593	371.93	1943.63	1443.78	100.133	54.5177	343.575	208.27	Pass	Pass	LowExp	LowExp	1.05654	1.95675
SaureusN315	SA1092	SA1092	1236145	1237017	873	+	0	8929	124.966	448.996	877.334	1349.77	91.3229	77.1749	149.027	85.1516	LowExp	LowExp	LowExp	LowExp	0	0.966422
SaureusN315	SA1093	SA1093	1237197	1239266	2070	+	0	6680	36291.4	51601.1	78717.1	85310.6	55.3906	58.667	98.77	68.0102	Pass	Pass	Pass	Pass	0.213203	0.609276
SaureusN315	SA1094	gid	1239422	1240729	1308	+	0	5217	23596.3	33416.7	50305	52822.2	62.907	68.3226	108.154	73.5308	Pass	Pass	Pass	Pass	0.105985	0.590131
SaureusN315	SA1095	xerC	1241147	1242043	897	+	0	3903	5272.53	13084.6	19017.9	25074.7	41.0998	41.0818	109.728	67.1037	Pass	Pass	Pass	Q20	0.707263	0.539493
SaureusN315	SA1096	clpQ	1242040	1242585	546	+	0	3361	7859.15	15373.1	19470.1	21233.6	51.4009	51.7553	121.517	76.9235	Pass	Pass	Pass	Pass	0.571717	0.34085
SaureusN315	SA1097	hslU	1242651	1244054	1404	+	0	1892	20836.8	53118.9	62020.8	67998.6	53.8307	60.6519	140.417	90.7162	Pass	Pass	Pass	Pass	0.580809	0.223525
SaureusN315	SA1098	codY	1244079	1244852	774	+	0	1094	10399.5	31144.9	38488	40989.9	57.7351	70.3538	154.933	98.0348	Pass	Pass	Pass	Pass	0.478666	0.30541
SaureusN315	SA1099	rpsB	1245199	1245966	768	+	1	0	170051	328582	7.52218e+06	6.94014e+06	61.0613	80.0795	1800	796.734	Pass	Pass	Pass	Pass	3.31459	4.40064	stabilized>2x accumulate>2x
SaureusN315	SA1100	tsf	1246148	1247029	882	+	0	-106	131786	239315	2.82781e+06	2.28532e+06	83.7584	91.0369	1800	740.719	Pass	Pass	Pass	Pass	3.0244	3.25541	stabilized>2x accumulate>2x
SaureusN315	SA1101	pyrH	1247166	1247888	723	+	0	-1124	20886.4	40647.6	173071	113783	94.7554	101.853	485.617	191.038	Pass	Pass	Pass	Pass	0.907369	1.48505	accumulate>2x
SaureusN315	SA1102	frr	1247907	1248461	555	+	0	-1865	26966.9	46132.7	170149	125669	115.826	120.315	463.434	203.563	Pass	Pass	Pass	Pass	0.758654	1.44577	accumulate>2x
SaureusN315	SA1103	uppS	1248834	1249604	771	+	0	-2792	5507.05	15885.8	45128.7	35093.9	63.5031	58.9866	198.955	115.055	Pass	Pass	Pass	Pass	0.857425	1.14349	accumulate>2x
SaureusN315	SA1104	cdsA	1249611	1250393	783	+	0	-3569	8831.48	19216.4	47538	27552.7	81.1205	68.8931	234.271	150.77	Pass	Pass	Pass	Pass	0.894208	0.519856
SaureusN315	SA1105	SA1105	1250605	1251891	1287	+	0	-4563	12462.3	28511.3	71759.2	49484.7	68.4497	70.8012	202.538	129.354	Pass	Pass	Pass	Pass	0.869479	0.79545
SaureusN315	SA1106	proS	1251911	1253614	1704	+	0	-5869	30104.8	63576.5	139030	92979.4	95.7414	98.4374	258.84	176.074	Pass	Pass	Pass	Pass	0.838901	0.548416
SaureusN315	SA1107	polC	1253872	1258188	4317	+	0	-7830	28117.3	48749.6	86606.4	70396	59.8322	63.4103	90.6467	73.5731	Pass	Pass	Pass	Pass	0.214463	0.530102
SaureusN315	SA1108	SA1108	1258478	1258945	468	+	0	7203	8650.03	16036.5	24943.3	28593.5	51.4505	57.2206	85.8521	64.8261	Pass	Pass	Pass	Pass	0.18004	0.637288
SaureusN315	SA1109	nusA	1258966	1260141	1176	+	0	6007	18987.9	37390.7	57526.1	50008.5	71.9186	73.2927	111.129	86.1824	Pass	Pass	Pass	Pass	0.233722	0.419494
SaureusN315	SA1110	SA1110	1260162	1260446	285	+	0	5702	5058.54	9579.7	13483.9	12987.3	85.5914	87.7116	119.381	90.4797	Pass	Pass	Pass	Pass	0.0448258	0.439048
SaureusN315	SA1111	SA1111	1260443	1260760	318	+	0	5388	4387.5	9690.28	16001.2	15928.6	78.3829	78.9585	126.923	90.2957	Pass	Pass	Pass	Pass	0.193563	0.717007
SaureusN315	SA1112	infB	1260765	1262882	2118	+	0	3266	44914.1	108349	152494	141893	94.9724	97.1943	155.467	108.907	Pass	Pass	Pass	Pass	0.164148	0.389122
SaureusN315	SA1113	rbfA	1263268	1263618	351	+	0	2530	6071.97	12458	23944.5	27505.7	67.4772	70.5597	114.838	77.4104	Pass	Pass	Pass	Pass	0.133684	0.942623
SaureusN315	SA1114	truB	1263787	1264704	918	+	0	1444	3202.89	5816.85	10062.3	13329.8	62.7622	67.149	109.336	75.1217	Pass	Pass	Pass	Pass	0.161864	0.790657
SaureusN315	SA1115	ribC	1264719	1265690	972	+	0	458	7675.98	13228.6	33878.6	33079.3	47.9245	57.8258	120.09	81.8721	Pass	Pass	Pass	Pass	0.501657	1.32227	accumulate>2x
SaureusN315	SA1116	rpsO	1265805	1266074	270	+	0	74	115001	226143	515407	441897	115.149	124.285	675.697	382.988	Pass	Pass	Pass	Pass	1.62364	0.966473	stabilized>2x
SaureusN315	SA1117	pnpA	1266443	1268539	2097	+	0	-294	81152.4	128131	205472	203600	89.5151	81.2181	225.998	142.268	Pass	Pass	Pass	Pass	0.668405	0.66811
SaureusN315	SA1118	rnjB	1268775	1270448	1674	+	1	0	39992.5	80715.5	110011	87439.3	39.0985	40.8672	62.156	51.7952	Pass	Pass	Q20	Q20	0.341873	0.115437
SaureusN315	SA1119	spoIIIE	1270705	1273071	2367	+	0	-796	18008.8	37414.1	59692.5	46294.9	61.7429	64.0116	95.0186	93.8543	Pass	Pass	Pass	Pass	0.552089	0.307272
SaureusN315	SA1120	SA1120	1273076	1273789	714	+	0	-3167	5375.24	11007.1	18194.6	14444.5	93.063	95.0064	137.267	135.313	Pass	Pass	Pass	Pass	0.510208	0.392085
SaureusN315	SA1121	SA1121	1273820	1275085	1266	+	0	-3911	3564.09	9579.7	21258.5	17238	47.1093	63.6071	73.403	62.113	Pass	Pass	Pass	Pass	0	0.847543
SaureusN315	SA1122	SA1122	1275085	1276371	1287	+	0	-5176	5479.66	11603.5	22594.7	21643.3	65.4863	88.8531	97.3421	75.4185	Pass	Pass	Pass	Pass	0	0.899353
SaureusN315	SA1123	SA1123	1276371	1277075	705	+	0	-6462	3906.46	7944.55	14381.5	11644.2	108.941	116.779	120.153	100.996	Pass	Pass	Pass	Pass	0	0.551579
SaureusN315	SA1124	SA1124	1277180	1278007	828	+	0	6374	7717.06	15038	22439.5	22549.8	110.44	123.504	125.072	91.7202	Pass	Pass	Pass	Pass	0	0.577426
SaureusN315	SA1125	SA1125	1278026	1278418	393	+	0	5963	5626.88	10779.3	13632.4	12389.6	147.679	142.277	154.628	104.985	Pass	Pass	Pass	Pass	0	0.200876
SaureusN315	SA1126	pgsA	1278452	1279030	579	+	0	5351	3149.82	8326.54	17006.8	9784.12	105.208	129.005	236.146	175.864	Pass	Pass	Pass	Pass	0.447032	0.232726
SaureusN315	SA1127	cinA	1279254	1280405	1152	+	0	3976	2579.77	4151.54	8631.62	11872.6	72.3901	71.3254	102.105	64.882	Pass	Pass	Pass	Pass	0	1.05598	accumulate>2x
SaureusN315	SA1128	recA	1280570	1281613	1044	+	0	2768	49839.1	66679.3	77353.9	59638.1	58.9313	54.9083	83.1604	69.0356	Pass	Pass	Pass	Pass	0.228307	0
SaureusN315	SA1129	cvfA	1281967	1283526	1560	+	0	855	106128	173246	1396.99	530.505	52.3005	61.9389	156	128.159	Pass	LowExp	Pass	Pass	1.04902	-6.24735
SaureusN315	SAS037	SAS037	1283823	1283993	171	-	0	-69262	578.608	1551.38	18936.9	18493.8	114.084	61.9099	236.968	254.222	Pass	Pass	Pass	Q20	1.0546	3.57542
SaureusN315	SA1130	SA1130	1284212	1285009	798	+	1	0	14874.3	19461	36625.3	22381.9	34.5393	39.4861	163.199	87.5946	Pass	Pass	Q20	Q20	1.1495	0.201751
SaureusN315	SA1131	SA1131	1285149	1286909	1761	+	0	-767	9473.43	14659.4	17485.9	17392.5	50.5975	58.5969	140.099	78.1134	Pass	Pass	Pass	Pass	0.414745	0.24664
SaureusN315	SA1132	SA1132	1286910	1287776	867	+	0	-2528	5418.04	9231.23	12329.9	11892.7	69.7418	69.6437	155.663	93.2824	Pass	Pass	Pass	Pass	0.419582	0.365483
SaureusN315	SA1133	SA1133	1287870	1288163	294	+	0	-3488	231.101	710.352	1612.94	2900.99	62.5198	85.2359	151.717	99.4589	Pass	Pass	LowExp	Pass	0.22264	1.18309
SaureusN315	SA1134	SA1134	1288297	1289841	1545	+	0	-3915	11140.8	28792.7	43529.3	44710.1	50.6229	56.0712	95.2912	74.3615	Pass	Pass	Pass	Pass	0.407296	0.596281
SaureusN315	SA1135	SA1135	1289842	1290207	366	+	0	-5460	4490.21	10876.4	18923.4	20562.1	45.9947	57.4164	95.3101	76.6619	Pass	Pass	Pass	Pass	0.417046	0.798967
SaureusN315	SA1136	SA1136	1290234	1290725	492	+	0	-5852	4781.22	10397.3	16325.2	10898.9	59.4067	63.8615	111.701	103.037	Pass	Pass	Pass	Pass	0.690142	0.0679701
SaureusN315	SA1137	mutS	1291028	1293646	2619	+	0	-6646	8138.18	15959.5	24956.8	28875.6	48.302	56.5689	73.768	56.9889	Pass	Pass	Pass	Pass	0.0106719	0.645019
SaureusN315	SA1138	mutL	1293659	1295668	2010	+	0	-9277	5912.76	14542.1	22291	23301.9	60.6935	69.0347	99.8194	73.9395	Pass	Pass	Pass	Pass	0.0990235	0.616226
SaureusN315	SA1139	glpP	1295683	1296216	534	+	0	10891	1402.01	4506.72	6600.25	6312.34	81.701	83.7066	141.59	94.9608	Pass	Pass	Pass	Pass	0.18199	0.486097
SaureusN315	SA1140	glpF	1296691	1297509	819	+	0	9598	72103.5	14873.8	65881	14357.2	86.6755	66.8648	95.2586	67.4065	Pass	Pass	Pass	Pass	0	0
SaureusN315	SA1141	glpK	1297638	1299134	1497	+	0	7973	47060.7	12511.6	56993	24275.6	108.869	119.497	149.994	90.1409	Pass	Pass	Pass	Pass	0	0
SaureusN315	SA1142	glpD	1299244	1300965	1722	+	0	6142	11630.4	5612.45	8388.66	8266.47	138.289	108.227	144.948	89.4939	Pass	Pass	Pass	Pass	0	0
SaureusN315	SA1143	SA1143	1301115	1302029	915	+	0	5078	1158.93	2399.11	3097.66	4834.98	46.0553	43.3413	55.046	41.157	Pass	Pass	Q20	Q20	0	0.368678
SaureusN315	SA1144	miaA	1302047	1302982	936	+	0	4125	2489.04	5394.66	11094.9	7809.84	46.7891	47.5162	122.508	76.9734	Pass	Pass	Pass	Pass	0.695939	0.533761
SaureusN315	SA1145	SA1145	1302997	1303230	234	+	0	3877	2213.43	3655.63	8624.87	4653.67	48.9032	52.8087	158.557	97.8668	Pass	Pass	Pass	Pass	0.890046	0.348247
SaureusN315	SA1146	bsaA	1303452	1303928	477	-	0	-49327	7860.86	10615.1	14064.3	13101.5	268.936	188.318	230.671	125.793	Pass	Pass	Pass	Pass	0	0.303612
SaureusN315	SA1147	SA1147	1304040	1305278	1239	+	0	1829	2175.77	4731.21	7626.06	8112.02	37.1401	34.4106	52.4497	41.8803	Pass	Pass	Q20	Q20	0.173294	0.688727
SaureusN315	SA1148	SA1148	1305297	1306535	1239	+	0	572	4866.82	8256.17	13092.5	11698	40.1078	43.7257	62.7591	52.4917	Pass	Pass	Q20	Pass	0.263609	0.502713
SaureusN315	SA1149	glnR	1306778	1307146	369	+	1	0	19213.9	52288	62311	60645.4	59.8389	52.1062	446.448	170.813	Pass	Pass	Pass	Pass	1.51326	0.21392	stabilized>2x
SaureusN315	SA1150	glnA	1307165	1308505	1341	+	0	-57	103239	240431	285896	227674	123.073	101.619	507.378	213.188	Pass	Pass	Pass	Pass	0.792607	0
SaureusN315	SA1151	SA1151	1310400	1310606	207	+	0	-3292	22.2542	231.2	330.687	261.895	58.7703	32.2957	49.62	43.9889	LowExp	LowExp	LowExp	LowExp	0	0.179849
SaureusN315	SA1152	SA1152	1311840	1312025	186	+	0	-4732	41.0846	351.825	377.928	248.464	42.4482	35.0832	87.4535	56.736	LowExp	LowExp	LowExp	LowExp	0.41856	0
SaureusN315	SA1153	SA1153	1312768	1313019	252	+	0	-5660	11.983	103.872	87.7334	80.583	63.0073	35.2451	42.2953	35.65	LowExp	LowExp	LowExp	LowExp	0	0
SaureusN315	SAS039	SAS039	1313742	1313936	195	+	0	-6634	13.6949	93.8201	182.216	154.451	59.7924	35.8315	38.9263	31.048	LowExp	LowExp	LowExp	LowExp	0	0.719178
SaureusN315	SA1154	SA1154	1314480	1315505	1026	-	0	-37750	171.186	338.423	1396.99	2101.87	66.8663	56.8032	71.6325	45.0587	LowExp	LowExp	LowExp	LowExp	0	2.04542
SaureusN315	SAS040	SAS040	1315775	1315972	198	+	0	-8667	51.3558	87.1187	175.467	174.597	281.775	116.73	502.542	117.882	LowExp	LowExp	LowExp	LowExp	0	1.00297
SaureusN315	SA1155	SA1155	1315993	1317510	1518	+	0	-8885	11883.7	13064.5	26691.2	13927.4	132.173	94.7652	232.3	121.474	Pass	Pass	Pass	Pass	0	0.0922825
SaureusN315	SA1156	SA1156	1317694	1318593	900	+	0	-10586	35.949	36.8579	229.457	147.736	80.3705	70.9928	95.7916	60.3785	LowExp	LowExp	LowExp	LowExp	0	2.00297
SaureusN315	SA1157	SA1157	1318562	1319293	732	+	0	-11454	34.2372	117.275	269.949	275.325	66.6118	57.6244	63.0003	54.2369	LowExp	LowExp	LowExp	LowExp	0	1.20279
SaureusN315	SA1158	SA1158	1319297	1320388	1092	+	0	-12189	414.27	971.708	1936.88	1779.54	44.9799	44.3599	61.5603	52.7166	LowExp	LowExp	LowExp	LowExp	0.228978	0.87291
SaureusN315	SA1159	SA1159	1320385	1320987	603	+	0	-13277	585.456	1651.9	2659	2014.58	42.9572	46.2327	63.8208	59.6687	Pass	Pass	LowExp	Q20	0.368062	0.286346
SaureusN315	SAS041	SAS041	1321100	1321288	189	-	0	-31967	13.6949	20.1043	290.195	188.027	375.227	791.478	302.354	178.846	LowExp	LowExp	LowExp	LowExp	-0.311525	3.22536
SaureusN315	SA1160	nuc	1321427	1321960	534	+	0	-14319	1489.32	2107.6	3657.81	3431.49	42.3122	44.6765	72.1542	58.1867	Pass	Pass	Pass	Pass	0.381172	0.703234
SaureusN315	SA1161	SA1161	1322105	1322959	855	-	0	-30296	1651.94	12357.5	20084.2	13652.1	60.7646	68.06	164.066	131.52	Pass	Pass	Pass	Pass	0.950404	0.143742
SaureusN315	SA1162	SA1162	1323275	1323865	591	+	0	14658	2340.11	4007.46	17641.2	8011.29	31.7077	36.0503	77.2286	57.6893	Pass	Pass	Q20	Q20	0.678291	0.999347
SaureusN315	SA1163	SA1163	1323919	1325301	1383	-	0	-27954	215.694	247.953	492.657	483.498	41.4375	42.4859	70.9719	55.4856	LowExp	LowExp	LowExp	LowExp	0.38513	0.963442
SaureusN315	SA1164	dhoM	1325492	1326772	1281	+	0	11751	1554.37	2389.06	4663.37	5822.12	112.686	109.103	220.64	104.303	Pass	Pass	Pass	Pass	0	0.964927
SaureusN315	SA1165	thrC	1326778	1327839	1062	+	0	10684	2221.99	2928.53	4865.83	5002.86	109.294	119.689	248.054	131.663	Pass	Pass	Pass	Pass	0.137566	0.73251
SaureusN315	SA1166	thrB	1327841	1328755	915	+	0	9768	1996.03	2462.78	4278.69	3350.91	115.445	118.347	236.001	147.46	Pass	Pass	Pass	Pass	0.317302	0.444266
SaureusN315	SA1167	SA1167	1328813	1329616	804	+	0	8907	9632.63	18469.2	27966.7	20427.8	157.06	145.512	266.312	172.157	Pass	Pass	Pass	Pass	0.132416	0.145415
SaureusN315	SA1168	SA1168	1329909	1330223	315	-	0	-23032	2047.38	5605.75	8199.7	8347.06	43.8898	42.0179	49.3143	37.3826	Pass	Q20	Pass	Q20	0	0.548663
SaureusN315	SA1169	SA1169	1330441	1331895	1455	-	0	-21360	17647.6	25763.7	41815.1	29103.9	112.333	90.574	133.306	94.6514	Pass	Pass	Pass	Pass	0	0.175874
SaureusN315	SA1170	katA	1332093	1333616	1524	+	0	4907	44439.9	62782.4	57532.9	75633.9	108.072	106.097	145.97	98.4541	Pass	Pass	Pass	Pass	0	0
SaureusN315	SAS042	rpmG	1333707	1333856	150	+	0	4667	14006.4	24671.3	25078.3	27995.9	215.927	265.95	289.475	212.593	Pass	Pass	Pass	Pass	0	0.0236007
SaureusN315	SA1171	rpsN	1334310	1334579	270	+	0	3944	840.523	5009.32	2854.71	3075.59	107.999	105.507	160.213	105.708	Pass	Pass	Pass	Pass	0	0
SaureusN315	SA1172	SA1172	1334736	1335713	978	+	0	2810	10849.8	17373.5	150706	83215.4	168.896	92.3885	1654.57	320.94	Pass	Pass	Pass	Pass	0.926166	2.25996	accumulate>2x
SaureusN315	SA1173	SA1173	1335735	1336751	1017	+	0	1772	7754.72	17872.7	182303	129719	126.974	84.4711	1522.27	405.846	Pass	Pass	Pass	Pass	1.6764	2.85955	stabilized>2x accumulate>2x
SaureusN315	SA1174	lexA	1337131	1337754	624	-	0	-15501	16658.1	29526.5	26448.2	17385.8	34.6363	35.0746	50.1471	46.1588	Pass	Pass	Q20	Q20	0.39618	0
SaureusN315	SA1175	SA1175	1337897	1338130	234	+	0	393	457.066	509.309	1187.78	859.552	104.169	49.9263	126.495	104.77	Pass	LowExp	Pass	LowExp	0.00829005	0.755043
SaureusN315	SA1176	SA1176	1338267	1338506	240	+	0	17	1687.89	3347.37	8341.42	7507.65	98.2214	83.4822	168.068	96.4778	Pass	Pass	Pass	Pass	0	1.16533	accumulate>2x
SaureusN315	SA1177	tkt	1338627	1340615	1989	+	0	-103	115855	209065	219226	142162	167.696	171.141	257.402	128.114	Pass	Pass	Pass	Pass	0	0
SaureusN315	SA1178	SA1178	1340893	1341135	243	+	0	-2369	21807.4	37367.2	50858.4	47953.6	105.943	125.099	254.009	150.11	Pass	Pass	Pass	Pass	0.262952	0.359866
SaureusN315	SA1179	SA1179	1341314	1341781	468	+	0	-2790	1802.59	4667.55	11324.4	10905.6	46.0737	46.4136	79.7752	65.014	Pass	Pass	Pass	Q20	0.486204	1.22433
SaureusN315	SA1180	SA1180	1341905	1343026	1122	+	0	-3381	1167.49	2043.94	3279.88	3431.49	42.3925	46.3079	52.5079	38.6935	Pass	Pass	Pass	Q20	0	0.682291
SaureusN315	SA1181	SA1181	1343030	1346059	3030	+	0	-4506	2737.26	6584.16	12937.3	13014.2	55.5062	58.4666	71.3972	54.6518	Pass	Pass	Pass	Pass	0	0.974465
SaureusN315	SA1182	mscL	1346130	1346492	363	-	0	-6763	16016.2	55715.8	115457	126676	143.543	170.325	389.192	210.124	Pass	Pass	Pass	Pass	0.302955	1.0512	accumulate>2x
SaureusN315	SA1183	opuD	1346696	1348342	1647	+	0	-8172	36260.6	112216	173719	93865.8	84.5825	78.4838	133.088	123.389	Pass	Pass	Pass	Pass	0.544779	0
SaureusN315	SA1184	citB	1349289	1351994	2706	+	0	-10765	153559	95147	201996	155539	88.7079	85.4146	123.795	83.0545	Pass	Pass	Pass	Pass	0	0.0184807
SaureusN315	SA1185	SA1185	1352174	1352641	468	+	0	-13650	3584.63	6131.82	10919.4	9461.79	67.3336	55.7539	90.6995	70.6592	Pass	Pass	Pass	Pass	0.0695508	0.625799
SaureusN315	SA1186	SA1186	1352848	1353144	297	-	0	-111	1754.66	4607.24	11709	13799.8	66.9421	72.8428	167.916	116.395	Pass	Pass	Pass	Pass	0.676166	1.34565	accumulate>2x
SaureusN315	SA1187	SA1187	1353520	1354128	609	-	0	264	8988.97	15855.6	25361.7	10455.6	48.4818	53.1611	119.397	93.9778	Pass	Pass	Pass	Pass	0.821948	0
SaureusN315	SA1188	parE	1354328	1356325	1998	+	0	-15804	24308.4	33611.1	47693.2	38800.7	59.8366	58.3185	83.1854	60.0655	Pass	Pass	Pass	Pass	0.00550773	0.207147
SaureusN315	SA1189	parC	1356325	1358727	2403	+	0	-17801	17567.1	38164.7	65854	52157.4	69.8671	65.0541	100.698	75.1732	Pass	Pass	Pass	Pass	0.105605	0.450632
SaureusN315	SA1190	alsT	1358977	1360437	1461	+	0	-20453	18844.1	34063.4	74060.5	43877.5	71.9874	67.8158	146.509	103.873	Pass	Pass	Pass	Pass	0.529004	0.365257
SaureusN315	SA1191	glcT	1360937	1361788	852	+	0	-22413	653.93	1913.26	5264	4049.3	37.8027	37.7889	54.4247	43.4103	Pass	Pass	Q20	Q20	0.199546	1.08164
SaureusN315	SAS043	SAS043	1361835	1361930	96	+	0	-23311	22.2542	160.834	1059.55	577.512	50.9166	41.8365	49.5726	34.9265	LowExp	LowExp	LowExp	LowExp	0	1.84427
SaureusN315	SA1192	SA1192	1361923	1363131	1209	+	0	-23399	9716.51	21920.4	35363.3	22059.6	91.744	84.2445	98.0235	80.3206	Pass	Pass	Pass	Pass	0	0.0091324
SaureusN315	SA1193	fmtC	1363612	1366134	2523	+	0	-25088	10658	32441.7	71118	46106.9	62.6216	69.1009	160.386	132.849	Pass	Pass	Pass	Pass	0.943009	0.507136
SaureusN315	SA1194	msrA	1366337	1366846	510	-	0	13081	2266.5	4245.36	6465.28	13188.8	39.7792	38.8159	61.1549	44.7215	Pass	Pass	Q20	Q20	0.168956	0.606825
SaureusN315	SA1195	msrR	1366983	1367966	984	+	0	-28459	6696.79	14170.2	24322.4	17661.1	38.4965	35.8418	62.239	55.3192	Pass	Pass	Q20	Q20	0.523054	0.317717
SaureusN315	SAS044	SAS044	1368054	1368242	189	-	0	14798	11358.2	11539.9	5210.01	10052.7	799.271	580.494	217.841	152.4	Pass	Pass	Pass	Pass	-1.414	-0.176145	stabilized<2x
SaureusN315	SA1196	SA1196	1368387	1369649	1263	+	0	-29863	455.355	686.897	1167.53	1181.88	105.644	61.3974	76.35	56.4425	LowExp	LowExp	Pass	LowExp	0	0.765292
SaureusN315	SA1197	tyrA	1369786	1370877	1092	-	0	16530	1619.42	3256.9	4339.43	4116.45	95.221	114.188	189.303	120.873	Pass	Pass	Pass	Pass	0.0820871	0.337902
SaureusN315	SA1198	SA1198	1371042	1372073	1032	+	0	-32518	5320.46	7026.46	10750.7	12282.2	126.628	108.218	164.621	93.1713	Pass	Pass	Pass	Pass	0	0.613563
SaureusN315	SA1199	SA1199	1372565	1373971	1407	+	0	-34041	785.743	1698.81	2571.26	1557.94	34.5883	44.0481	58.3112	54.9675	Pass	LowExp	Pass	Q20	0.319499	0
SaureusN315	SA1200	trpG	1373968	1374534	567	+	0	-35444	657.354	951.604	769.354	470.068	38.0388	44.9517	52.9861	60.7489	LowExp	LowExp	Q20	LowExp	0.237238	0
SaureusN315	SA1201	trpD	1374540	1375538	999	+	0	-36016	523.829	1052.13	789.601	637.949	47.0497	59.8095	78.2637	58.4359	LowExp	LowExp	LowExp	Pass	0	0
SaureusN315	SA1202	trpC	1375540	1376322	783	+	0	-37016	148.932	331.721	256.451	248.464	62.3511	87.7821	128.608	108.397	LowExp	LowExp	LowExp	LowExp	0.304327	0
SaureusN315	SA1203	trpF	1376322	1376954	633	+	0	-37798	178.033	288.162	269.949	295.471	72.6397	114.846	122.069	89.8375	LowExp	LowExp	LowExp	LowExp	0	0
SaureusN315	SA1204	trpB	1376947	1378161	1215	+	0	-38423	515.27	562.921	573.641	584.227	91.6922	197.424	160.105	108.658	LowExp	LowExp	Pass	Pass	0	0.0272174
SaureusN315	SA1205	trpA	1378154	1378882	729	+	0	-39630	698.439	763.964	1741.17	1786.26	83.3198	130.918	158.854	116.569	Pass	Pass	Pass	Pass	0	1.18848	accumulate>2x
SaureusN315	SA1206	femA	1379204	1380466	1263	+	0	-40680	18044.7	32190.4	53949.3	38350.8	29.102	33.3603	51.4901	42.842	Pass	Pass	Q20	Q20	0.360894	0.252628
SaureusN315	SA1207	femB	1380485	1381744	1260	+	0	-41961	19056.4	32019.5	66171.2	48390.1	40.2586	43.1193	72.7749	60.4673	Pass	Pass	Pass	Q20	0.487822	0.595763
SaureusN315	SA1208	SA1208	1382033	1382779	747	+	0	-43509	6.84744	30.1565	128.226	100.729	81.3348	45.9365	68.1086	58.9081	LowExp	LowExp	LowExp	LowExp	0	1.73994
SaureusN315	SA1209	SA1209	1383009	1383776	768	+	0	-44485	2093.6	4004.11	7943.25	7480.79	32.9083	32.4552	71.4203	54.3762	Pass	Pass	Q20	Q20	0.724524	0.901709
SaureusN315	SA1210	SA1210	1383824	1384297	474	-	0	30568	1328.4	2479.53	4049.23	6285.48	62.005	61.1063	106.904	71.5225	Pass	Pass	Pass	Pass	0.206012	0.707581
SaureusN315	SA1211	opp-2F	1384421	1385122	702	-	0	31165	612.846	1323.53	2551.02	3256.9	115.991	94.3411	158.007	100.658	Pass	Pass	Pass	Pass	0	0.946677
SaureusN315	SA1212	opp-2D	1385115	1385888	774	-	0	31859	200.288	438.944	1208.02	1967.57	54.7972	50.228	68.1076	52.8161	LowExp	Pass	LowExp	LowExp	0	1.46054
SaureusN315	SA1213	opp-2C	1385875	1386705	831	-	0	32619	160.915	408.788	1255.26	1450.49	64.5603	52.2415	52.3737	46.8675	LowExp	LowExp	LowExp	LowExp	0	1.61857
SaureusN315	SA1214	opp-2B	1386698	1387684	987	-	0	33442	196.864	509.309	1268.76	2484.64	48.3434	41.7921	38.8446	39.3465	LowExp	Pass	LowExp	LowExp	-0.0869949	1.31681
SaureusN315	SA1215	SA1215	1387988	1388332	345	-	0	34732	445.083	824.277	2962.69	2471.21	29.9634	37.0365	118.161	99.8071	Pass	Pass	LowExp	LowExp	1.43019	1.58402
SaureusN315	SA1216	SA1216	1388537	1390351	1815	+	0	-50013	13835.2	22781.5	31874.2	25753	79.5275	78.3932	112.915	89.3541	Pass	Pass	Pass	Pass	0.16808	0.176875
SaureusN315	SA1217	SA1217	1390491	1391132	642	-	0	37235	123.254	274.759	998.811	899.844	72.1174	61.6571	95.8678	76.2243	LowExp	LowExp	LowExp	LowExp	0.0799037	1.71151
SaureusN315	SA1218	pstB	1391139	1391990	852	-	0	37883	85.593	201.043	627.631	879.698	122.407	75.6015	117.54	70.5457	LowExp	LowExp	LowExp	LowExp	0	1.64241
SaureusN315	SA1219	SA1219	1392037	1392954	918	-	0	-37466	133.525	227.849	485.908	584.227	117.601	93.0924	120.59	80.5696	LowExp	LowExp	LowExp	LowExp	0	1.09261
SaureusN315	SA1220	SA1220	1392956	1393882	927	-	0	-36538	101	103.872	364.431	355.908	136.083	76.7997	98.9476	69.73	LowExp	LowExp	LowExp	LowExp	0	1.77669
SaureusN315	SA1221	SA1221	1394073	1395056	984	-	0	-35364	87.3048	120.626	398.175	738.678	121.725	88.4611	110.349	59.0935	LowExp	LowExp	LowExp	LowExp	0	1.72286
SaureusN315	SA1222	truncated-SA	1395599	1395895	297	+	0	-57075	10.2712	36.8579	13.4974	20.1458	67.177	43.3809	110.416	52.1073	LowExp	LowExp	LowExp	LowExp	0	0
SaureusN315	SA1223	SA1223	1396031	1396933	903	-	0	-33487	28250.8	39397.8	44096.2	29533.7	36.831	43.2844	72.5543	69.4531	Pass	Pass	Pass	Pass	0.682193	0
SaureusN315	SA1224	SA1224	1397080	1398681	1602	+	0	-58556	20843.6	48820	84939.4	79045.2	74.0845	76.0373	143.929	94.3717	Pass	Pass	Pass	Pass	0.311648	0.695207
SaureusN315	SA1225	lysC	1399743	1400948	1206	+	0	-61219	802.862	1353.69	722.113	416.346	51.3328	58.9752	82.0524	75.3379	LowExp	LowExp	Pass	Pass	0.353268	-0.152927
SaureusN315	SA1226	asd	1401012	1402001	990	+	0	-62488	1907.01	2456.08	1349.74	1081.16	62.2307	62.3539	96.2094	79.4002	LowExp	LowExp	Pass	Pass	0.348663	-0.498627
SaureusN315	SA1227	dapA	1402003	1402890	888	+	0	-63479	1864.21	1976.92	1403.73	1222.18	70.7365	75.6804	115.393	84.9612	Pass	LowExp	Pass	Pass	0.166885	-0.409298
SaureusN315	SA1228	dapB	1402887	1403609	723	+	0	-64363	1771.77	1621.75	1491.47	1450.49	78.5876	85.4874	136.259	87.1815	Pass	Pass	Pass	Pass	0.0283099	-0.120817
SaureusN315	SA1229	dapD	1403636	1404355	720	+	0	-65112	1937.82	1470.97	1531.96	1390.06	105.314	113.674	164.129	104.156	Pass	Pass	Pass	Pass	0	0
SaureusN315	SA1230	SA1230	1404498	1405649	1152	+	0	-65974	1886.47	1715.57	2375.55	2370.48	89.0847	90.0829	161.316	99.6808	Pass	Pass	Pass	Pass	0.146063	0.329493
SaureusN315	SA1231	SA1231	1405654	1406739	1086	+	0	-67130	1509.86	1544.68	3023.43	2867.41	94.8519	104.05	168.373	107.291	Pass	Pass	Pass	Pass	0.0442631	0.89244
SaureusN315	SA1232	lysA	1406729	1407994	1266	+	0	-68205	4645.99	5937.47	15198.1	19393.6	84.399	85.4515	202.082	126.999	Pass	Pass	Pass	Pass	0.571635	1.35597	accumulate>2x
SaureusN315	SA1233	SA1233	1408234	1408635	402	-	0	-21785	5.13558	56.9622	53.9898	20.1458	95.6354	38.7093	74.1319	52.1073	LowExp	LowExp	LowExp	LowExp	0	0
SaureusN315	SA1234	cspA	1408832	1409032	201	-	0	-21388	242817	323512	194208	117490	578.534	386.544	403.094	1140.95	Pass	Pass	Pass	Pass	0	-0.322267
SaureusN315	SA1235	SA1235	1409203	1409511	309	-	0	-20909	1595.45	2084.15	2564.51	3062.15	27.0709	29.5645	34.7421	24.7597	Q20	Q20	Q20	Q20	0	0.299229
SaureusN315	SA1236	SA1236	1409674	1409943	270	+	0	-71150	2049.1	2844.76	5675.68	10166.9	34.1791	41.5407	106.108	65.9231	Pass	Pass	Q20	Q20	0.666259	0.996485
SaureusN315	SA1237	SA1237	1409968	1410591	624	+	0	-71444	1903.59	5408.06	20705.1	24591.3	33.5523	40.0795	116.135	73.3979	Pass	Pass	Q20	Q20	0.872875	1.9368
SaureusN315	SA1238	SA1238	1410623	1411759	1137	+	0	-72099	6340.73	13737.9	37468.9	38330.7	42.127	49.327	118.947	82.0584	Pass	Pass	Pass	Pass	0.734275	1.44753	accumulate>2x
SaureusN315	SA1239	braB	1411832	1413175	1344	-	0	-17245	3060.8	9046.94	23053.6	12812.7	84.5469	67.4443	130.657	92.156	Pass	Pass	Pass	Pass	0.124326	0.502073
SaureusN315	SA1240	SA1240	1413401	1415287	1887	-	0	-15133	5866.54	10045.5	34843.7	31373.7	117.315	90.9003	247.584	119.927	Pass	Pass	Pass	Pass	0.0317707	1.64301	accumulate>2x
SaureusN315	SA1241	SA1241	1415301	1416092	792	-	0	-14328	2509.59	4044.32	15400.6	18890	91.9979	83.3097	255.753	107.571	Pass	Pass	Pass	Pass	0.225618	1.92902	accumulate>2x
SaureusN315	SA1242	SA1242	1416273	1416476	204	-	0	-13944	1066.49	4493.31	9805.89	7910.57	72.3878	55.5633	96.5196	69.7836	Pass	Pass	Pass	Pass	0	0.816001
SaureusN315	SA1243	SA1243	1416505	1417314	810	-	0	-13106	11342.8	18740.6	24214.4	19078	93.1152	60.1005	89.9178	66.1519	Pass	Pass	Pass	Pass	0	0.0257473
SaureusN315	SA1244	odhB	1417894	1419162	1269	-	0	-11258	113822	38111.1	103411	79193	180.686	137.042	174.645	101.581	Pass	Pass	Pass	Pass	0	0
SaureusN315	SA1245	sucA	1419176	1421908	2733	-	0	-8512	201931	76091.5	196293	135850	173.08	104.846	144.647	86.6428	Pass	Pass	Pass	Pass	0	0
SaureusN315	SA1246	arlS	1422192	1423547	1356	-	0	-6873	3343.26	9003.38	14570.5	13061.2	48.1828	40.7989	77.3977	68.7336	Pass	Pass	Pass	Q20	0.512496	0.536745
SaureusN315	SA1247	SA1247	1423544	1424187	644	-	0	-6233	2725.28	5351.1	7524.83	8904.42	42.9251	38.7563	63.767	54.1815	Pass	Pass	Pass	Q20	0.33598	0.491823
SaureusN315	SA1248	SA1248	1423786	1424187	402	-	0	-6233	1778.62	2995.54	4278.69	4834.98	43.3766	38.7412	62.1137	55.3667	Pass	Pass	Pass	Q20	0.352102	0.514352
SaureusN315	SA1249	SA1249	1424658	1424858	201	-	0	-5562	53.0676	60.3129	236.205	429.776	116.205	91.7391	114.358	80.0672	LowExp	LowExp	LowExp	LowExp	0	1.9695
SaureusN315	SA1250	SA1250	1424975	1425589	615	-	0	-4831	3146.4	5552.14	18970.7	21106	89.5168	73.8451	160.527	100.291	Pass	Pass	Pass	Pass	0.163958	1.77265	accumulate>2x
SaureusN315	SA1251	murG	1425606	1426676	1071	-	0	-3744	3377.5	6972.85	25570.9	33005.5	81.3598	71.9527	140.47	86.4295	Pass	Pass	Pass	Pass	0.0872073	1.87468	accumulate>2x
SaureusN315	SA1252	SA1252	1426688	1427197	510	-	0	-3223	2430.84	3035.75	10669.7	16036	101.495	78.1073	165.614	89.5172	Pass	Pass	Pass	Pass	0	1.8134	accumulate>2x
SaureusN315	SA1253	ctpA	1427597	1429087	1491	-	0	-1333	9507.67	15664.6	43036.6	32676.4	82.5817	80.7652	213.593	171.419	Pass	Pass	Pass	Pass	1.05363	1.06074	stabilized>2x accumulate>2x
SaureusN315	SA1254	SA1254	1429279	1429500	222	-	0	-920	10295.1	13808.3	40249.4	29352.4	145.152	130.243	376.868	240.777	Pass	Pass	Pass	Pass	0.730136	1.08794	accumulate>2x
SaureusN315	SA1255	SA1255	1429500	1430000	501	-	0	-420	18818.5	26132.3	72609.5	51076.2	137.676	119.44	355.242	245.621	Pass	Pass	Pass	Pass	0.835157	0.96682
SaureusN315	SA1256	SA1256	1430012	1430440	429	-	1	0	9122.5	17789	54401.5	53970.5	80.4418	92.6243	287.834	160.107	Pass	Pass	Pass	Pass	0.789578	1.60119	accumulate>2x
SaureusN315	SA1257	SA1257	1430433	1430966	534	-	0	12	21670.4	27083.9	70443.2	77306	80.1272	90.4366	241.907	146.646	Pass	Pass	Pass	Pass	0.697361	1.37903	accumulate>2x
SaureusN315	SA1258	SA1258	1431052	1431891	840	-	0	631	8927.35	17484.1	32549.1	29278.5	68.5766	76.9236	110.863	77.4796	Pass	Pass	Pass	Pass	0.0103907	0.743802
SaureusN315	SA1259	dfrA	1431906	1432385	480	-	0	1485	12001.8	14532.1	24970.3	27539.2	57.6795	72.0046	93.2837	67.3648	Pass	Pass	Pass	Pass	0	0.780972
SaureusN315	SA1260	thyA	1432585	1433541	957	-	0	2164	8590.11	14267.4	22129.1	18527.4	47.4364	50.0972	71.2801	57.2701	Pass	Pass	Pass	Pass	0.193054	0.37694
SaureusN315	SA1261	SA1261	1433965	1434402	438	-	0	3544	6263.69	9040.24	17465.7	13531.2	74.2488	69.5968	157.282	87.9739	Pass	Pass	Pass	Pass	0.244709	0.58186
SaureusN315	SA1262	SA1262	1434418	1435542	1125	-	0	3997	12359.6	18693.7	35248.6	33663.6	54.7494	56.8643	101.623	63.4126	Pass	Pass	Pass	Pass	0.157246	0.848638
SaureusN315	SA1263	SA1263	1435580	1435831	252	-	0	5159	3018.01	4650.8	8834.08	11160.7	40.2176	48.2708	85.6569	51.457	Pass	Pass	Pass	Q20	0.0922161	0.925601
SaureusN315	SA1264	SA1264	1435843	1436028	186	-	0	5422	1703.3	2603.51	6849.95	8112.02	37.4643	45.5422	80.8164	49.5152	Pass	Pass	Pass	Q20	0.120667	1.39564
SaureusN315	SA1265	SA1265	1436282	1436986	705	+	0	85678	393.728	1434.11	3489.09	3042.01	49.1098	40.1998	84.5389	65.6776	Pass	Pass	LowExp	Q20	0.419391	1.08487
SaureusN315	SA1266	SA1266	1437468	1437869	402	+	0	84795	330.389	485.854	951.57	1034.15	38.7979	46.3449	91.5219	65.9166	LowExp	LowExp	LowExp	LowExp	0.50823	0.969786
SaureusN315	SA1267	ebhA	1437928	1458069	20142	-	0	7507	1954.94	8326.54	6843.2	8783.55	234.494	232.372	175.871	154.977	Pass	Pass	Pass	Pass	-0.401915	0
SaureusN315	SA1268	ebhB	1458130	1469802	11673	-	0	27709	2388.04	7485.51	5216.76	5526.65	63.8325	92.4473	82.4694	77.4581	Pass	Pass	Pass	Pass	0	0
SaureusN315	SA1269	SA1269	1470200	1471591	1392	-	0	39779	308.135	33259.2	1268.76	1020.72	80.8327	364.463	166.061	116.923	Pass	Pass	LowExp	Pass	0	0
SaureusN315	SA1270	SA1270	1471747	1473069	1323	-	0	-41065	154.067	53789.1	654.626	698.386	160.778	297.218	402.467	145.558	Pass	LowExp	LowExp	Pass	0	0
SaureusN315	SA1271	SA1271	1473100	1474140	1041	-	0	-39994	99.2878	63921.7	269.949	208.173	167.234	325.486	136.187	94.7616	LowExp	LowExp	LowExp	Pass	-0.296282	0
SaureusN315	SA1272	SA1272	1474235	1475353	1119	-	0	-38781	77.0337	61264.5	202.462	107.444	124.628	269.712	133.615	99.1452	LowExp	LowExp	LowExp	Pass	0	0
SaureusN315	SA1273	SA1273	1475829	1476707	879	-	0	-37427	8100.52	11586.8	43752	25141.9	46.1206	56.6707	338.102	206.935	Pass	Pass	Pass	Pass	1.8685	1.11761	stabilized>2x accumulate>2x
SaureusN315	SA1274	SA1274	1476727	1480167	3441	-	0	-33967	14396.7	26745.4	160552	115281	29.8251	36.4107	298.585	160.417	Pass	Pass	Q20	Q20	2.13939	2.10779
SaureusN315	SA1275	SA1275	1480471	1481811	1341	+	0	40853	979.184	9428.92	7295.37	5889.28	119.977	122.76	317.138	199.502	Pass	Pass	Pass	Pass	0.700557	0
SaureusN315	SA1276	SA1276	1482017	1482349	333	-	0	-31785	885.031	2616.91	17479.2	9743.83	56.5489	54.9023	296.663	212.797	Pass	Pass	Pass	Q20	1.91191	1.89662
SaureusN315	SA1277	SA1277	1482433	1483578	1146	-	0	-30556	8913.65	13469.9	49670.6	32649.6	48.7725	45.5473	346.073	249.801	Pass	Pass	Pass	Pass	2.35664	1.27733	stabilized>2x accumulate>2x
SaureusN315	SA1278	SA1278	1484012	1484128	117	-	0	-30006	140679	147046	158696	208119	382.103	1800	1157.53	239.083	Pass	Pass	Pass	Pass	0	0.109997
SaureusN315	SA1279	SA1279	1484229	1484573	345	-	0	-29561	8650.03	20757.7	45068	72679.2	77.1724	82.8914	132.994	100.279	Pass	Pass	Pass	Pass	0.274719	1.11846	accumulate>2x
SaureusN315	SA1280	SA1280	1484587	1485150	564	-	0	-28984	6568.4	17078.6	40445.1	64063.5	75.6467	83.2881	165.522	116.703	Pass	Pass	Pass	Pass	0.486661	1.24377	accumulate>2x
SaureusN315	SA1281	SA1281	1485143	1485493	351	-	0	-28641	1631.4	5917.37	17175.5	23322.1	39.4676	52.3491	112.142	82.9855	Pass	Pass	Pass	Pass	0.664693	1.53732	accumulate>2x
SaureusN315	SA1282	recU	1486033	1486659	627	+	0	36005	13926	35943.2	70611.9	47591	94.1686	89.8268	354.559	304.011	Pass	Pass	Pass	Pass	1.69081	0.404971	stabilized>2x
SaureusN315	SA1283	pbp2	1486656	1488839	2184	+	0	33825	116223	255938	476109	344754	130.516	109.721	346.792	362.621	Pass	Pass	Pass	Pass	1.40984	0.429774	stabilized>2x
SaureusN315	SA1284	SA1284	1489405	1489746	342	-	0	-24388	1302.73	3139.62	6566.51	5405.78	59.705	64.3471	85.1989	74.0553	Pass	Pass	Pass	Pass	0.202727	0.783911
SaureusN315	SA1285	nth	1489751	1490410	660	-	0	-23724	4146.12	7716.71	12647.1	11429.4	56.8109	62.0819	80.8632	67.1696	Pass	Pass	Pass	Pass	0.113634	0.566687
SaureusN315	SA1286	SA1286	1490400	1491086	687	-	0	-23048	2170.64	5297.49	9643.92	10999.6	48.5186	52.3062	72.9611	59.3158	Pass	Pass	Pass	Pass	0.181437	0.864312
SaureusN315	SA1287	asnC	1491414	1492706	1293	-	0	-21428	49109.8	75552	93490.1	87352	61.9648	65.8763	90.8383	66.4008	Pass	Pass	Pass	Pass	0.0114421	0.20937
SaureusN315	SA1288	dinG	1493028	1495721	2694	-	0	-18413	8357.3	20251.7	36767	24631.5	48.8327	58.4219	98.2331	84.6614	Pass	Pass	Pass	Pass	0.535193	0.282461
SaureusN315	SA1289	SA1289	1495745	1496716	972	-	0	-17418	3589.77	6698.09	9974.61	8931.28	39.9935	47.8349	58.6242	50.1197	Pass	Pass	Pass	Q20	0.0673154	0.415119
SaureusN315	SA1290	SA1290	1496703	1497905	1203	-	0	-16229	4250.55	7978.06	11641.5	9851.27	39.963	43.7312	52.2265	47.7169	Pass	Pass	Q20	Pass	0.125836	0.304272
SaureusN315	SA1291	SA1291	1497910	1499052	1143	-	0	-15082	4296.77	7864.14	11810.3	10106.5	36.5628	37.4733	46.7968	42.7491	Pass	Pass	Q20	Q20	0.190032	0.361916
SaureusN315	SA1292	SA1292	1499296	1499613	318	-	0	-14521	1360.93	2425.92	2935.69	3458.35	30.7062	33.6913	44.6439	38.8059	Q20	Pass	Q20	Q20	0.2039	0.27517
SaureusN315	SA1293	SA1293	1499949	1500647	699	-	0	-13487	68566.8	101135	220602	71174.9	156.23	112.998	358.523	123.493	Pass	Pass	Pass	Pass	0	0
SaureusN315	SA1294	SA1294	1500701	1501288	588	-	0	-12846	867.913	3411.03	10217.6	5036.44	112.066	97.7214	220.796	89.2244	Pass	Pass	Pass	Pass	0	0.562196
SaureusN315	SA1295	SA1295	1501278	1501853	576	-	0	-12281	2047.38	4768.07	11162.4	6856.27	111.894	111.089	213.403	121.621	Pass	Pass	Pass	Pass	0.12026	0.524018
SaureusN315	SA1296	SA1296	1501867	1503111	1245	-	0	-11023	6864.56	18603.2	36011.2	30702.1	100.85	100.275	180.606	111.805	Pass	Pass	Pass	Pass	0.148777	0.722789
SaureusN315	SA1297	aroA	1503118	1504416	1299	-	0	-9718	11217.8	20033.9	29464.9	26155.9	96.5233	101.303	157.638	102.284	Pass	Pass	Pass	Pass	0.0138988	0.38469
SaureusN315	SA1298	aroB	1504426	1505490	1065	-	0	-8644	6258.56	10796	16804.3	16331.5	88.4279	84.5719	137.708	85.2217	Pass	Pass	Pass	Pass	0	0.597158
SaureusN315	SA1299	aroC	1505516	1506682	1167	-	0	-7452	6380.1	10883.1	12984.5	15841.3	81.7733	78.6451	136.112	75.2965	Pass	Pass	Pass	Pass	0	0.254701
SaureusN315	SA1300	SA1300	1507068	1507268	201	-	0	-6866	13.6949	30.1565	249.703	73.8678	153.231	82.3455	105.427	81.5739	LowExp	LowExp	LowExp	LowExp	0	1.29248
SaureusN315	SAS045	SAS045	1507297	1507422	126	-	0	-6712	765.201	589.726	2294.57	658.095	85.8529	60.8699	125.641	111.819	Pass	LowExp	Pass	LowExp	0.38123	0
SaureusN315	SA1301	ndk	1507477	1507926	450	-	0	-6208	49974.3	21240.2	56007.6	17459.7	105.123	77.2589	117.849	89.3605	Pass	Pass	Pass	Pass	0	0
SaureusN315	SA1302	gerCC	1508018	1508977	960	-	0	-5157	20359.1	29995.6	44278.4	34415.7	33.1719	38.0975	54.7657	42.0701	Pass	Pass	Q20	Q20	0.1431	0.198313
SaureusN315	SA1303	ubiE	1508979	1509704	726	-	0	-4430	10764.2	16468.8	24612.6	22019.3	31.5025	35.3833	46.979	36.6275	Pass	Pass	Q20	Q20	0.0498607	0.419035
SaureusN315	SA1304	SA1304	1509707	1510279	573	-	0	-3855	4397.77	5981.03	8415.66	8615.67	25.9358	31.6396	42.7061	33.0107	Pass	Q20	Q20	Q20	0.0611986	0.492681
SaureusN315	SA1305	hu	1510710	1510982	273	-	0	-3152	537529	537529	537529	537529	1800	1800	1800	1800	Pass	Pass	Pass	Pass	0	0
SaureusN315	SA1306	gpsA	1511153	1512151	999	-	0	-1983	20390	31858.6	45641.6	35328.9	61.8012	70.0594	136.276	97.4966	Pass	Pass	Pass	Pass	0.476774	0.149166
SaureusN315	SA1307	engA	1512168	1513478	1311	-	0	-656	32105.9	48384.4	64315.3	44105.8	44.4749	53.9618	110.186	82.2682	Pass	Pass	Pass	Pass	0.608397	0
SaureusN315	SA1308	rpsA	1513700	1514875	1176	-	1	0	45299.2	98581.5	97012.9	91857.9	156.556	107.933	167.742	131.517	Pass	Pass	Pass	Pass	0	0
SaureusN315	SA1309	cmk	1515587	1516246	660	-	0	1452	14841.8	15668	20765.8	20582.2	95.2382	85.4126	182.358	97.1661	Pass	Pass	Pass	Pass	0.0289132	0.393583
SaureusN315	SA1310	ansA	1516323	1517291	969	+	0	5373	4800.05	6316.1	13220.7	12980.6	230.733	168.932	304.961	184.586	Pass	Pass	Pass	Pass	0	1.03925	accumulate>2x
SaureusN315	SA1311	SA1311	1517406	1518392	987	-	0	3271	3844.84	10678.7	12404.2	13289.5	99.6317	99.8181	155.391	87.1719	Pass	Pass	Pass	Pass	0	0.216082
SaureusN315	SA1312	ebpS	1518794	1520254	1461	-	0	4659	45978.8	58017.7	68283.6	92724.2	59.2559	69.7098	106.715	80.4538	Pass	Pass	Pass	Pass	0.206799	0.235046
SaureusN315	SA1313	SA1313	1520407	1521786	1380	-	0	6272	3430.57	7341.42	9380.72	8884.28	36.2018	41.8407	66.8869	60.3766	Pass	Pass	Q20	Q20	0.529083	0.275194
SaureusN315	SA1314	SA1314	1521776	1522729	954	-	0	7641	566.625	2556.6	4953.56	4136.59	28.5225	30.035	46.4819	43.2921	Pass	Pass	LowExp	Q20	0.52746	0.694218
SaureusN315	SA1315	fer	1522837	1523085	249	+	0	-172	3935.56	4865.24	11574.1	11899.4	62.8715	56.3407	180.417	116.742	Pass	Pass	Pass	Pass	0.892851	1.25031	accumulate>2x
SaureusN315	SA1316	SA1316	1523191	1523736	546	-	0	9056	7338.74	10266.6	47666.2	23953.3	50.852	47.4627	384.473	442.151	Pass	Pass	Pass	Q20	2.91851	1.22227
SaureusN315	SA1317	SA1317	1524138	1525094	957	-	0	10003	662.49	837.68	1295.75	812.545	84.1674	68.1527	73.2396	72.4747	LowExp	LowExp	Pass	LowExp	0	0
SaureusN315	SA1318	SA1318	1525565	1526461	897	-	0	11430	213.982	395.385	526.4	423.061	76.5757	61.5835	53.0933	42.7946	LowExp	LowExp	LowExp	LowExp	-0.214015	0.0976077
SaureusN315	SA1319	SA1319	1526519	1527424	906	-	0	12384	578.608	777.367	600.636	684.956	63.087	48.5429	60.8503	41.5224	LowExp	LowExp	Pass	LowExp	0	0
SaureusN315	SA1320	SA1320	1527514	1529676	2163	-	0	13379	1800.88	2127.71	2483.53	3048.72	71.8759	58.5307	61.7493	45.8347	Pass	Pass	Pass	Pass	0	0.223093
SaureusN315	SA1321	SA1321	1529669	1530535	867	-	0	15534	299.575	432.243	317.19	1007.29	77.7693	55.8017	64.2265	33.9263	LowExp	LowExp	LowExp	LowExp	0	0
SaureusN315	SA1322	srrB	1530839	1532605	1767	-	0	16704	15271.5	53259.7	44008.4	33831.4	82.3479	86.4091	122.953	98.5496	Pass	Pass	Pass	Pass	0.189667	0
SaureusN315	SA1323	srrA	1532571	1533296	726	-	0	18436	20460.1	56824.8	32690.8	25148.6	78.3439	93.6493	103.932	77.0914	Pass	Pass	Pass	Pass	0	0
SaureusN315	SA1324	rluB	1533429	1534166	738	-	0	19294	7201.79	11972.1	18025.8	14981.7	55.9432	56.4321	100.487	74.5174	Pass	Pass	Pass	Pass	0.401061	0.323525
SaureusN315	SA1325	SA1325	1534159	1534701	543	-	0	20024	3370.65	5927.42	10217.6	9293.91	45.295	48.6168	97.6412	70.6789	Pass	Pass	Pass	Pass	0.539824	0.648881
SaureusN315	SA1326	SA1326	1534694	1535449	756	-	0	20559	3182.35	7167.19	13031.8	12262	41.4684	40.8357	92.6779	67.1621	Pass	Pass	Pass	Pass	0.695635	0.774721
SaureusN315	SA1327	SA1327	1535517	1536023	507	+	0	-12852	595.727	747.21	1046.05	1316.19	31.5856	29.2803	43.3219	34.8187	LowExp	LowExp	LowExp	LowExp	0.140597	0.485368
SaureusN315	SA1328	xerD	1536101	1536988	888	-	0	21966	3855.11	9412.17	12269.2	12987.3	61.0342	53.1713	72.7565	53.0403	Pass	Pass	Pass	Pass	0	0.382439
SaureusN315	SA1329	SA1329	1537037	1537486	450	-	0	22902	6227.74	16143.8	16784.1	14189.3	54.1763	45.844	56.6446	42.8143	Pass	Pass	Pass	Pass	0	0
SaureusN315	SA1330	SA1330	1537591	1538133	543	-	0	23456	804.574	1745.72	2011.12	2054.87	55.6118	54.7212	67.1254	51.5356	Pass	LowExp	Pass	Pass	0	0.204173
SaureusN315	SA1331	SA1331	1538215	1539123	909	+	0	-15550	5613.19	10491.1	14408.5	17513.4	100.723	107.59	132.587	97.0735	Pass	Pass	Pass	Pass	0	0.457756
SaureusN315	SA1332	SA1332	1539339	1539587	249	-	0	25204	431.389	784.068	870.585	1262.47	45.5882	48.7857	70.0653	50.529	LowExp	LowExp	LowExp	LowExp	0.0506544	0.151006
SaureusN315	SA1333	SA1333	1539603	1540358	756	-	0	25468	1032.25	2174.62	2976.19	3290.47	40.6164	46.4456	56.5594	45.7868	Pass	Pass	Pass	Q20	0	0.452704
SaureusN315	SA1334	SA1334	1540500	1541315	816	+	0	-17835	4159.82	8008.22	8672.11	13208.9	52.1377	52.9522	66.8374	55.8586	Pass	Pass	Pass	Pass	0.0770898	0.114902
SaureusN315	SA1335	SA1335	1541418	1542338	921	-	0	27283	8014.93	14512	27291.8	20871	33.6265	35.9441	109.604	93.0318	Pass	Pass	Q20	Q20	1.37197	0.524257
SaureusN315	SA1336	SA1336	1542651	1544135	1485	+	0	-19986	29800	53604.8	78818.3	82490.1	43.792	42.4334	72.0037	57.6721	Pass	Pass	Pass	Pass	0.397205	0.556169
SaureusN315	SA1337	SA1337	1544365	1545231	867	+	0	-21700	7718.77	23820.3	45317.7	37135.3	43.6058	46.5495	85.6884	88.8994	Pass	Pass	Pass	Pass	0.880335	0.640604
SaureusN315	SA1338	malA	1545313	1546962	1650	-	0	31178	61517.4	12803.1	65415.4	22079.7	59.9031	73.6764	98.2705	73.6635	Pass	Pass	Pass	Pass	0	0
SaureusN315	SA1339	malR	1546978	1547997	1020	-	0	32843	18825.3	3260.25	24254.9	8783.55	46.2208	61.5472	73.8488	57.3445	Pass	Pass	Pass	Pass	0	0
SaureusN315	SA1340	SA1340	1548191	1548562	372	-	0	34056	6869.69	6721.54	9785.65	6460.07	77.8658	75.9531	89.1273	69.162	Pass	Pass	Pass	Pass	0	0
SaureusN315	SA1341	SA1341	1549029	1550246	1218	-	0	34894	496.439	1628.45	3543.08	1819.83	45.7262	49.0705	90.5829	65.9743	Pass	Pass	LowExp	Q20	0.427047	0.160307
SaureusN315	SA1342	gnd	1550562	1551968	1407	-	0	36427	73695.5	114849	175109	152147	97.8914	104.922	188.198	121.954	Pass	Pass	Pass	Pass	0.217028	0.405729
SaureusN315	SA1343	SA1343	1552036	1553169	1134	-	0	37901	4142.7	5726.38	7423.59	9152.89	78.9317	94.0508	120.432	77.4154	Pass	Pass	Pass	Pass	0	0.374495
SaureusN315	SA1344	SA1344	1553738	1554718	981	-	0	39603	6130.17	16331.4	17526.4	13679	231.832	157.028	317.839	145.44	Pass	Pass	Pass	Pass	0	0
SaureusN315	SA1345	SA1345	1554732	1555169	438	-	0	40597	8300.81	13205.2	8705.85	7534.51	304.465	187.918	326.534	119.284	Pass	Pass	Pass	Pass	0	0
SaureusN315	SA1346	bmfBB	1555520	1556794	1275	-	0	41385	16754	38724.3	50892.1	37686	144.872	173.865	187.427	133.35	Pass	Pass	Pass	Pass	0	0
SaureusN315	SA1347	bfmBAB	1556807	1557790	984	-	0	42672	12493.2	28719	33082.2	26854.3	115.259	121.597	151.999	106.142	Pass	Pass	Pass	Pass	0	0
SaureusN315	SA1348	bfmBAA	1557790	1558782	993	-	0	43655	17455.8	35088.7	33493.9	26901.3	105.972	106.612	130.828	93.4043	Pass	Pass	Pass	Pass	0	0
SaureusN315	SA1349	SA1349	1558798	1560219	1422	-	0	44663	12784.2	33584.3	38015.6	30823	92.3599	85.856	98.3866	74.6232	Pass	Pass	Pass	Pass	0	0
SaureusN315	SA1350	recN	1560370	1562049	1680	-	0	46235	7663.99	26199.3	31226.3	31951.2	69.0764	62.0904	78.0516	55.3159	Pass	Pass	Pass	Pass	0	0.253237
SaureusN315	SA1351	ahrC	1562065	1562517	453	-	0	-46415	1280.47	5203.67	7929.75	8232.9	56.8403	54.2025	71.8774	48.9737	Pass	Pass	Pass	Pass	0	0.607747
SaureusN315	SA1352	ispA	1562949	1563830	882	-	0	-45102	19616.2	35115.5	53868.3	45341.4	94.0937	91.1716	173.304	113.824	Pass	Pass	Pass	Pass	0.274634	0.368719
SaureusN315	SA1353	SA1353	1563808	1564038	231	-	0	-44894	2725.28	8393.55	19308.1	13873.7	63.0152	71.5083	153.266	118.713	Pass	Pass	Pass	Pass	0.731298	0.725
SaureusN315	SA1354	xseA	1564031	1565368	1338	-	0	-43564	14591.9	35333.3	74721.9	60128.4	71.336	74.8429	148.536	105.32	Pass	Pass	Pass	Pass	0.492842	0.767016
SaureusN315	SA1355	nusB	1565385	1565774	390	-	0	-43158	4433.72	13228.6	32063.2	31487.8	54.5687	59.3207	117.941	84.478	Pass	Pass	Pass	Pass	0.510039	1.25113	accumulate>2x
SaureusN315	SA1356	SA1356	1565834	1566196	363	-	0	-42736	5512.19	10621.8	20003.2	19642.1	57.7105	61.232	113.279	78.8662	Pass	Pass	Pass	Pass	0.365122	0.886925
SaureusN315	SA1357	accC	1566211	1567566	1356	-	0	-41366	36837.5	56332.3	84359	72074.8	52.449	55.2741	100.288	68.886	Pass	Pass	Pass	Pass	0.317607	0.355533
SaureusN315	SA1358	accB	1567566	1568030	465	-	0	-40902	20408.8	25177.3	37522.9	39284.2	43.0962	48.7834	85.715	57.465	Pass	Pass	Pass	Pass	0.236294	0.575648
SaureusN315	SA1359	SA1359	1568504	1569061	558	-	0	-39871	49320.4	84867	130709	82913.2	205.065	179.231	482.38	350.472	Pass	Pass	Pass	Pass	0.773214	0
SaureusN315	SA1360	SA1360	1569087	1570148	1062	-	0	-38784	10320.8	18338.5	22277.5	33394.9	74.1477	86.4283	123.306	83.9568	Pass	Pass	Pass	Pass	0	0.280715
SaureusN315	SA1361	SA1361	1570253	1570834	582	+	0	29426	919.269	3163.08	9178.26	9972.15	26.895	31.8503	52.8463	42.1299	Pass	Pass	Q20	Q20	0.403536	1.53689
SaureusN315	SA1362	SA1362	1570848	1571066	219	+	0	29194	212.271	676.845	2240.58	1806.4	33.3816	29.9328	75.7836	59.1996	Pass	LowExp	LowExp	LowExp	0.826532	1.41622
SaureusN315	SA1363	SA1363	1571130	1571960	831	-	0	-36972	7501.37	11874.9	21170.7	16445.7	92.6687	63.2329	138.163	101.287	Pass	Pass	Pass	Pass	0.128288	0.469785
SaureusN315	SA1364	SA1364	1572118	1572504	387	+	0	27756	16974.8	23894	26495.5	21871.6	142.299	117.09	220.879	134.617	Pass	Pass	Pass	Pass	0	0
SaureusN315	SA1365	SA1365	1572869	1574341	1473	-	0	-34591	96028.5	54244.8	166262	94705.2	264.966	137	240.869	139.269	Pass	Pass	Pass	Pass	0	0
SaureusN315	SA1366	SA1366	1574334	1575680	1347	-	0	-33252	80091.1	40707.9	151070	91763.9	190.129	119.623	218.233	124.121	Pass	Pass	Pass	Pass	0	0.196286
SaureusN315	SA1367	gcvT	1575700	1576791	1092	-	0	-32141	42609.9	22436.4	89933.5	61464.7	175.761	122.155	207.922	102.754	Pass	Pass	Pass	Pass	0	0.52857
SaureusN315	SA1368	SA1368	1576950	1577474	525	-	0	-31458	1010	2747.59	6161.58	5392.35	55.6894	42.6263	78.5046	61.4284	Pass	Pass	Pass	Q20	0.141503	0.972747
SaureusN315	SA1369	SA1369	1577707	1578204	498	-	0	-30728	29.1016	87.1187	249.703	282.041	46.8288	38.9719	66.355	64.9222	LowExp	LowExp	LowExp	LowExp	0.471314	1.51916
SaureusN315	SA1370	SA1370	1578122	1578421	300	-	0	-30511	42.7965	83.768	249.703	261.895	47.1822	40.8566	76.3264	53.4503	LowExp	LowExp	LowExp	LowExp	0.179954	1.57574
SaureusN315	SA1371	SA1371	1578408	1578842	435	-	0	-30090	17.1186	73.7158	168.718	114.159	55.6691	45.6962	82.4229	76.1335	LowExp	LowExp	LowExp	LowExp	0.451655	0.631002
SaureusN315	SA1372	SA1372	1578832	1579143	312	-	0	-29789	22.2542	50.2608	155.221	181.312	50.9166	58.6459	91.4588	65.9772	LowExp	LowExp	LowExp	LowExp	0.169937	1.62682
SaureusN315	SA1373	SA1373	1579157	1580227	1071	-	0	-28705	49.6439	180.939	404.923	369.339	53.5521	41.9252	77.0767	77.6113	LowExp	LowExp	LowExp	LowExp	0.525352	1.02944
SaureusN315	SA1374	SA1374	1580199	1581173	975	-	0	-27759	243.084	542.816	816.595	490.213	40.1407	41.8756	71.161	82.4118	LowExp	LowExp	LowExp	LowExp	0.764976	0
SaureusN315	SA1375	SA1375	1581225	1581848	624	-	0	-27084	10594.7	20828.1	34573.7	25954.4	57.4866	73.5058	137.813	91.8061	Pass	Pass	Pass	Pass	0.320732	0.317453
SaureusN315	SA1376	SA1376	1581845	1582174	330	-	0	-26758	3834.57	8360.04	15981	14283.3	52.2272	63.5186	126.542	76.5675	Pass	Pass	Pass	Pass	0.269553	0.772751
SaureusN315	SA1377	glcK	1582174	1583160	987	-	0	-25772	13462.1	24795.3	37772.6	40842.2	44.3837	53.5355	116.457	66.6454	Pass	Pass	Pass	Pass	0.316011	0.607272
SaureusN315	SA1378	SA1378	1583157	1583360	204	-	0	-25572	965.489	3196.59	8118.71	12060.6	31.6362	42.4447	104.336	62.8135	Pass	Pass	Q20	Q20	0.565492	1.34472
SaureusN315	SA1379	SA1379	1583341	1584804	1464	-	0	-24128	4127.29	11965.4	24086.2	24927	33.2913	40.4191	95.3174	67.6904	Pass	Pass	Q20	Q20	0.743913	1.00934
SaureusN315	SA1380	SA1380	1584816	1585355	540	-	0	-23577	1643.39	3816.47	5392.23	4942.42	27.5773	33.4023	47.4379	33.6974	Pass	Pass	Q20	Q20	0.0126898	0.372981
SaureusN315	SAS047	rpmG	1585564	1585713	150	-	0	-23219	30883.7	63295.1	75228	86512.6	112.691	147.085	129.188	149.163	Pass	Pass	Pass	Pass	0	0.249177
SaureusN315	SA1381	pbp3	1585826	1587901	2076	-	0	-21031	23841.1	44564.6	62378.4	48645.3	36.948	40.1158	61.1258	50.2072	Pass	Pass	Q20	Pass	0.323723	0.126403
SaureusN315	SA1382	sodA	1588022	1588621	600	-	0	-20311	47514.4	49986	88165.3	87647.5	262.344	149.763	522.393	236.217	Pass	Pass	Pass	Pass	0	0.810188
SaureusN315	SA1383	SA1383	1588897	1589307	411	-	0	-19625	474.185	1963.52	7680.05	5875.84	55.185	51.5199	117.112	109.032	Pass	Pass	LowExp	Pass	0.982399	1.58135
SaureusN315	SA1384	SA1384	1589294	1590157	864	-	0	-18775	1056.22	3575.22	10197.3	7655.39	56.7756	53.3509	117.627	99.5366	Pass	Pass	Pass	Pass	0.809956	1.09844	accumulate>2x
SaureusN315	SA1385	SA1385	1590199	1590966	768	-	0	-17966	749.794	2794.5	7160.39	6359.34	52.2434	47.3002	103.647	78.1947	Pass	Pass	Pass	Pass	0.581822	1.18629	accumulate>2x
SaureusN315	SA1386	SA1386	1591110	1592000	891	-	0	-16932	9976.72	18563	35599.5	31568.4	54.0498	53.4672	107.787	83.2122	Pass	Pass	Pass	Pass	0.622505	0.766052
SaureusN315	SA1387	SA1387	1592010	1593356	1347	-	0	-15576	14516.6	27971.8	49886.6	44703.4	44.1447	44.1013	84.8152	68.4534	Pass	Pass	Pass	Q20	0.632881	0.676412
SaureusN315	SA1388	SA1388	1593470	1594570	1101	-	0	-14362	3713.02	8772.18	16136.2	14504.9	52.955	57.977	104.63	78.325	Pass	Pass	Pass	Pass	0.433993	0.725537
SaureusN315	SA1389	SA1389	1594573	1595250	678	-	0	-13682	2276.77	4376.04	7788.03	7662.1	52.8608	52.6583	87.2533	71.9025	Pass	Pass	Pass	Pass	0.443844	0.808115
SaureusN315	SA1390	sigA	1595381	1596487	1107	-	0	-12445	29764.1	50944.3	63586.5	57059.5	59.186	55.8975	97.7348	84.2255	Pass	Pass	Pass	Pass	0.509	0.163545
SaureusN315	SA1391	dnaG	1596711	1598528	1818	-	0	-10404	16274.6	32532.1	48860.8	48712.4	38.2807	37.1913	51.3182	47.2152	Pass	Pass	Q20	Q20	0.302636	0.582425
SaureusN315	SA1392	SA1392	1598589	1599407	819	-	0	-9525	4370.38	9331.75	10305.3	10825	38.0241	45.7807	52.6413	43.7293	Pass	Pass	Pass	Pass	0	0.143167
SaureusN315	SA1393	SA1393	1599418	1600041	624	-	0	-8891	1996.03	4828.39	5594.69	6312.34	37.6006	39.7779	45.2199	39.1975	Pass	Q20	Q20	Q20	0	0.212518
SaureusN315	SA1394	glyS	1600376	1601767	1392	+	0	-115	69292.6	97100.5	259772	196978	89.2384	102.365	711.456	341.275	Pass	Pass	Pass	Pass	1.73721	1.02049	stabilized>2x accumulate>2x
SaureusN315	SA1395	SA1395	1601917	1602669	753	-	0	-6263	5590.93	8876.05	13483.9	14209.5	70.2854	73.9036	106.718	68.6005	Pass	Pass	Pass	Pass	0	0.603253
SaureusN315	SA1396	era	1602691	1603590	900	-	0	-5342	9115.65	16220.8	20610.6	21226.9	61.8899	66.181	95.4208	65.3769	Pass	Pass	Pass	Pass	0	0.345539
SaureusN315	SA1397	cdd	1603591	1603995	405	-	0	-4937	3937.28	7006.35	9185.01	8608.95	55.9357	56.7518	83.7556	64.9331	Pass	Pass	Pass	Pass	0.194288	0.297174
SaureusN315	SA1398	SA1398	1604006	1604350	345	-	0	-4582	948.37	2724.13	5216.76	3968.71	48.34	47.4647	80.9475	65.0687	Pass	Pass	Pass	Pass	0.428746	0.542874
SaureusN315	SA1399	SA1399	1604353	1604820	468	-	0	-4112	4926.73	8239.42	10190.6	12591.1	44.7383	48.414	70.4895	56.0111	Pass	Pass	Pass	Pass	0.210287	0.306621
SaureusN315	SA1400	phoH	1604821	1605768	948	-	0	-3164	8975.28	12270.3	12545.9	17298.5	45.2534	43.8676	55.8156	47.5392	Pass	Pass	Pass	Q20	0.0710912	0.0320388
SaureusN315	SA1401	SA1401	1606072	1606770	699	-	0	-2162	31097.6	78718.4	84460.3	65668.4	363.052	232.991	404.859	287.44	Pass	Pass	Pass	Pass	0	0
SaureusN315	SA1402	SA1402	1606787	1607776	990	-	0	-1156	32539	74359.2	81862	54615.1	437.296	224.227	484.244	346.661	Pass	Pass	Pass	Pass	0	0
SaureusN315	SA1403	SA1403	1607794	1608501	708	-	0	-431	10011	33105.1	43833	32824.1	640.59	221.237	1013.79	449.423	Pass	Pass	Pass	Pass	0	0
SaureusN315	SA1404	rpsU	1608721	1608897	177	-	0	-35	30729.6	20928.6	481825	300474	85.9739	108.661	1000.47	1800	Pass	Pass	Pass	Pass	3.20278	3.28954	stabilized>2x accumulate>2x
SaureusN315	SA1405	SA1405	1609190	1610536	1347	-	0	257	21259.6	38087.6	62391.9	55279.9	65.5063	65.6554	93.73	76.4737	Pass	Pass	Pass	Pass	0.220051	0.537434
SaureusN315	SA1406	SA1406	1610543	1611295	753	-	0	1610	5233.15	8480.67	13315.2	15142.9	76.602	79.8092	138.82	82.8042	Pass	Pass	Pass	Pass	0.0531481	0.650827
SaureusN315	SA1407	prmA	1611297	1612235	939	-	0	2364	11585.9	18110.6	33824.6	28835.3	105.115	112.628	290.809	159.911	Pass	Pass	Pass	Pass	0.505707	0.670998
SaureusN315	SA1408	dnaJ	1612239	1613378	1140	-	0	-1986	10986.7	15188.8	30335.5	33247.2	75.9668	91.0797	254.494	123.629	Pass	Pass	Pass	Pass	0.440817	0.997999
SaureusN315	SA1409	dnaK	1613514	1615346	1833	-	0	-18	93549.7	128195	529539	542841	70.8229	79.2354	1800	393.447	Pass	Pass	Pass	Pass	2.31195	2.04639	stabilized>2x accumulate>2x
SaureusN315	SA1410	grpE	1615415	1616041	627	-	1	0	12755.1	24668	176925	154142	50.3955	61.9354	1800	591.536	Pass	Pass	Pass	Pass	3.25563	2.64355	stabilized>2x accumulate>2x
SaureusN315	SA1411	hrcA	1616073	1617050	978	-	1	0	7955.01	15825.4	134772	120055	49.9018	61.7825	1800	887.22	Pass	Pass	Pass	Pass	3.84402	2.92338	stabilized>2x accumulate>2x
SaureusN315	SA1412	hemN	1617151	1618275	1125	-	0	929	1686.18	2884.97	6445.03	6654.81	49.051	54.9779	132.134	84.4103	Pass	Pass	Pass	Pass	0.618568	1.15963	accumulate>2x
SaureusN315	SAS048	SAS048	1618552	1618710	159	+	0	2248	10.2712	6.70144	13.4974	6.71525	118.942	119.979	61.1056	1800	LowExp	LowExp	LowExp	LowExp	0	0
SaureusN315	SA1413	lepA	1618841	1620664	1824	-	0	2619	27115.9	41656.1	76442.8	63962.8	37.73	44.7805	100.846	71.8541	Pass	Pass	Q20	Q20	0.682201	0.618703
SaureusN315	SA1414	rpsT	1621010	1621261	252	+	0	-51	34622.4	79827.5	88907.7	96605.6	85.7905	110.693	134.5	105.172	Pass	Pass	Pass	Pass	0	0.155422
SaureusN315	SA1415	holA	1621306	1622280	975	-	0	5084	696.727	2881.62	8003.98	6762.26	32.3509	34.5548	63.7204	49.5168	Pass	Pass	Q20	Q20	0.519033	1.23063
SaureusN315	SA1416	SA1416	1622337	1624538	2202	-	0	6115	289.304	965.007	2355.3	1994.43	62.9267	56.7969	107.2	77.5414	Pass	Pass	LowExp	LowExp	0.301294	1.04736
SaureusN315	SA1417	comEB	1624543	1625004	462	-	0	8321	2718.43	4647.45	7612.56	7850.13	85.5445	86.4456	194.121	121.446	Pass	Pass	Pass	Pass	0.490453	0.711943
SaureusN315	SA1418	SA1418	1625096	1625773	678	-	0	8874	403.999	971.708	3988.5	3196.46	86.758	89.3006	348.885	219.946	Pass	Pass	Pass	Pass	1.30041	1.71788	stabilized>2x accumulate>2x
SaureusN315	SA1419	SA1419	1625822	1626538	717	-	0	9600	4723.02	14207	74991.8	40922.7	72.2042	72.0519	568.025	343.375	Pass	Pass	Pass	Pass	2.24963	1.5263	stabilized>2x accumulate>2x
SaureusN315	SA1420	SA1420	1626541	1626894	354	-	0	10319	8078.26	12391	49825.8	44468.4	76.4194	78.8388	465.665	208.798	Pass	Pass	Pass	Pass	1.40513	1.84349	stabilized>2x accumulate>2x
SaureusN315	SA1421	SA1421	1626895	1627479	585	-	0	10673	10745.3	16462.1	25112	19783.1	80.9125	83.5225	132.787	91.2207	Pass	Pass	Pass	Pass	0.127196	0.265124
SaureusN315	SA1422	SA1422	1627469	1628038	570	-	0	11247	12445.2	17520.9	26144.6	23805.6	69.5587	75.2766	111.016	80.5485	Pass	Pass	Pass	Pass	0.097656	0.442221
SaureusN315	SA1423	SA1423	1628041	1628331	291	-	0	11819	1383.18	3548.41	8138.96	6916.71	57.2599	60.2513	105.488	70.825	Pass	Pass	Pass	Pass	0.233266	0.962913
SaureusN315	SA1424	aroE	1628335	1629141	807	-	0	12113	5609.76	10574.9	19618.5	18937	60.1667	63.6758	99.993	71.124	Pass	Pass	Pass	Pass	0.159592	0.840569
SaureusN315	SA1425	SA1425	1629155	1630255	1101	-	0	12933	10781.3	19199.6	31644.8	30970.7	53.1464	57.1786	89.8288	65.6119	Pass	Pass	Pass	Pass	0.198483	0.689828
SaureusN315	SA1426	SA1426	1630256	1630783	528	-	0	14034	4789.78	9214.48	17512.9	20293.5	45.5882	49.3027	75.888	57.6591	Pass	Pass	Pass	Pass	0.225881	0.926447
SaureusN315	SA1427	pfs	1630803	1631489	687	-	0	-14483	4575.8	8289.68	14732.5	14424.4	39.6987	42.5214	66.5219	54.8378	Pass	Pass	Pass	Q20	0.366982	0.799119
SaureusN315	SA1428	SA1428	1631803	1632072	270	+	0	-10844	6.84744	16.7536	161.969	60.4373	82.593	55.516	77.0098	72.5922	LowExp	LowExp	LowExp	LowExp	0	1.85097
SaureusN315	SA1429	SA1429	1632274	1632462	189	-	0	-13510	15.4067	80.4172	182.216	604.373	57.2172	42.1142	87.4786	64.1604	LowExp	LowExp	LowExp	LowExp	0.165232	1.18007
SaureusN315	SA1430	SA1430	1632611	1633084	474	-	0	-12888	41.0846	107.223	256.451	792.4	42.4482	55.3778	78.4176	71.2928	LowExp	LowExp	LowExp	LowExp	0.364451	1.25807
SaureusN315	SA1431	SA1431	1633791	1635011	1221	-	0	-10961	294.44	1062.18	4069.48	3223.32	43.1793	29.6942	50.2435	46.1722	Q20	Q20	LowExp	LowExp	0.0966829	1.60152
SaureusN315	SA1432	SA1432	1635300	1636529	1230	-	0	-9443	3935.56	814.225	12950.8	10932.4	170.393	185.447	780.332	266.933	Pass	Pass	Pass	Pass	0.525468	1.47397	accumulate>2x
SaureusN315	SA1433	SA1433	1636542	1637294	753	-	0	-8678	4103.33	696.949	11155.6	11590.5	135.797	135.631	391.279	171.531	Pass	Pass	Pass	Pass	0.337015	1.44291	accumulate>2x
SaureusN315	SA1434	SA1434	1637294	1638655	1362	-	0	-7317	7200.08	1122.49	18525.2	20118.9	87.5632	101.02	327.982	141.05	Pass	Pass	Pass	Pass	0.481563	1.36341	accumulate>2x
SaureusN315	SA1435	SA1435	1638669	1639118	450	-	0	-6854	1407.15	294.863	5459.72	5936.28	64.3813	64.2338	346.448	141.574	Pass	Pass	Pass	LowExp	1.13684	1.95605
SaureusN315	SA1436	SA1436	1639120	1640130	1011	-	0	-5842	4558.68	707.002	13571.7	13370.1	53.7156	62.2999	307.92	140.022	Pass	Pass	Pass	LowExp	1.16835	1.55232
SaureusN315	SA1437	SA1437	1640120	1640854	735	-	0	-5118	3209.74	546.167	7329.11	8273.19	47.9456	56.8044	290.184	138.702	Pass	Pass	Pass	LowExp	1.28792	1.19118
SaureusN315	SA1438	greA	1641180	1641656	477	-	0	-4316	16122.3	36924.9	58099.8	52372.2	81.6716	93.073	187.31	125.473	Pass	Pass	Pass	Pass	0.430945	0.504208
SaureusN315	SA1439	udk	1641684	1642307	624	-	0	-3665	15843.3	29573.4	44879	41936.7	69.6052	76.4892	140.19	102.017	Pass	Pass	Pass	Pass	0.415486	0.503913
SaureusN315	SA1440	SA1440	1642307	1643575	1269	-	0	-2397	17478.1	33885.8	50817.9	42050.9	49.3592	55.8536	85.4958	68.2531	Pass	Pass	Pass	Pass	0.289245	0.311455
SaureusN315	SA1441	SA1441	1643587	1644510	924	-	0	-1462	7966.99	14163.5	26137.8	20521.8	35.0785	40.1727	65.3881	54.483	Pass	Pass	Q20	Q20	0.439591	0.534981
SaureusN315	SA1442	SA1442	1644513	1645151	639	-	0	-821	1734.11	5387.96	12491.9	12591.1	31.5761	34.181	56.9629	45.6722	Pass	Pass	Q20	Q20	0.418123	1.21318
SaureusN315	SA1443	SA1443	1645436	1645744	309	-	0	-228	14679.2	25328.1	34000.1	24161.5	82.1952	75.5237	113.056	84.3735	Pass	Pass	Pass	Pass	0.0377353	0
SaureusN315	SA1444	SA1444	1645759	1646130	372	-	1	0	12565	20724.2	28337.9	29506.8	68.4155	72.8723	96.1036	67.6963	Pass	Pass	Pass	Pass	0	0.451416
SaureusN315	SA1445	SA1445	1646191	1646451	261	-	0	218	7237.74	12474.7	20772.6	25954.4	61.527	68.0941	98.2454	64.9919	Pass	Pass	Pass	Pass	0	0.735671
SaureusN315	SA1446	alaS	1646514	1649144	2631	-	0	541	32357.6	52234.4	80768.7	55353.8	63.435	69.4818	92.2769	61.2791	Pass	Pass	Pass	Pass	0	0.0836838
SaureusN315	SA1447	SA1447	1649487	1651964	2478	-	0	3514	13393.6	22851.9	35019.1	25786.6	54.2867	62.8988	76.8178	68.377	Pass	Pass	Pass	Pass	0.120479	0.174305
SaureusN315	SA1448	SA1448	1651966	1652634	669	-	0	5993	2569.5	5062.94	7997.24	6144.45	43.4434	49.8219	65.9823	57.1982	Pass	Pass	Pass	Pass	0.19919	0.279311
SaureusN315	SA1449	mnmA	1653329	1654447	1119	-	0	7356	14318	22580.5	33399.4	29144.2	49.1547	51.6162	65.3275	56.028	Pass	Pass	Pass	Pass	0.118324	0.368131
SaureusN315	SA1450	SA1450	1654448	1655590	1143	-	0	8475	13848.9	18522.8	27507.8	33623.3	37.1381	39.183	49.2802	41.802	Pass	Pass	Q20	Q20	0.0933457	0.57054
SaureusN315	SA1451	SA1451	1655902	1656915	1014	+	0	-34943	2915.3	3102.77	4143.72	4633.52	158.805	126.606	169.053	119.134	Pass	Pass	Pass	Pass	0	0.41737
SaureusN315	SAS049	SAS049	1657152	1657298	147	-	0	11179	4966.1	18070.4	39824.2	75143.7	121.923	105.008	319.758	157.142	Pass	Pass	Pass	Pass	0.366097	1.14002	accumulate>2x
SaureusN315	SA1452	csbD	1657338	1657520	183	-	0	11365	8258.01	16334.8	21973.8	42843.3	119.515	120.209	364.225	152.469	Pass	Pass	Pass	Pass	0.342966	0.427842
SaureusN315	SA1453	SA1453	1657620	1658042	423	-	0	11647	12072	21009	15893.2	15411.5	58.5744	50.2177	103.775	73.7917	Pass	Pass	Pass	Pass	0.333188	0
SaureusN315	SA1454	SA1454	1658127	1659401	1275	+	0	-37168	12753.4	16907.7	32312.9	26511.8	64.0099	58.4663	108.226	95.2333	Pass	Pass	Pass	Pass	0.57317	0.648953
SaureusN315	SA1455	SA1455	1659562	1660335	774	-	0	13589	7518.49	13526.9	24740.8	22993	60.37	72.7487	257.719	149.641	Pass	Pass	Pass	Pass	1.04051	0.76537	stabilized>2x
SaureusN315	SAS050	SAS050	1660549	1660650	102	-	0	14576	59879.1	21823.2	14179.1	8138.88	1800	1800	463.381	191.194	Pass	Pass	Pass	Pass	-1.95773	-0.622102	stabilized<2x
SaureusN315	SA1456	aspS	1660796	1662562	1767	-	0	14823	27295.6	94446.7	83738.1	64150.8	58.9368	64.7612	128.534	92.5924	Pass	Pass	Pass	Pass	0.515765	0
SaureusN315	SA1457	hisS	1662578	1663840	1263	-	0	-16602	8629.48	29241.7	36395.9	32340.6	40.1906	46.9633	93.3832	68.3966	Pass	Pass	Q20	Pass	0.542392	0.14532
SaureusN315	SA1458	lytH	1664301	1665176	876	-	0	-15266	14992.5	23957.6	37671.4	30581.3	42.5982	48.7617	113.862	103.191	Pass	Pass	Pass	Pass	1.08149	0.352162	stabilized>2x
SaureusN315	SA1459	SA1459	1665173	1665625	453	-	0	-14817	8056.01	15802	30639.2	24195.1	42.3753	47.812	134.204	123.057	Pass	Pass	Pass	Pass	1.36388	0.614606	stabilized>2x
SaureusN315	SA1460	relA	1665637	1667826	2190	-	0	-12616	29075.9	53742.2	67257.8	60564.9	37.6176	40.5002	80.017	69.0473	Pass	Pass	Q20	Q20	0.769656	0.172426
SaureusN315	SA1461	apt	1668254	1668772	519	-	0	-11670	8853.74	17738.7	29417.7	20877.7	38.7603	44.1623	99.8743	83.839	Pass	Pass	Q20	Pass	0.924806	0.235063
SaureusN315	SA1462	SA1462	1668794	1671067	2274	-	0	-9375	10418.4	33983	49495.1	35799	34.9802	36.8281	89.4754	72.6467	Pass	Pass	Q20	Q20	0.980091	0.0751067
SaureusN315	SA1463	secF	1671270	1673549	2280	-	0	-6893	30780.9	78832.4	112683	73988.6	61.8688	68.5615	145.112	121.209	Pass	Pass	Pass	Pass	0.822025	0
SaureusN315	SA1464	SA1464	1673824	1674084	261	-	0	-6358	8574.7	19698.9	39588	29150.9	79.631	89.8448	177.994	132.275	Pass	Pass	Pass	Pass	0.558029	0.565427
SaureusN315	SA1465	tgt	1674103	1675242	1140	-	0	-5200	15266.4	34994.9	59226.8	43890.9	105.308	107.11	182.114	109.272	Pass	Pass	Pass	Pass	0.0288331	0.326776
SaureusN315	SA1466	queA	1675265	1676290	1026	-	0	-4152	7737.6	19705.6	28641.6	30420.1	102.031	98.8784	131.21	81.6507	Pass	Pass	Pass	Pass	0	0.539507
SaureusN315	SA1467	ruvB	1676292	1677296	1005	-	0	-3146	11098	21642.3	26920.7	30218.6	88.8986	97.6208	117.352	76.2976	Pass	Pass	Pass	Pass	0	0.31486
SaureusN315	SA1468	ruvA	1677328	1677930	603	-	0	-2512	4289.92	11871.6	20563.4	20139	65.6774	78.208	103.225	72.3835	Pass	Pass	Pass	Pass	0	0.762481
SaureusN315	SA1469	SA1469	1677944	1678402	459	-	0	-2040	3832.85	10323.6	17371.2	16304.6	71.6669	82.9237	104.826	76.1731	Pass	Pass	Pass	Pass	0	0.659341
SaureusN315	SA1470	obgE	1678412	1679704	1293	-	0	-738	16771.1	33232.4	43940.9	45415.2	65.9565	81.3648	89.9011	66.4143	Pass	Pass	Pass	Pass	0	0.402974
SaureusN315	SA1471	rpmA	1680058	1680342	285	-	0	-100	78454.5	176348	200572	141161	126.173	129.348	132.546	107.219	Pass	Pass	Pass	Pass	0	0
SaureusN315	SA1472	SA1472	1680354	1680674	321	-	1	0	49358	127304	169879	129007	124.913	119.841	126.044	101.88	Pass	Pass	Pass	Pass	0	0.0191698
SaureusN315	SA1473	rplU	1680680	1680988	309	-	1	0	122127	257272	296768	291120	102.413	118.095	107.775	81.6607	Pass	Pass	Pass	Pass	0	0.17832
SaureusN315	SA1474	SA1474	1681224	1681754	531	-	0	486	1170.91	3364.12	8030.98	6285.48	42.2475	44.2666	80.6793	69.3528	Pass	Pass	Pass	Pass	0.647735	0.901792
SaureusN315	SA1475	SA1475	1681754	1682596	843	-	0	1016	4039.99	9921.48	17506.2	17325.3	37.0817	40.9095	64.6175	50.9791	Pass	Pass	Q20	Q20	0.317471	0.804257
SaureusN315	SA1476	SA1476	1682988	1683461	474	-	0	2250	458.778	1507.82	1909.89	2659.24	38.243	39.4203	61.8519	49.8053	LowExp	Pass	LowExp	Q20	0.337363	0.341021
SaureusN315	SA1477	SA1477	1683621	1683818	198	+	0	-62662	35.949	180.939	566.893	329.047	54.3968	50.7817	97.7299	77.3105	LowExp	LowExp	LowExp	LowExp	0.507143	0.862793
SaureusN315	SA1478	SA1478	1683935	1684219	285	-	0	3197	2641.4	4744.62	6566.51	4955.86	101.82	95.2872	117.211	81.5669	Pass	Pass	Pass	Pass	0	0.0628422
SaureusN315	SA1479	SA1479	1684668	1685330	663	-	0	3930	0	0	0	0	1800	1800	1800	1800	LowExp	LowExp	LowExp	LowExp	0	0
SaureusN315	SA1480	ermA	1685864	1686595	732	+	0	-64905	0	0	0	0	1800	1800	1800	1800	LowExp	LowExp	LowExp	LowExp	0	0
SaureusN315	SA1481	ant(9)	1686721	1687503	783	-	0	5983	0	0	0	0	1800	1800	1800	1800	LowExp	LowExp	LowExp	LowExp	0	0
SaureusN315	SA1482	tnpC	1687654	1688031	378	-	0	6916	0	0	0	0	1800	1800	1800	1800	LowExp	LowExp	LowExp	LowExp	0	0
SaureusN315	SA1483	tnpB	1688038	1689930	1893	-	0	-6824	0	0	0	0	1800	1800	1800	1800	LowExp	LowExp	LowExp	LowExp	0	0
SaureusN315	SA1484	tnpA	1689927	1691012	1086	-	0	-5742	0	0	0	0	1800	1800	1800	1800	LowExp	LowExp	LowExp	LowExp	0	0
SaureusN315	SA1485	radC	1691131	1691685	555	-	0	-5069	27.3898	67.0144	188.964	221.603	128.38	98.0678	107.335	87.6294	LowExp	LowExp	LowExp	LowExp	0	1.49557
SaureusN315	SA1486	SA1486	1691682	1692389	708	-	0	-4365	37.6609	103.872	33.7436	67.1525	58.1037	43.4416	215.629	67.891	LowExp	LowExp	LowExp	LowExp	0.224589	0
SaureusN315	SA1487	folC	1692659	1693930	1272	-	0	-2824	19380	40768.2	85634.5	63707.6	58.926	66.5153	258.32	157.769	Pass	Pass	Pass	Pass	1.24605	0.644021	stabilized>2x
SaureusN315	SA1488	valS	1693943	1696573	2631	-	0	-181	44059.8	84123.1	181615	150415	45.8215	52.1905	216.086	124.549	Pass	Pass	Pass	Pass	1.25486	0.838373	stabilized>2x
SaureusN315	SA1489	tag	1696976	1697536	561	+	0	-76017	3088.19	5109.85	6667.74	6950.29	46.3938	40.645	46.0992	39.4169	Q20	Pass	Pass	Q20	0	0.383918
SaureusN315	SA1490	SA1490	1697759	1698832	1074	-	0	1004	1008.29	3437.84	13699.9	8494.79	72.3877	89.8018	419.026	249.639	Pass	Pass	Pass	Pass	1.47503	1.30508	stabilized>2x accumulate>2x
SaureusN315	SA1491	hemL	1699028	1700314	1287	-	0	2273	18916	54643.5	37570.1	32689.8	111.413	116.794	191.586	132.195	Pass	Pass	Pass	Pass	0.178694	0
SaureusN315	SA1492	hemB	1700362	1701336	975	-	0	3607	7593.81	21833.3	15616.5	15942	87.5996	87.5503	147.398	100.024	Pass	Pass	Pass	Pass	0.191354	0
SaureusN315	SA1493	hemD	1701339	1702007	669	-	0	4584	2685.91	10846.3	8699.1	8897.71	60.9553	64.4144	108.863	78.3952	Pass	Pass	Pass	Pass	0.283382	0
SaureusN315	SA1494	hemC	1702029	1702955	927	-	0	5274	8562.72	31573.8	18356.5	17949.9	57.8156	55.8531	95.4068	70.685	Pass	Pass	Pass	Pass	0.289945	0
SaureusN315	SA1495	hemX	1702997	1703812	816	-	0	-5065	3942.41	21079.4	14671.7	10885.4	50.338	45.4418	78.922	63.264	Pass	Pass	Pass	Pass	0.329737	0
SaureusN315	SA1496	hemA	1703834	1705180	1347	-	0	-3697	36924.8	152974	87335.2	66091.5	42.4929	40.8692	61.4612	47.4499	Pass	Pass	Pass	Q20	0.159183	0
SaureusN315	SA1497	engB	1705397	1705987	591	-	0	-2890	2578.06	4680.95	7700.29	6990.58	42.4456	45.9731	62.1863	49.9868	Pass	Pass	Pass	Q20	0.120756	0.578609
SaureusN315	SA1498	clpX	1706141	1707403	1263	-	0	-1474	50051.3	94667.9	152521	103751	70.9547	75.6017	119.046	90.6265	Pass	Pass	Pass	Pass	0.261513	0.132174
SaureusN315	SA1499	tig	1707554	1708855	1302	-	0	-22	108532	233535	282636	240466	68.1222	70.5481	105.1	74.2735	Pass	Pass	Pass	Pass	0.0742406	0.0421965
SaureusN315	SA1500	SA1500	1709018	1709947	930	-	0	140	3873.94	6882.38	17020.3	17157.5	66.019	71.7069	121.754	80.4666	Pass	Pass	Pass	Pass	0.166278	1.30628	accumulate>2x
SaureusN315	SA1501	SA1501	1709966	1710574	609	-	0	1088	3322.72	4396.14	8327.92	12920.1	76.2765	72.6893	110.324	62.4019	Pass	Pass	Pass	Pass	0	0.921719
SaureusN315	SA1502	rplT	1710716	1711072	357	-	0	1838	64186.2	148779	176040	125824	87.1259	100.211	94.3307	81.1429	Pass	Pass	Pass	Pass	0	0
SaureusN315	SA1503	rpmI	1711119	1711319	201	-	0	2241	46400	111207	135312	119652	74.683	92.0834	86.5586	72.9335	Pass	Pass	Pass	Pass	0	0.105601
SaureusN315	SA1504	infC	1711348	1711866	519	-	0	2470	59733.6	147871	189977	151006	63.9768	75.613	75.3198	67.1263	Pass	Pass	Pass	Pass	0	0.0302696
SaureusN315	SA1505	lysP	1712104	1713597	1494	-	0	3226	4293.34	13580.5	20077.4	15989	81.5451	91.7699	163.677	95.2894	Pass	Pass	Pass	Pass	0.0542949	0.235548
SaureusN315	SA1506	thrS	1714023	1715960	1938	-	0	5145	49746.6	130028	153702	130591	100.903	123.887	184.724	140.394	Pass	Pass	Pass	Pass	0.180461	0.00623867
SaureusN315	SA1507	dnaI	1716373	1717293	921	-	0	7495	11767.3	22929	30740.4	30997.6	70.9586	73.5223	96.3495	75.2286	Pass	Pass	Pass	Pass	0.0331005	0.422966
SaureusN315	SA1508	dnaB	1717293	1718693	1401	-	0	8415	11912.8	27053.7	35721	33771	58.7583	59.527	80.4863	65.9992	Pass	Pass	Pass	Pass	0.148904	0.319959
SaureusN315	SA1509	nrdR	1718694	1719164	471	-	0	9816	6790.95	12035.8	13423.2	17983.4	55.0357	57.3596	76.6166	57.1586	Pass	Pass	Pass	Pass	0	0.1574
SaureusN315	SA1510	gapB	1719375	1720400	1026	-	0	10497	9273.14	4191.75	16817.8	6688.39	102.189	79.6123	139.967	101.957	Pass	Pass	Pass	Pass	0	0
SaureusN315	SA1511	coaE	1720570	1721193	624	-	0	11692	7920.77	10125.9	16196.9	16754.6	58.4039	58.823	94.4013	66.8715	Pass	Pass	Pass	Pass	0.185012	0.677675
SaureusN315	SA1512	SA1512	1721209	1722081	873	-	0	12331	5691.93	9586.41	17681.7	17050	55.9768	51.7551	80.9246	61.3999	Pass	Pass	Pass	Pass	0.133408	0.830712
SaureusN315	SA1513	polA	1722097	1724727	2631	-	0	-11342	14220.4	22714.5	33622.1	36443.7	50.5889	45.3161	61.5764	46.7149	Pass	Pass	Pass	Pass	0	0.565796
SaureusN315	SA1514	SA1514	1725021	1726508	1488	-	0	-9561	393.728	2704.03	4332.68	2813.69	41.4301	33.8506	122.617	107.309	Pass	Pass	LowExp	Q20	1.37301	0.0573524
SaureusN315	SA1515	phoR	1727007	1728671	1665	-	0	-7398	6383.52	15413.3	25031	22657.3	71.516	43.3694	85.1314	65.7903	Pass	Pass	Pass	Q20	0	0.555797
SaureusN315	SA1516	phoP	1728668	1729372	705	-	0	-6697	4894.21	8376.8	10163.6	16130	72.4929	42.212	74.1284	48.603	Pass	Pass	Pass	Q20	0	0.278938
SaureusN315	SA1517	citC	1729762	1731030	1269	-	0	-5039	87277.4	12022.4	86741.3	63667.3	217.08	86.715	170.797	85.5011	Pass	Pass	Pass	Pass	0	0
SaureusN315	SA1518	citZ	1731079	1732200	1122	-	0	-3869	53880.8	5438.22	48617.8	50700.1	193.14	76.2785	146.4	58.5222	Pass	Pass	Pass	Pass	0	0
SaureusN315	SA1519	aapA	1732548	1733909	1362	+	0	-111589	53925.3	69028.2	152967	77856.6	92.4169	83.0556	207.743	125.221	Pass	Pass	Pass	Pass	0.438249	0.173635
SaureusN315	SA1520	pykA	1734257	1736014	1758	-	0	-55	55264	309858	129764	94322.4	81.4369	78.6621	116.697	86.4907	Pass	Pass	Pass	Pass	0.0868627	0
SaureusN315	SA1521	pfkA	1736036	1736959	924	-	2	0	19441.6	83396	36949.3	59456.8	71.8051	69.385	85.2896	49.8307	Pass	Pass	Pass	Pass	0	0
SaureusN315	SA1522	accA	1737273	1738217	945	-	0	1085	10925.1	23548.9	37536.4	30816.3	83.0414	97.3596	117.994	86.0215	Pass	Pass	Pass	Pass	0	0.388036
SaureusN315	SA1523	SA1523	1738217	1739074	858	-	0	2029	10255.7	25277.8	32319.6	27008.7	67.4448	78.0061	90.2024	71.601	Pass	Pass	Pass	Pass	0	0.0955542
SaureusN315	SA1524	SA1524	1739269	1740498	1230	-	0	3081	14234.1	36197.8	34492.7	29466.5	65.4688	70.898	66.8765	56.2699	Pass	Pass	Pass	Pass	0	0
SaureusN315	SA1525	dnaE	1740948	1744145	3198	-	0	4760	12534.2	25877.6	44555.1	36853.3	48.6164	59.4654	100.255	81.98	Pass	Pass	Pass	Pass	0.463223	0.51009
SaureusN315	SA1526	SA1526	1744166	1745107	942	-	0	7978	7165.84	12736.1	15711	14847.4	40.6999	47.2361	91.7602	74.1615	Pass	Pass	Pass	Pass	0.650781	0.221291
SaureusN315	SA1527	SA1527	1745419	1746717	1299	-	0	9231	6575.25	10916.6	14125.1	12262	32.4874	35.1483	44.8496	39.4713	Pass	Pass	Q20	Q20	0.167345	0.167671
SaureusN315	SA1528	SA1528	1746922	1747335	414	+	0	-125963	26782	39769.7	51135.1	57207.2	1800	572.809	488.489	212.114	Pass	Pass	Pass	Pass	-0.229728	0.362644
SaureusN315	SA1529	SA1529	1747640	1748329	690	-	0	11452	5082.51	9546.2	17627.7	30252.2	198.266	120.203	212.074	137.176	Pass	Pass	Pass	Pass	0	0.884843
SaureusN315	SA1530	SA1530	1748483	1749559	1077	+	0	-127524	4945.56	9646.72	9589.93	11355.5	158.824	126.938	132.119	79.583	Pass	Pass	Pass	Pass	0	0
SaureusN315	SA1531	ald	1749875	1750993	1119	-	0	13687	93857.8	24396.6	119135	54225.7	1800	242.471	1007.18	194.685	Pass	Pass	Pass	Pass	0	0
SaureusN315	SA1532	SA1532	1751134	1751634	501	+	0	-130175	15951.1	40597.3	36584.8	17157.5	392.186	301.164	254.167	213.519	Pass	Pass	Pass	Pass	-0.244772	0
SaureusN315	SA1533	ackA	1751880	1753082	1203	-	0	15692	52107.3	172964	78008.5	63909	94.8291	80.3611	164.021	111.914	Pass	Pass	Pass	Pass	0.238984	0
SaureusN315	SA1534	SA1534	1753170	1754117	948	-	0	16982	5373.53	9680.23	16338.7	12591.1	117.482	98.9895	189.78	128.735	Pass	Pass	Pass	Pass	0.131955	0.379291
SaureusN315	SA1535	tpx	1754240	1754734	495	-	0	18052	17091.2	22399.6	36726.5	34059.8	189.689	131.141	330.415	176.206	Pass	Pass	Pass	Pass	0	0.604598
SaureusN315	SA1536	SA1536	1754832	1755602	771	-	0	-18224	1287.32	3032.4	6087.35	6554.09	57.0257	62.265	138.338	79.1527	Pass	Pass	Pass	Pass	0.346217	1.00535	accumulate>2x
SaureusN315	SA1537	SA1537	1755646	1756869	1224	-	0	-16957	4481.65	7321.32	13106	12275.5	74.0191	67.2484	87.8154	61.3792	Pass	Pass	Pass	Pass	0	0.745604
SaureusN315	SA1538	SA1538	1756869	1758008	1140	-	0	-15818	2889.62	5602.4	11013.9	12047.2	40.694	39.8896	69.1703	48.1176	Pass	Pass	Pass	Q20	0.241751	0.97521
SaureusN315	SA1539	SA1539	1758381	1760075	1695	-	0	-13751	34713.1	81295.1	128529	89467.3	59.9918	61.7282	127.996	110.416	Pass	Pass	Pass	Pass	0.838949	0.138191
SaureusN315	SA1540	SA1540	1760212	1760676	465	+	0	-139253	3185.77	4717.81	6404.54	5070.01	131.761	105.8	198.998	139.186	Pass	Pass	Pass	Pass	0.0790912	0.103872
SaureusN315	SAS052	rpsD	1760920	1761522	603	+	0	-139961	131524	267474	409668	272310	63.0479	66.1816	100.084	88.5591	Pass	Pass	Pass	Pass	0.420211	0.0258496
SaureusN315	SA1541	tnp	1761714	1763033	1320	+	0	-140755	0	0	0	0	1800	1800	1800	1800	LowExp	LowExp	LowExp	LowExp	0	0
SaureusN315	SA1542	SA1542	1763258	1764001	744	-	0	-9825	527.253	1135.89	3016.68	4223.89	54.5581	50.4615	115.427	80.0301	Pass	Pass	Pass	Q20	0.552749	1.40913
SaureusN315	SA1543	SA1543	1764081	1764527	447	+	0	-143122	1586.89	1973.57	2004.37	1853.41	115.461	103.805	200.686	125.879	Pass	Pass	Pass	Pass	0.124637	0
SaureusN315	SA1544	SA1544	1764642	1765799	1158	+	0	-143683	1225.69	2047.29	2679.24	2397.34	191.572	167.935	209.868	114.067	Pass	Pass	Pass	Pass	0	0.227722
SaureusN315	SA1545	serA	1765786	1767390	1605	+	0	-144827	1965.21	3317.21	5864.64	4170.17	177.978	153.154	211.334	149.82	Pass	Pass	Pass	Pass	0	0.330136
SaureusN315	SA1546	SA1546	1767540	1768670	1131	-	0	-5156	2610.59	5568.89	8280.68	7386.78	92.479	82.5494	143.68	76.9916	Pass	Pass	Pass	Pass	0	0.407554
SaureusN315	SA1547	ptaA	1768777	1770243	1467	-	0	-3583	6926.18	15262.5	21737.6	11765.1	89.9136	77.9463	125.303	119.156	Pass	Pass	Pass	Pass	0.406245	0
SaureusN315	SA1548	SA1548	1770371	1770988	618	-	0	-2838	6564.98	11529.8	17850.4	14981.7	80.7607	76.5686	151.427	103.796	Pass	Pass	Pass	Pass	0.36203	0.377833
SaureusN315	SA1549	SA1549	1771160	1772434	1275	+	0	-150201	18048.1	31027.7	39540.8	33965.7	96.6127	85.3122	144.407	109.713	Pass	Pass	Pass	Pass	0.183454	0.130526
SaureusN315	SA1550	tyrS	1772528	1773790	1263	-	0	-36	8795.53	23508.6	35673.7	27814.6	53.3545	60.8153	106.523	81.7341	Pass	Pass	Pass	Pass	0.426505	0.24265
SaureusN315	SA1551	sgtA	1774172	1775077	906	+	0	-153213	1179.47	2700.68	3252.88	3062.15	22.3925	28.6349	39.7782	34.8505	Q20	Q20	Q20	Q20	0.283405	0.181225
SaureusN315	SA1552	SA1552	1775280	1777955	2676	-	0	1453	883.319	1072.23	2017.87	1920.56	210.635	105.118	154.782	94.9171	Pass	Pass	Pass	Pass	0	0.840914
SaureusN315	SA1553	fhs	1778288	1779955	1668	-	0	4461	112863	69282.8	114647	88943.5	633.236	182.467	277.944	135.634	Pass	Pass	Pass	Pass	0	0
SaureusN315	SA1554	acsA	1780395	1782101	1707	-	0	6568	12274	2895.02	3873.77	2195.89	106.259	70.7091	77.9348	58.4284	Pass	Pass	Pass	Pass	0	0
SaureusN315	SA1555	acuA	1782270	1782902	633	+	0	-161311	1568.06	991.813	830.093	362.624	29.6867	33.9709	43.3195	47.9361	LowExp	LowExp	Q20	LowExp	0.350716	-0.256795
SaureusN315	SA1556	acuC	1782927	1784096	1170	+	0	160622	3076.21	2238.28	1896.39	1087.87	40.0967	45.6993	70.4209	73.6403	Pass	LowExp	Pass	Q20	0.623831	-0.239134
SaureusN315	SA1557	ccpA	1784194	1785138	945	-	0	-4485	22493.8	24349.7	56034.6	41003.3	85.2797	86.5768	131.917	67.7253	Pass	Pass	Pass	Pass	0	0.751838
SaureusN315	SA1558	SA1558	1785723	1786814	1092	-	0	-2809	13619.6	18006.8	36355.4	29621	79.3209	73.7305	158.714	87.02	Pass	Pass	Pass	Pass	0.133646	0.71808
SaureusN315	SA1559	SA1559	1787508	1788866	1359	-	0	-757	23955.8	44092.1	53186.7	72591.9	128.171	107.991	150.971	103.87	Pass	Pass	Pass	Pass	0	0.270545
SaureusN315	SA1560	SA1560	1788940	1789431	492	-	0	-192	38568.2	81807.8	90689.3	76271.8	126.558	98.5778	163.696	160.636	Pass	Pass	Pass	Pass	0.343997	0
SaureusN315	SA1561	murC	1789505	1790818	1314	-	1	0	12477.7	33567.5	53503.9	44985.5	89.8591	90.2102	159.546	128.765	Pass	Pass	Pass	Pass	0.513375	0.422394
SaureusN315	SA1562	SA1562	1790842	1794666	3825	-	0	1218	50421.1	97985.1	137647	141383	79.5782	80.595	120.482	96.4433	Pass	Pass	Pass	Pass	0.258991	0.490339
SaureusN315	SA1563	SA1563	1794687	1795283	597	-	0	5063	5481.37	10903.2	18167.6	16895.6	64.0744	61.4521	103.038	81.432	Pass	Pass	Pass	Pass	0.345848	0.631888
SaureusN315	SA1564	SA1564	1795312	1796169	858	-	0	5688	4230	10668.7	22007.6	18017	57.3529	55.2052	98.5564	82.0537	Pass	Pass	Pass	Pass	0.516703	0.755978
SaureusN315	SA1565	SA1565	1796269	1796580	312	-	0	6645	3574.36	6419.98	7086.16	8803.69	117.101	100.326	180.501	104.129	Pass	Pass	Pass	Pass	0	0.142436
SaureusN315	SA1566	SA1566	1796645	1797721	1077	-	0	7021	7980.69	12012.3	13726.9	14565.4	100.729	109.651	195.453	108.986	Pass	Pass	Pass	Pass	0	0.19249
SaureusN315	SA1567	SA1567	1797808	1798119	312	+	0	146599	559.778	3189.88	9481.96	7319.62	40.0166	42.6156	88.1164	73.5954	Pass	Pass	LowExp	Q20	0.788234	1.19827
SaureusN315	SA1568	SA1568	1798244	1799086	843	-	0	8620	3213.16	4007.46	5378.73	4284.33	37.3168	42.583	60.33	50.1448	Pass	Pass	Q20	Q20	0.235823	0.0963817
SaureusN315	SA1569	trmB	1799557	1800201	645	-	0	9933	12835.5	28497.9	52167.6	40123.6	37.8636	42.4161	55.7684	49.2665	Pass	Pass	Pass	Q20	0.215996	0.493598
SaureusN315	SA1570	SA1570	1800216	1801007	792	-	0	10592	32934.5	62370.3	87983.1	67354	67.0652	64.6727	64.172	58.1586	Pass	Pass	Pass	Pass	-0.0112138	0.110904
SaureusN315	SA1571	SA1571	1801557	1802405	849	-	0	11933	12623.3	28705.6	31685.3	31440.8	74.9438	73.868	101.485	66.1214	Pass	Pass	Pass	Pass	0	0.131306
SaureusN315	SA1572	SA1572	1802409	1803818	1410	-	0	12785	29084.5	50793.5	47288.3	49760	62.0656	62.3329	84.6232	61.7712	Pass	Pass	Pass	Pass	0	0
SaureusN315	SA1573	SA1573	1804376	1804798	423	-	0	-13926	6915.91	15403.3	26401	45247.4	49.349	49.3511	106.288	80.0186	Pass	Pass	Pass	Pass	0.697253	0.777358
SaureusN315	SA1574	SA1574	1804815	1805510	696	-	0	-13214	7011.78	13345.9	26900.4	19595.1	40.5753	41.9373	71.8421	60.2397	Pass	Pass	Q20	Q20	0.522478	0.554095
SaureusN315	SA1575	SA1575	1805507	1807168	1662	-	0	-11556	8148.45	15936	26819.4	16506.1	37.1995	38.637	66.8013	58.1275	Pass	Pass	Q20	Q20	0.58924	0.050707
SaureusN315	SA1576	SA1576	1807575	1808843	1269	+	0	135875	6359.56	9509.34	11094.9	9629.67	45.2143	47.5361	57.4506	46.7895	Pass	Pass	Pass	Q20	0	0.0181412
SaureusN315	SA1577	SA1577	1808960	1815520	6561	-	0	-3204	850.794	2040.59	2409.29	2712.96	63.2302	62.5397	83.8014	69.4967	Pass	Pass	Pass	Pass	0.13633	0.239626
SaureusN315	SA1578	SA1578	1815846	1816157	312	-	0	-2567	3105.31	6101.66	9859.88	11127.2	101.77	99.0532	142.527	95.0935	Pass	Pass	Pass	Pass	0	0.692369
SaureusN315	SA1579	leuS	1816179	1818593	2415	-	0	-131	35500.5	54858	84379.3	74962.3	65.1316	74.4897	117.726	90.7595	Pass	Pass	Pass	Pass	0.285006	0.450465
SaureusN315	SA1580	SA1580	1818884	1820065	1182	-	0	154	4430.29	9130.71	15528.8	9690.11	58.7726	58.4807	152.94	115.139	Pass	Pass	Pass	Pass	0.970163	0.0857859
SaureusN315	SA1581	SA1581	1820175	1821128	954	+	0	123590	9814.09	12545.1	25537.2	21542.5	37.5937	41.713	96.2489	76.606	Pass	Pass	Pass	Pass	0.876961	0.780064
SaureusN315	SA1582	SA1582	1821125	1821688	564	+	0	123030	4262.53	6946.04	15623.3	13121.6	40.7175	43.566	93.1983	74.3602	Pass	Pass	Pass	Pass	0.771327	0.917681
SaureusN315	SA1583	rot	1821811	1822272	462	-	0	3081	9648.04	21937.2	16041.7	6829.41	45.912	42.5997	56.0073	37.3644	Pass	Pass	Pass	Q20	0	0
SaureusN315	SA1584	SA1584	1822783	1823610	828	-	0	4053	6393.8	14501.9	23350.6	16304.6	51.6113	63.7556	107.132	62.947	Pass	Pass	Pass	Pass	0	0.169039
SaureusN315	SA1585	SA1585	1823844	1824845	1002	+	0	119873	10685.4	2828.01	7207.64	2263.04	94.6246	61.2664	106.584	77.6967	Pass	Pass	Pass	Pass	0	0
SaureusN315	SA1586	ribH	1824967	1825431	465	-	0	6237	4755.55	15477	49036.2	18923.6	155.516	141.474	1800	336.715	Pass	Pass	Pass	Pass	1.11446	0.290062	stabilized>2x
SaureusN315	SA1587	ribA	1825444	1826625	1182	-	0	6714	13629.8	34998.3	136101	63942.6	103.422	126.178	1373.4	229.518	Pass	Pass	Pass	Pass	0.863151	0.869495
SaureusN315	SA1588	ribB	1826636	1827268	633	-	0	7906	7386.67	17390.2	75970.4	35423	74.9783	101.008	1177.4	211.182	Pass	Pass	Pass	Pass	1.06402	1.02641	stabilized>2x accumulate>2x
SaureusN315	SA1589	ribD	1827275	1828318	1044	-	0	8545	16956	30742.8	135487	68408.3	63.5368	86.5038	1143.17	198.542	Pass	Pass	Pass	Pass	1.19861	1.15392	stabilized>2x accumulate>2x
SaureusN315	SA1590	SA1590	1828799	1830301	1503	-	0	10069	1049.37	1655.26	1801.91	3169.6	44.0078	44.1531	67.215	54.4969	LowExp	Pass	Pass	Pass	0.303659	0.122473
SaureusN315	SA1591	SA1591	1830824	1831138	315	+	0	113580	133.525	405.437	715.365	772.254	52.9035	61.0369	76.7437	49.7442	LowExp	LowExp	LowExp	LowExp	0	0.819201
SaureusN315	SA1592	SA1592	1831138	1832430	1293	+	0	112288	392.016	1102.39	2706.24	2001.14	49.9278	54.7595	88.6117	67.9608	Pass	Pass	LowExp	Pass	0.311596	0.860196
SaureusN315	SA1593	SA1593	1832517	1833371	855	-	0	13787	18453.8	28916.7	107527	99620.8	39.3291	39.9667	106.801	83.3833	Pass	Pass	Q20	Q20	1.06096	1.78454
SaureusN315	SA1594	SA1594	1833647	1833871	225	-	0	14917	549.507	1645.2	7410.1	6809.26	38.1556	35.8256	177.888	133.856	Pass	Pass	LowExp	Q20	1.81072	2.04923
SaureusN315	SA1595	SA1595	1834070	1834540	471	+	0	110178	35.949	214.446	472.411	315.617	43.6833	30.1283	29.2949	47.687	LowExp	LowExp	LowExp	LowExp	0	0.55756
SaureusN315	SA1596	SA1596	1834653	1835096	444	+	0	109622	27.3898	160.834	445.416	248.464	47.2719	34.9105	40.4797	51.437	LowExp	LowExp	LowExp	LowExp	0	0.627462
SaureusN315	SA1597	SA1597	1835083	1835526	444	-	0	16353	239.66	1454.21	6316.8	4452.21	41.9634	40.5241	96.8998	75.189	Pass	Pass	LowExp	Q20	0.841389	1.61428
SaureusN315	SA1598	SA1598	1835822	1836457	636	+	0	108261	56.4914	375.28	1383.49	919.989	56.435	53.2688	264.339	173.508	Pass	Pass	LowExp	LowExp	1.62034	1.29365
SaureusN315	SA1599	SA1599	1836897	1837610	714	-	0	18167	19580.2	35115.5	29181.5	18164.8	96.7639	111.419	176.719	128.647	Pass	Pass	Pass	Pass	0.207413	0
SaureusN315	SA1600	SA1600	1837870	1838172	303	+	0	106546	54.7795	301.565	1322.75	355.908	44.9848	35.1516	114.477	102.394	Pass	LowExp	LowExp	LowExp	1.18662	0.239038
SaureusN315	SA1601	SA1601	1838350	1838793	444	+	0	105925	813.133	1675.36	2254.07	1168.45	31.7592	39.1748	70.4842	71.7946	Pass	LowExp	Pass	Pass	0.847373	0
SaureusN315	SA1602	SA1602	1838790	1839143	354	+	0	105575	357.779	820.926	1262.01	866.267	38.3917	40.6255	82.6254	74.1598	LowExp	LowExp	LowExp	LowExp	0.868251	0.0775601
SaureusN315	SA1605	truncated-SA	1839605	1841077	1473	+	0	103641	11.983	70.3651	269.949	241.749	63.0073	45.7642	75.9096	54.9613	LowExp	LowExp	LowExp	LowExp	0	1.78058
SaureusN315	SA1606	SA1606	1841140	1841973	834	-	0	22410	4055.4	5056.23	6337.05	6701.82	179.14	127.386	121.454	91.4961	Pass	Pass	Pass	Pass	-0.0688019	0.325748
SaureusN315	SA1607	SA1607	1842185	1843096	912	-	0	23455	8093.67	25562.6	45297.4	34126.9	46.1534	45.343	83.9626	81.1171	Pass	Pass	Pass	Pass	0.813569	0.416873
SaureusN315	SA1608	metK	1843215	1844411	1197	-	0	24485	32864.3	59957.8	80903.7	67528.6	47.1515	56.2945	108.307	89.1976	Pass	Pass	Pass	Pass	0.664011	0.171551
SaureusN315	SA1609	pckA	1844783	1846375	1593	+	0	98343	45066.4	19889.9	78744.1	33153.2	132.462	103.926	307.368	172.544	Pass	Pass	Pass	Pass	0.381386	0
SaureusN315	SA1610	SA1610	1846499	1846675	177	+	0	98043	15.4067	6.70144	33.7436	0	57.837	82.2563	44.4692	1800	LowExp	LowExp	LowExp	LowExp	0	0
SaureusN315	SA1611	SA1611	1846753	1847523	771	-	0	28023	3396.33	3736.05	5034.55	3505.36	63.2848	71.8836	70.5162	57.0563	Pass	Pass	Pass	Pass	0	0
SaureusN315	SA1612	SA1612	1847504	1847983	480	-	0	28774	1888.18	2663.82	3036.93	2813.69	48.8509	59.3678	61.1346	46.5668	Pass	Pass	Pass	Pass	0	0.0789662
SaureusN315	SA1613	SA1613	1848043	1848300	258	+	0	96418	3257.67	3535.01	3732.04	3109.16	61.4333	62.5699	91.7743	79.7013	Pass	Pass	Pass	Pass	0.349135	0
SaureusN315	SA1614	menC	1848297	1849298	1002	-	0	29567	3589.77	4707.76	6728.48	6829.41	48.7054	55.3113	62.9787	53.0403	Pass	Pass	Pass	Pass	0	0.515239
SaureusN315	SA1615	menE	1849303	1850781	1479	-	0	30573	4366.95	5612.45	7855.51	8823.84	36.2419	40.5347	49.2593	41.9538	Pass	Pass	Q20	Q20	0.0496445	0.485074
SaureusN315	SA1616	SA1616	1850940	1851422	483	-	0	32210	135.237	452.347	438.667	261.895	33.67	29.8705	87.2888	83.58	LowExp	LowExp	LowExp	LowExp	1.31169	0
SaureusN315	SA1617	SA1617	1851734	1852348	615	+	0	92370	30943.6	23126.7	39041.4	24322.6	234.545	196.477	272.407	264.62	Pass	Pass	Pass	Pass	0.17406	0
SaureusN315	SA1618	SA1618	1852429	1853424	996	+	0	91294	46194.5	33601	63836.2	33267.4	273.466	223.923	298.594	365.663	Pass	Pass	Pass	Pass	0.126822	0
SaureusN315	SA1619	SA1619	1853499	1854125	627	+	0	90593	2692.75	2382.36	4811.84	1792.97	117.503	108.656	103.46	117.001	Pass	Pass	Pass	Pass	0	0
SaureusN315	SA1620	SA1620	1854166	1854507	342	+	0	90211	1119.56	1491.07	3023.43	1195.31	127.112	91.1894	107.15	109.492	Pass	Pass	Pass	Pass	0	0
SaureusN315	SA1621	SA1621	1854608	1855180	573	+	0	89538	1780.33	2281.84	4170.71	2404.06	147.659	94.5907	117.406	92.3747	Pass	Pass	Pass	Pass	0	0.0752756
SaureusN315	SA1623	truncated-SA	1855378	1856223	846	-	0	36648	95.8641	224.498	681.621	510.359	40.68	34.2621	116.627	103.64	LowExp	LowExp	LowExp	LowExp	1.34918	1.18481
SaureusN315	SA1624	tnp	1856978	1857478	501	-	0	38248	487.88	1015.27	1599.45	1148.31	46.1017	44.6113	64.2086	62.9612	LowExp	LowExp	LowExp	LowExp	0.449644	0.177649
SaureusN315	SA1625	SA1625	1857930	1859159	1230	-	0	39200	4041.7	7351.48	11763	9898.28	42.1245	43.2899	60.3762	48.3184	Pass	Pass	Pass	Q20	0.158542	0.429144
SaureusN315	SA1626	SA1626	1859152	1860708	1557	-	0	40422	6513.63	9013.43	8874.57	8447.79	42.9567	41.548	46.1674	37.1227	Pass	Pass	Pass	Pass	0	0
SaureusN315	SA1627	splF	1861069	1861788	720	-	0	42339	39.3728	110.574	114.728	282.041	241.571	318.84	230.179	123.094	LowExp	LowExp	LowExp	LowExp	-0.0696899	0.0532126
SaureusN315	SA1628	splD	1861946	1862665	720	-	0	43216	32.5253	130.678	74.2359	120.875	199.318	228.526	184.018	214.798	LowExp	LowExp	LowExp	LowExp	0	0
SaureusN315	SA1629	splC	1862786	1863505	720	-	0	44056	39.3728	127.327	47.2411	147.736	151.455	265.722	168.491	119.585	LowExp	LowExp	LowExp	LowExp	0	0
SaureusN315	SA1630	splB	1863563	1864285	723	-	0	44833	42.7965	100.522	80.9847	120.875	126.685	248.492	170.598	131.738	LowExp	LowExp	LowExp	LowExp	0	0
SaureusN315	SA1631	splA	1864410	1865117	708	-	0	45680	56.4914	184.29	134.974	147.736	153.789	178.394	94.8463	104.787	LowExp	LowExp	LowExp	LowExp	-0.553497	0
SaureusN315	SA1632	SA1632	1865553	1865771	219	-	0	46823	0	6.70144	6.74872	13.4305	1800	82.2563	147.734	60.2411	LowExp	LowExp	LowExp	LowExp	0	0.0101439
SaureusN315	SA1633	SA1633	1866080	1866661	582	+	0	78057	25.6779	53.6115	155.221	228.319	48.2119	39.2987	56.4802	39.4751	LowExp	LowExp	LowExp	LowExp	0	1.53371
SaureusN315	SA1634	truncated-SA	1867134	1867412	279	-	0	48404	59.9151	170.887	755.857	1423.63	55.3745	66.7476	160.234	74.358	LowExp	LowExp	LowExp	LowExp	0.155774	2.14507
SaureusN315	SA1635	SA1635	1867608	1868081	474	+	0	76637	0	13.4029	13.4974	40.2915	1800	60.2889	60.126	51.3094	LowExp	LowExp	LowExp	LowExp	-0.00390301	0.0101439
SaureusN315	SA1636	SA1636	1868086	1868877	792	+	0	75841	388.592	1611.7	3151.65	2538.36	41.3155	43.2119	54.1553	46.0522	Pass	Pass	LowExp	Q20	0.0918416	0.65532
SaureusN315	SA1637	lukD	1869247	1870230	984	-	0	50517	68.4744	160.834	431.918	470.068	104.906	110.978	132.011	83.8325	LowExp	LowExp	LowExp	LowExp	0	1.42518
SaureusN315	SA1638	lukE	1870232	1871167	936	-	0	51502	63.3388	197.692	350.934	268.61	90.8095	117.727	97.8018	107.977	LowExp	LowExp	LowExp	LowExp	0	0.442256
SaureusN315	SA1639	SA1639	1872531	1873319	789	+	0	71399	114.695	509.309	1842.4	2075.01	50.094	53.1397	125.414	96.0364	Pass	Pass	LowExp	LowExp	0.853792	1.85497
SaureusN315	SA1640	SA1640	1874153	1874647	495	+	0	70071	1590.32	3263.6	5574.44	4505.93	44.8285	41.6813	94.519	57.3752	Pass	Pass	Pass	Q20	0.356011	0.465362
SaureusN315	SA1641	SA1641	1874982	1875758	777	+	0	68960	691.591	1806.04	4764.6	3344.2	50.7109	46.203	119.129	73.3986	Pass	Pass	Pass	Q20	0.533456	0.888831
SaureusN315	SA1642	seg	1876310	1877086	777	-	0	57580	142.084	499.257	1032.55	1081.16	70.685	79.0729	108.915	142.772	LowExp	Pass	LowExp	LowExp	0.461943	1.04836
SaureusN315	SA1643	sen	1877369	1878145	777	-	0	58639	35.949	201.043	236.205	523.79	148.072	110.997	143.489	157.341	LowExp	LowExp	LowExp	LowExp	0	0.232536
SaureusN315	SA1644	yent2	1878163	1878573	411	-	0	59433	6.84744	70.3651	195.713	409.63	849.845	200.704	125.005	121.517	LowExp	LowExp	LowExp	LowExp	-0.683087	1.47581
SaureusN315	SA1645	yent1	1878533	1878934	402	-	0	59803	8.5593	117.275	195.713	382.769	232.199	94.0679	126.795	123.816	LowExp	LowExp	LowExp	LowExp	0	0.738842
SaureusN315	SA1646	sei	1879088	1879816	729	-	0	60358	22.2542	154.133	256.451	624.518	224.98	212.72	200.465	156.615	LowExp	LowExp	LowExp	LowExp	-0.0856065	0.734509
SaureusN315	SA1647	sem	1879851	1880570	720	-	0	61121	39.3728	160.834	209.21	651.379	133.695	130.888	228.181	193.043	LowExp	LowExp	LowExp	LowExp	0.529975	0.379378
SaureusN315	SA1648	seo	1880851	1881633	783	-	0	62121	172.898	442.295	843.59	550.651	71.575	60.0979	64.2189	125.198	LowExp	LowExp	LowExp	LowExp	0	0.316129
SaureusN315	SAtRNA19	SAtRNA19	1881847	1881935	89	-	0	63117	65.0507	97.1708	209.21	67.1525	1800	69.2623	34.2501	37.195	LowExp	LowExp	Pass	LowExp	-0.896963	0
SaureusN315	SAtRNA20	SAtRNA20	1881990	1882061	72	-	0	63260	342.372	381.982	634.38	73.8678	62.4768	49.9207	30.1395	42.8023	LowExp	LowExp	LowExp	LowExp	-0.221951	0
SaureusN315	SAtRNA21	SAtRNA21	1882063	1882137	75	-	0	63333	4565.53	4563.68	5905.13	1470.64	32.2432	26.7194	27.58	27.6948	Q20	LowExp	Q20	Q20	0	0
SaureusN315	SAtRNA22	SAtRNA22	1882155	1882228	74	-	0	63425	11264	11754.3	16716.6	7494.22	28.9732	25.7026	27.0426	21.0289	Q20	Q20	Q20	Q20	0	0
SaureusN315	SAtRNA23	SAtRNA23	1882244	1882319	76	-	0	63514	13482.6	17487.4	25935.3	9260.33	37.8163	34.359	32.9543	27.3504	Q20	Q20	Q20	Q20	-0.0602216	0
SaureusN315	SAtRNA24	SAtRNA24	1882333	1882405	73	-	0	63603	6381.81	9331.75	12964.3	4432.07	42.9211	36.9558	35.5779	31.5155	Q20	Q20	Q20	Q20	-0.0548197	0
SaureusN315	SAtRNA25	SAtRNA25	1882422	1882497	76	-	0	63692	932.963	1702.17	1356.49	490.213	36.3395	31.8866	29.7365	28.2024	LowExp	LowExp	Q20	Q20	-0.100712	0
SaureusN315	SAtRNA26	SAtRNA26	1882519	1882592	74	-	0	63789	73.61	110.574	40.4923	13.4305	58.846	34.5323	42.2786	69.4983	LowExp	LowExp	LowExp	LowExp	0	-0.862252
SaureusN315	SA1649	SA1649	1882993	1883547	555	-	0	64263	3132.7	9740.54	8375.16	7756.12	66.8774	78.1215	119.89	91.9736	Pass	Pass	Pass	Pass	0.235501	0
SaureusN315	SA1650	hemY	1883870	1885270	1401	-	0	65140	7729.05	34961.4	20813.1	19185.5	76.2132	69.8696	146.587	103.391	Pass	Pass	Pass	Pass	0.439998	0
SaureusN315	SA1651	hemH	1885294	1886217	924	-	0	66564	4865.1	20620.3	13639.2	15377.9	58.5029	54.4857	118.166	80.6372	Pass	Pass	Pass	Pass	0.462937	0
SaureusN315	SA1652	hemE	1886275	1887312	1038	-	0	67545	6000.07	23471.8	13308.5	16620.2	49.4631	48.9635	110.097	73.1874	Pass	Pass	Pass	Pass	0.565243	0
SaureusN315	SA1653	TRAP	1887575	1888078	504	+	0	56640	13205.3	28008.7	44440.3	28311.5	95.1942	108.731	262.746	137.952	Pass	Pass	Pass	Pass	0.343411	0.0155153
SaureusN315	SA1654	SA1654	1888202	1889425	1224	-	0	69472	4211.17	14203.7	55643.2	38270.2	44.702	46.9675	478.792	259.395	Pass	Pass	Pass	Pass	2.46541	1.42996	stabilized>2x accumulate>2x
SaureusN315	SA1655	SA1655	1889418	1890158	741	-	0	70688	7323.33	14284.1	43488.8	49034.8	36.2708	43.7338	470.303	189.045	Pass	Pass	Pass	Pass	2.11191	1.60623	stabilized>2x accumulate>2x
SaureusN315	SA1656	hit	1890292	1890714	423	+	0	54004	2285.33	7431.89	12842.8	14128.9	96.186	96.3046	136.237	117.582	Pass	Pass	Pass	Pass	0.287987	0.78916
SaureusN315	SA1657	SA1657	1890856	1891221	366	+	0	53497	15923.7	29995.6	27710.3	27640	99.0676	89.843	124.775	97.4544	Pass	Pass	Pass	Pass	0	0
SaureusN315	SA1658	SA1658	1891956	1892513	558	+	0	52205	65.0507	284.811	1295.75	1571.37	37.7064	30.7824	45.3671	39.7641	LowExp	LowExp	LowExp	LowExp	0.0766565	2.18572
SaureusN315	SA1659	prsA	1892718	1893680	963	+	0	51038	13174.5	30706	52984.2	44488.5	85.6149	98.3316	269.713	144.246	Pass	Pass	Pass	Pass	0.552801	0.534914
SaureusN315	SA1660	cbf1	1893801	1894742	942	-	0	75071	28865.4	43556	58450.7	42158.3	63.7404	69.9651	105.421	90.8898	Pass	Pass	Pass	Pass	0.377483	0
SaureusN315	SA1661	SA1661	1894739	1897675	2937	-	0	76009	30870	69597.8	106475	88674.9	43.0391	47.6226	67.1296	59.5861	Pass	Pass	Pass	Pass	0.32333	0.349484
SaureusN315	SA1662	SA1662	1897665	1898861	1197	-	0	78935	6654	19068.9	29721.4	29661.3	33.719	34.982	44.8564	40.0303	Pass	Pass	Pass	Q20	0.194477	0.637355
SaureusN315	SA1663	SA1663	1899789	1900133	345	-	0	81059	42000.5	72372.2	95737.4	78084.9	65.349	70.8506	123.113	96.7538	Pass	Pass	Pass	Pass	0.44954	0.109609
SaureusN315	SA1664	SA1664	1900202	1901326	1125	-	0	81472	1612.57	4091.23	12964.3	11859.1	44.2195	39.271	160.929	145.274	Pass	Pass	Pass	Q20	1.71603	1.53539
SaureusN315	SA1665	SA1665	1901505	1901969	465	-	0	82775	6332.17	21625.5	34796.4	30789.4	39.7452	42.7301	167.141	123.5	Pass	Pass	Pass	Q20	1.53119	0.509699
SaureusN315	SA1666	SA1666	1902325	1902948	624	-	0	83595	1343.81	2972.09	4730.85	4042.58	43.3103	41.3063	64.8698	55.6115	Pass	Pass	Pass	Q20	0.360673	0.4438
SaureusN315	SA1667	SA1667	1902970	1904082	1113	-	0	84240	2798.89	5300.84	6310.06	5479.65	49.9904	45.8272	64.7983	54.8274	Pass	Pass	Pass	Q20	0.133245	0.0478622
SaureusN315	SA1668	SA1668	1904245	1905066	822	+	0	39652	10385.9	14957.6	24632.8	17473.1	38.3132	41.6951	82.6586	64.9876	Pass	Pass	Pass	Q20	0.640287	0.224255
SaureusN315	SA1669	fumC	1905519	1906904	1386	-	0	86789	41517.7	20214.9	41066	33086	169.47	97.1717	145.273	82.1869	Pass	Pass	Pass	Pass	0	0
SaureusN315	SA1670	SA1670	1907100	1907495	396	-	0	88370	265.338	978.41	4231.45	2565.23	35.6119	37.9633	115.853	99.0748	Pass	Pass	LowExp	LowExp	1.38391	1.39058
SaureusN315	SAS053	SAS053	1908043	1908195	153	-	0	89313	2701.31	9056.99	15974.2	20951.6	80.7607	72.4903	202.142	117.547	Pass	Pass	Pass	Pass	0.54151	0.818642
SaureusN315	SA1671	SA1671	1908220	1908819	600	-	0	89490	13066.6	32016.1	49596.4	53480.3	79.5667	73.5131	210.014	127.261	Pass	Pass	Pass	Pass	0.677555	0.631436
SaureusN315	SA1672	SA1672	1908978	1909448	471	-	0	90248	1992.6	3504.85	5655.43	5761.69	48.955	49.5606	72.7108	54.6957	Pass	Pass	Pass	Q20	0.142234	0.690283
SaureusN315	SA1673	SA1673	1909453	1910580	1128	-	0	90723	6660.85	8825.79	11594.3	13396.9	42.4001	46.1743	56.6726	42.1398	Pass	Q20	Q20	Q20	0	0.393619
SaureusN315	SA1674	SA1674	1910731	1911459	729	-	0	92001	1609.15	4999.27	4184.21	2263.04	140.274	112.374	145.4	103.221	Pass	Pass	Pass	Pass	0	0
SaureusN315	SA1675	SA1675	1911446	1912771	1326	-	0	92716	813.133	3280.35	3772.54	2612.23	110.045	90.5972	145.1	88.2804	Pass	Pass	Pass	Pass	0	0
SaureusN315	SA1676	SA1676	1913161	1914222	1062	-	0	94431	4923.31	6359.66	15002.4	8273.19	61.3901	48.9611	168.175	138.595	Pass	Pass	Pass	Pass	1.17479	0.379493	stabilized>2x
SaureusN315	SA1677	tnp	1914806	1916125	1320	+	0	28593	0	0	0	0	1800	1800	1800	1800	LowExp	LowExp	LowExp	LowExp	0	0
SaureusN315	SAtRNA27	SAtRNA27	1916290	1916373	84	-	0	97560	9018.08	5930.77	9616.93	1020.72	341.166	143.602	248.592	86.7515	Pass	LowExp	Pass	Pass	0	0
SaureusN315	SAtRNA29	SAtRNA29	1916590	1916664	75	-	0	97860	14884.6	18968.4	24740.8	6755.54	52.1825	36.8526	38.7305	38.388	Pass	Pass	Pass	Q20	0	0
SaureusN315	SAtRNA30	SAtRNA30	1916672	1916745	74	-	0	97942	12669.5	18636.7	22297.8	4774.54	48.4226	40.8452	45.6123	47.489	Pass	Pass	Q20	Pass	0	0
SaureusN315	SAtRNA31	SAtRNA31	1916751	1916822	72	-	0	98021	12183.3	19983.7	22628.5	4042.58	67.7523	51.532	57.4044	58.9311	Pass	Pass	Pass	Pass	0	0
SaureusN315	SAtRNA32	SAtRNA32	1916834	1916906	73	-	0	98104	17832.4	28440.9	31806.7	6070.59	80.8202	58.7851	62.7003	62.6877	Pass	Pass	Pass	Pass	0	0
SaureusN315	SAtRNA33	SAtRNA33	1916909	1916982	74	-	0	98179	15249.2	22590.5	25888.1	5795.26	86.162	59.4051	65.0956	60.3257	Pass	Pass	Pass	Pass	0	0
SaureusN315	SAtRNA34	SAtRNA34	1916998	1917078	81	-	0	98268	16057.2	22396.2	29950.8	9260.33	69.2436	46.2725	49.7376	46.9284	Pass	Pass	Pass	Pass	0	0
SaureusN315	SAtRNA35	SAtRNA35	1917084	1917159	76	-	0	98354	13914	18988.5	27069.1	6795.83	55.4103	41.1402	40.2627	34.7245	Q20	Q20	Q20	Q20	-0.031104	0
SaureusN315	SAtRNA36	SAtRNA36	1917167	1917239	73	-	0	98437	6351	7090.12	10258.1	3478.5	57.2346	44.0278	40.1573	32.0796	Q20	Q20	Q20	Q20	-0.132754	0
SaureusN315	SAtRNA37	SAtRNA37	1917258	1917333	76	-	0	98528	698.439	1102.39	1410.48	382.769	50.7804	46.2009	35.5226	33.724	LowExp	LowExp	Q20	LowExp	-0.379184	0
SaureusN315	SAtRNA38	SAtRNA38	1917355	1917428	74	-	0	98625	6191.8	9375.31	8408.91	2101.87	40.6356	34.9101	33.7977	29.5652	Q20	LowExp	Q20	Q20	-0.0467194	0
SaureusN315	SAtRNA39	SAtRNA39	1917443	1917535	93	-	0	98713	19643.6	32260.7	26718.2	7004.01	89.5832	60.2617	51.63	51.1804	Q20	Q20	Pass	Pass	-0.223033	0
SaureusN315	SAtRNA40	SAtRNA40	1917574	1917649	76	-	0	98844	14502.9	21960.6	21521.7	4297.76	50.1404	45.0854	39.233	45.0223	Q20	Q20	Q20	Q20	-0.00202242	0
SaureusN315	SAtRNA41	SAtRNA41	1917660	1917749	90	-	0	98930	14102.3	18810.9	21994.1	5063.3	37.3317	36.939	36.9179	39.0265	Q20	Pass	Q20	Q20	0	0
SaureusN315	SAtRNA42	SAtRNA42	1917759	1917832	74	-	0	99029	13080.3	17105.4	19713	5640.81	39.1161	35.6608	38.6062	38.9708	Q20	Pass	Q20	Q20	0	0
SaureusN315	SAtRNA43	SAtRNA43	1917858	1917934	77	-	0	99128	11921.4	14441.6	17647.9	5707.96	41.4525	35.053	36.2326	35.8848	Q20	Q20	Q20	Q20	0	0
SaureusN315	SAtRNA44	SAtRNA44	1917956	1918031	76	-	0	99226	12286	15064.8	23154.9	3740.39	27.6173	26.9164	26.2213	24.504	Q20	Q20	Q20	Q20	-0.0377436	0
SaureusN315	SAtRNA45	SAtRNA45	1918049	1918122	74	-	0	99319	20859	19983.7	36571.3	8991.72	31.2342	27.4724	33.3682	33.2458	Q20	Q20	Q20	Q20	0.090047	0
SaureusN315	SAtRNA46	SAtRNA46	1918132	1918205	74	-	0	99402	17632.2	13473.2	25307.7	7702.39	40.9745	34.2248	38.1765	36.9518	Q20	Q20	Q20	Q20	0	0
SaureusN315	SAtRNA47	SAtRNA47	1918224	1918312	89	-	0	99494	9497.4	8614.7	19503.8	6258.61	48.0177	37.9377	35.5263	37.099	Q20	Q20	Q20	Q20	-0.0322497	0
SaureusN315	SAtRNA48	SAtRNA48	1918323	1918397	75	-	0	99593	14633	11573.4	29586.4	7782.98	48.6488	42.0899	38.0875	38.0194	Q20	Q20	Q20	Q20	-0.144153	0
SaureusN315	SAtRNA49	SAtRNA49	1918401	1918482	82	-	0	99671	33340.2	21950.6	46653.9	11563.7	53.9772	45.7967	36.2959	35.3447	Q20	Q20	Q20	Pass	-0.335439	0
SaureusN315	SAtRNA50	SAtRNA50	1918486	1918561	76	-	0	99756	21968.3	13912.2	26401	6896.56	43.9318	41.4479	32.9146	30.2428	Q20	Q20	Pass	Pass	-0.332574	0
SaureusN315	SAtRNA51	SAtRNA51	1918567	1918642	76	-	0	99837	2078.2	1460.91	1687.18	329.047	42.8709	41.9949	36.967	27.2964	LowExp	LowExp	Q20	Pass	-0.183976	0
SaureusN315	SAtRNA52	SAtRNA52	1918659	1918734	76	-	0	99929	32.5253	60.3129	60.7385	13.4305	44.9389	44.6897	38.1042	163.995	LowExp	LowExp	LowExp	LowExp	0	0
SaureusN315	SArRNA08	SArRNA08	1918746	1918860	115	-	0	100016	5.13558	3.35072	0	6.71525	95.6354	129.409	1800	599.494	LowExp	LowExp	LowExp	LowExp	2.21181	0
SaureusN315	SArRNA09	SArRNA09	1918933	1921855	2923	-	0	100203	0	0	0	0	1800	1800	1800	1800	LowExp	LowExp	LowExp	LowExp	0	0
SaureusN315	SAtRNA53	SAtRNA53	1922069	1922144	76	-	0	103339	0	0	0	0	1800	1800	1800	1800	LowExp	LowExp	LowExp	LowExp	0	0
SaureusN315	SAtRNA54	SAtRNA54	1922163	1922239	77	-	0	103433	0	0	0	0	1800	1800	1800	1800	LowExp	LowExp	LowExp	LowExp	0	0
SaureusN315	SArRNA10	SArRNA10	1922329	1923883	1555	-	0	103599	0	0	0	0	1800	1800	1800	1800	LowExp	LowExp	LowExp	LowExp	0	0
SaureusN315	SA1678	SA1678	1924624	1925070	447	-	0	105894	6902.22	21491.5	32711.1	31675.8	44.6481	43.9003	61.9436	53.9792	Pass	Pass	Pass	Q20	0.273804	0.559616
SaureusN315	SA1679	SA1679	1925167	1926117	951	-	0	106437	3059.09	6785.21	8253.69	8273.19	72.6563	75.0283	98.4772	78.8129	Pass	Pass	Pass	Pass	0.0709953	0.282646
SaureusN315	SA1680	SA1680	1926123	1926578	456	-	0	107393	1179.47	3136.27	4204.45	5573.66	59.1901	62.5248	87.8759	66.8058	Pass	Pass	Pass	Pass	0.0955459	0.422867
SaureusN315	SA1681	gsaB	1926659	1927948	1290	+	0	16770	9327.92	15507.1	16419.6	14276.6	90.4565	86.1919	197.779	131.08	Pass	Pass	Pass	Pass	0.535157	0
SaureusN315	SA1682	SA1682	1928241	1929335	1095	+	0	15383	3375.79	7897.64	15036.2	16633.7	41.8887	43.6486	66.8479	59.6511	Pass	Pass	Pass	Q20	0.450614	0.928941
SaureusN315	SA1683	SA1683	1929525	1931261	1737	-	0	110795	3148.11	5146.7	11560.6	7480.79	54.4103	50.1729	103.048	92.4557	Pass	Pass	Pass	Pass	0.764883	0.539542
SaureusN315	SA1684	SA1684	1931552	1932094	543	-	0	112822	6443.44	9559.6	15306.1	14316.9	35.7106	33.7329	72.5893	59.1357	Pass	Pass	Q20	Q20	0.727678	0.582698
SaureusN315	SA1685	SA1685	1932397	1933434	1038	-	0	113667	2187.76	3561.81	5702.67	6178.03	32.5708	36.4216	48.53	41.6221	Pass	Pass	Q20	Q20	0.192558	0.679025
SaureusN315	SA1686	SA1686	1933586	1934563	978	+	0	10155	3726.72	7555.87	22196.5	19400.4	35.2131	35.9194	168.205	131.928	Pass	Pass	Q20	Q20	1.87691	1.36041
SaureusN315	SA1687	SA1687	1934824	1935660	837	-	0	116094	809.71	3970.6	11371.6	6540.65	37.5168	39.9682	96.7419	88.62	Pass	Pass	Pass	Q20	1.14878	0.720077
SaureusN315	SA1688	SA1688	1935669	1937186	1518	-	0	116939	3748.97	8289.68	12741.6	9663.25	34.534	36.8335	51.5883	44.8105	Pass	Pass	Q20	Q20	0.282816	0.221192
SaureusN315	SA1689	SA1689	1937201	1937515	315	-	0	118471	1201.73	2208.12	2517.27	3538.94	34.9037	34.7105	41.7431	32.5095	Q20	Q20	Q20	Q20	0	0.189041
SaureusN315	SA1690	recX	1937493	1938311	819	-	0	118763	540.948	1417.35	2301.31	3639.67	36.8026	34.9173	41.6983	31.6145	LowExp	Q20	LowExp	Q20	0	0.699258
SaureusN315	SA1691	sgtB	1938571	1939380	810	-	0	119841	2314.43	5625.86	8557.38	6916.71	35.3123	29.6022	52.9718	47.9649	Pass	Pass	Q20	Q20	0.441809	0.298013
SaureusN315	SA1692	SA1692	1939720	1940235	516	-	0	120990	8490.82	11261.8	15663.8	21697	39.6672	37.1805	59.0374	48.1517	Pass	Pass	Q20	Q20	0.279642	0.476
SaureusN315	SAS054	SAS054	1940366	1940527	162	-	0	121636	684.744	1276.62	2166.34	2269.75	31.4212	35.3997	49.0106	38.9199	LowExp	LowExp	Pass	Q20	0.136772	0.762926
SaureusN315	SA1693	SA1693	1940751	1941902	1152	+	0	2816	4719.6	9951.63	13949.6	13081.3	33.6316	38.0496	56.2116	44.9949	Pass	Pass	Q20	Q20	0.241882	0.394502
SaureusN315	SA1694	SA1694	1942162	1942692	531	-	0	123432	13706.9	13245.4	25726.1	22019.3	85.3759	75.0932	199.279	106.175	Pass	Pass	Pass	Pass	0.314543	0.683871
SaureusN315	SA1695	ampS	1942782	1944029	1248	-	0	124052	19073.5	22764.8	47558.2	37699.4	66.9638	64.9882	196.128	102.072	Pass	Pass	Pass	Pass	0.608139	0.727739
SaureusN315	SA1696	SA1696	1944041	1944247	207	-	0	125311	2377.77	2248.33	4994.05	5372.2	65.2523	64.818	179.786	85.6521	Pass	Pass	Pass	Pass	0.39246	1.0706	accumulate>2x
SaureusN315	SA1697	SA1697	1944388	1944852	465	+	1	0	13308	20553.3	34411.7	47638	154.783	140.555	239.24	117.126	Pass	Pass	Pass	Pass	0	0.74353
SaureusN315	SA1698	SA1698	1944859	1945134	276	+	0	-140	9966.45	21531.7	46411	36161.6	144.232	148.813	457.078	232.106	Pass	Pass	Pass	Pass	0.641284	0.747996
SaureusN315	SA1699	SA1699	1945412	1946629	1218	+	0	-693	10918.2	19129.3	29431.2	32051.9	82.4602	75.6933	157.843	108.091	Pass	Pass	Pass	Pass	0.390476	0.621565
SaureusN315	SA1700	vraR	1946742	1947371	630	-	0	128012	6077.1	9861.17	13936.1	7809.84	56.716	61.0248	108.712	91.5948	Pass	Pass	Pass	Pass	0.58587	0
SaureusN315	SA1701	vraS	1947361	1948404	1044	-	0	128631	4676.8	9482.53	17890.9	11973.3	42.1715	43.9468	89.1877	73.7285	Pass	Pass	Pass	Pass	0.746464	0.336475
SaureusN315	SA1702	SA1702	1948401	1949102	702	-	0	129671	1814.57	3715.95	7315.62	4492.5	33.8796	35.7191	79.3315	58.9073	Pass	Pass	Pass	Q20	0.721752	0.27379
SaureusN315	SA1703	SA1703	1949117	1949503	387	-	0	130387	570.049	1360.39	3340.62	3129.31	32.6025	33.9991	71.7882	54.0138	Pass	Pass	LowExp	Q20	0.66783	1.20182
SaureusN315	SA1704	map	1949720	1950478	759	-	0	130990	17712.6	26266.3	35383.6	21260.5	41.374	47.417	105.359	82.7298	Pass	Pass	Pass	Pass	0.803004	0
SaureusN315	SA1705	SA1705	1951009	1951995	987	+	0	-6290	792.591	2539.84	3671.31	2236.18	33.5293	37.3171	45.7215	39.9359	Q20	LowExp	Pass	Q20	0.0978476	0
SaureusN315	SA1706	SA1706	1952426	1952878	453	-	0	133696	15.4067	36.8579	303.693	201.458	57.837	45.9741	69.061	70.4994	LowExp	LowExp	LowExp	LowExp	0.255878	2.45043
SaureusN315	SA1707	SA1707	1953064	1953795	732	-	0	134334	5710.76	10873.1	19463.3	13752.8	57.3412	60.0252	90.1392	71.1352	Pass	Pass	Pass	Pass	0.244997	0.338968
SaureusN315	SA1708	SA1708	1953797	1955110	1314	-	0	135067	11549.9	19843	28317.6	23933.2	50.2676	49.4719	77.734	61.525	Pass	Pass	Pass	Pass	0.291545	0.270384
SaureusN315	SA1709	SA1709	1955402	1955902	501	+	0	-10683	11863.2	131506	28790.1	28157	96.4165	86.9484	123.083	98.3296	Pass	Pass	Pass	Pass	0.0283455	0
SaureusN315	SA1710	SA1710	1956292	1956846	555	+	0	-11573	1225.69	4999.27	13517.7	10710.8	46.4393	68.8594	136.146	110.319	Pass	Pass	Pass	Pass	0.679956	1.09928	accumulate>2x
SaureusN315	SA1711	SA1711	1956914	1957984	1071	-	0	138184	1857.37	2533.14	3563.33	1907.13	43.8912	52.5905	63.2448	61.3711	Pass	Pass	Q20	Q20	0.222757	0
SaureusN315	SA1712	SA1712	1958231	1958761	531	-	0	139501	850.794	2090.85	5851.14	6345.91	42.9194	48.9459	104.397	70.7117	Pass	Pass	Pass	Q20	0.530762	1.48463
SaureusN315	SA1713	SA1713	1958931	1960292	1362	-	0	140201	3993.77	6094.96	12107.2	8944.71	64.5447	64.9043	139.084	108.773	Pass	Pass	Pass	Pass	0.744934	0.553419
SaureusN315	SA1714	SA1714	1960373	1961320	948	-	0	141643	5279.37	10447.5	29687.6	24604.7	44.1707	47.8954	227.328	152.722	Pass	Pass	Pass	Q20	1.67295	1.23577
SaureusN315	SA1715	gatB	1962088	1963515	1428	-	0	143358	66074.4	150400	194761	153188	144.753	130.573	194.724	142.928	Pass	Pass	Pass	Pass	0	0.0264982
SaureusN315	SA1716	gatA	1963528	1964985	1458	-	0	144798	46148.3	104415	142169	114092	109.406	102.922	173.504	129.149	Pass	Pass	Pass	Pass	0.239342	0.127869
SaureusN315	SA1717	gatC	1964987	1965289	303	-	0	146257	10197.5	20245	22520.5	25679.1	98.0424	97.3404	159.553	97.8711	Pass	Pass	Pass	Pass	0	0.153669
SaureusN315	SA1718	putP	1965656	1967194	1539	+	0	19927	21752.6	20670.6	23323.6	8602.24	125.95	79.9917	98.1101	67.7108	Pass	Pass	Pass	Pass	0	0
SaureusN315	SA1719	SA1719	1967283	1968482	1200	-	0	148553	9908.24	24041.4	36571.3	29607.5	78.7462	76.5842	127.972	95.592	Pass	Pass	Pass	Pass	0.279681	0.300443
SaureusN315	SA1720	lig	1968495	1970498	2004	-	0	149765	17036.4	27248	43542.8	40781.7	72.577	73.0006	106.143	75.8956	Pass	Pass	Pass	Pass	0.0561081	0.58177
SaureusN315	SA1721	pcrA	1970502	1972694	2193	-	0	151772	16254.1	23602.5	41963.6	45563	59.4333	58.6948	84.3328	60.0097	Pass	Pass	Pass	Pass	0.0139244	0.8302
SaureusN315	SA1722	pcrB	1972691	1973383	693	-	0	153961	4503.9	7073.37	11317.6	11489.8	52.857	49.1111	80.2504	58.183	Pass	Pass	Pass	Pass	0.138502	0.6781
SaureusN315	SA1723	SA1723	1973555	1973857	303	-	0	154825	10096.5	18398.8	48347.8	33193.5	109.25	79.4426	197.932	148.898	Pass	Pass	Pass	Pass	0.44669	0.851289
SaureusN315	SA1724	purB	1973966	1975261	1296	-	0	155236	90620.7	103775	189572	127744	86.8465	72.6604	172.77	115.824	Pass	Pass	Pass	Pass	0.415394	0.299798
SaureusN315	SA1725	SA1725	1976121	1977287	1167	+	0	9834	1311.28	3829.87	2132.6	1255.75	170.626	155.873	325.883	161.227	Pass	Pass	Pass	Pass	0	0
SaureusN315	SA1726	SA1726	1977318	1977644	327	+	0	9477	89.0167	606.48	1329.5	1269.18	149.549	127.994	222.512	146.164	Pass	Pass	LowExp	Pass	0	1.06537
SaureusN315	SA1727	SA1727	1978090	1978692	603	-	0	159360	4168.38	10675.4	12114	7010.72	76.3677	68.4149	113.445	89.1848	Pass	Pass	Pass	Pass	0.223835	0
SaureusN315	SA1728	nadE	1978963	1979784	822	-	0	160233	6741.3	12789.7	11722.5	7420.35	53.5231	55.3723	71.2692	58.5843	Pass	Pass	Pass	Pass	0.0813493	0
SaureusN315	SA1729	SA1729	1979777	1981246	1470	-	0	161047	8733.91	14964.3	13618.9	13645.4	49.9857	49.1562	64.8955	46.5614	Pass	Pass	Pass	Pass	0	0
SaureusN315	SA1730	SA1730	1981430	1982506	1077	+	0	4615	4216.31	28266.7	10980.2	12577.7	45.095	59.2754	113.675	93.8854	Pass	Pass	Pass	Pass	0.663468	0
SaureusN315	SA1731	SA1731	1982526	1983320	795	+	0	3801	3059.09	20714.1	11931.7	11207.8	45.8777	60.6442	107.253	78.6164	Pass	Pass	Pass	Pass	0.37446	0
SaureusN315	SA1732	SA1732	1983510	1985072	1563	-	0	164780	20217.1	9234.58	23080.6	8387.35	137.748	68.1238	92.3815	57.8726	Pass	Pass	Pass	Pass	0	0
SaureusN315	SA1733	SA1733	1985277	1986374	1098	-	0	166547	1372.91	2124.36	2557.77	4143.31	61.3338	67.5616	81.2297	49.0583	Pass	Pass	Pass	Pass	0	0.267859
SaureusN315	SA1734	SA1734	1986743	1987303	561	+	3	0	13987.6	26651.6	66245.5	82631.2	59.011	57.8691	230.898	127.45	Pass	Pass	Pass	Pass	1.11088	1.3136	stabilized>2x accumulate>2x
SaureusN315	SA1735	SA1735	1987356	1988285	930	+	0	-168	36539.6	80457.5	159020	139657	71.4506	71.2643	247.381	158.18	Pass	Pass	Pass	Pass	1.14655	0.795591	stabilized>2x
SaureusN315	SA1736	aldH	1988703	1990082	1380	+	0	-1515	6450.29	10450.9	15090.1	15720.4	41.0638	47.0357	68.1627	55.4829	Pass	Pass	Pass	Pass	0.238287	0.52998
SaureusN315	SA1737	SA1737	1990202	1991230	1029	-	0	-169814	6619.76	10665.3	18363.3	15767.4	143.509	123.213	175.609	103.813	Pass	Pass	Pass	Pass	0	0.564016
SaureusN315	SA1738	SA1738	1991500	1991901	402	+	0	-4312	296.152	388.683	701.867	577.512	79.6569	52.6458	83.3592	58.9226	LowExp	LowExp	LowExp	LowExp	0	0.571255
SaureusN315	SAS055	tnp	1991916	1992089	174	-	0	-168955	119.83	381.982	553.395	335.763	32.9738	35.5731	49.8001	51.9574	LowExp	LowExp	LowExp	LowExp	0.485361	0
SaureusN315	SAS056	SAS056	1992474	1992647	174	-	0	-168397	746.371	2536.49	4913.07	5875.84	293.019	162.387	235.753	146.216	Pass	Pass	Pass	Pass	0	0.953789
SaureusN315	SA1739	SA1739	1993098	1994138	1041	+	0	-5910	1713.57	2888.32	3678.05	3794.12	30.1363	33.8457	48.7203	39.5228	Pass	Pass	Q20	Q20	0.223713	0.348712
SaureusN315	SA1740	SA1740	1994195	1995037	843	-	0	-166007	3124.14	8480.67	18990.9	18614.7	69.3388	72.3455	123.557	109.721	Pass	Pass	Pass	Pass	0.60087	1.13419	accumulate>2x
SaureusN315	SA1741	SA1741	1995034	1995591	558	-	0	-165453	1114.42	3658.98	6107.59	5963.14	68.0752	65.6773	107.141	96.74	Pass	Pass	Pass	Pass	0.506983	0.70463
SaureusN315	SA1742	SA1742	1995651	1996175	525	-	0	-164869	920.98	3893.54	6046.86	7212.18	69.0564	63.2451	102.901	79.1353	Pass	Pass	Pass	Pass	0.196547	0.635104
SaureusN315	SA1743	SA1743	1996296	1996859	564	+	0	-9108	6910.78	9244.63	30315.3	34422.4	419.999	202.672	142.131	107.793	Pass	Pass	Pass	Pass	-0.511928	1.71336	accumulate>2x
SaureusN315	SA1744	SA1744	1996925	1997665	741	-	0	-163379	414.27	2181.32	7754.28	15404.8	183.472	110.145	256.408	129.346	Pass	Pass	Pass	Pass	0	1.82979	accumulate>2x
SaureusN315	SA1745	SA1745	1997665	1998537	873	-	0	-162507	4522.73	10695.5	33453.4	84800.2	141.289	115.613	159.382	89.834	Pass	Pass	Pass	Pass	0	1.64515	accumulate>2x
SaureusN315	SA1746	SA1746	1998534	1999214	681	-	0	-161830	380.033	2053.99	12228.7	25538.1	164.854	96.3204	168.995	91.1026	Pass	Pass	Pass	Pass	0	2.57377	accumulate>2x
SaureusN315	SA1747	SA1747	1999215	2000111	897	-	0	-160933	3957.82	10323.6	31057.6	75519.7	128.674	100.319	138.349	71.6919	Pass	Pass	Pass	Pass	0	1.58901	accumulate>2x
SaureusN315	SA1748	SA1748	2000108	2000488	381	-	0	-160556	2454.81	4459.81	11202.9	34288.1	136.41	106.933	130.904	60.4055	Pass	Pass	Pass	Pass	0	1.32882	accumulate>2x
SaureusN315	SAS057	SAS057	2000746	2000922	177	-	0	-160122	17.1186	33.5072	148.472	114.159	132.73	145.446	416.543	225.564	LowExp	LowExp	LowExp	LowExp	0.633056	1.76851
SaureusN315	SA1749	SA1749	2001463	2002749	1287	+	0	-14275	30929.9	51128.6	82084.7	88319	63.8053	65.3838	114.928	83.922	Pass	Pass	Pass	Pass	0.360116	0.682983
SaureusN315	SA1750	SA1750	2003028	2004763	1736	-	0	-156281	1910.44	7616.18	9508.95	7373.35	235.141	173.415	297.626	181.315	Pass	Pass	Pass	Pass	0	0
SaureusN315	SA1751	SA1751	2003333	2004763	1431	-	0	-156281	1667.35	6460.19	7976.99	6366.06	209.709	169.976	312.611	181.297	Pass	Pass	Pass	Pass	0	0
SaureusN315	SA1752	hlb	2005149	2005349	201	+	0	-17961	253.355	971.708	1903.14	1813.12	115.409	90.9528	249.213	205.458	Pass	Pass	LowExp	Pass	0.83208	0.899877
SaureusN315	SAS058	SAS058	2005721	2005900	180	+	0	-18533	87.3048	516.011	4636.37	4573.09	42.9942	49.1803	135.027	83.3249	Pass	Pass	LowExp	LowExp	0.760667	3.1477
SaureusN315	SA1753	SA1753	2005924	2006211	288	+	0	-18736	191.728	1367.09	8435.9	10025.9	50.9446	48.1714	146.343	83.1649	Pass	Pass	LowExp	Q20	0.707045	2.62543
SaureusN315	SA1754	SA1754	2006528	2006878	351	-	0	-154166	7905.37	34438.7	35754.7	34979.7	154.586	170.672	444.959	285.488	Pass	Pass	Pass	Pass	0.742203	0.0224896
SaureusN315	SA1755	SA1755	2007561	2008010	450	+	0	-20373	1754.66	25140.4	8780.09	2934.56	91.2721	143.703	522.74	245.21	Pass	Pass	Pass	Pass	0.77093	0
SaureusN315	SA1756	SA1756	2008105	2008571	467	-	0	-152473	13686.3	25492.3	50014.8	47335.8	108.151	121.754	337.88	160.12	Pass	Pass	Pass	Pass	0.395185	0.892872
SaureusN315	SA1757	SA1757	2008308	2008571	264	-	0	-152473	8874.28	16468.8	28074.7	26041.7	117.631	124.823	330.732	163.716	Pass	Pass	Pass	Pass	0.391308	0.661092
SaureusN315	SA1758	sak	2009086	2009577	492	-	0	-151467	532.388	6872.32	1100.04	772.254	838.706	339.395	463.57	490.489	Pass	Pass	Pass	Pass	0	0
SaureusN315	SA1759	SA1759	2009768	2010523	756	-	0	-150521	44.5083	73.7158	94.4821	161.166	122.625	140.973	1473.5	239.127	LowExp	LowExp	LowExp	LowExp	0.76236	0.358067
SaureusN315	SA1760	SA1760	2010535	2010789	255	-	0	-150255	15.4067	13.4029	47.2411	60.4373	107.509	161.323	219.64	173.855	LowExp	LowExp	LowExp	LowExp	0.107936	1.61648
SaureusN315	SAS059	SAS059	2011001	2011135	135	-	0	-149909	1771.77	1112.44	1997.62	1168.45	1800	159.948	175.555	146.869	Pass	Pass	Pass	Pass	0	0
SaureusN315	SA1761	sep	2011380	2012162	783	-	0	-148882	10252.3	13898.8	23681.3	20911.3	36.8484	42.1536	73.678	61.2525	Pass	Pass	Q20	Q20	0.539113	0.589324
SaureusN315	SAS060	SAS060	2012271	2012447	177	-	0	-148597	1.71186	6.70144	6.74872	6.71525	1800	367.667	1800	156.885	LowExp	LowExp	LowExp	LowExp	0	0.00297079
SaureusN315	SA1762	SA1762	2012574	2012948	375	-	0	-148096	44.5083	70.3651	229.457	221.603	873.903	829.118	266.658	284.506	LowExp	LowExp	LowExp	LowExp	-1.54312	1.65505
SaureusN315	SA1763	SA1763	2013004	2013333	330	-	0	-147711	13.6949	43.5593	53.9898	60.4373	389.556	246.412	1800	258.877	LowExp	LowExp	LowExp	LowExp	0	0.309704
SaureusN315	SAS061	SAS061	2013337	2013489	153	-	0	-147555	35.949	33.5072	80.9847	161.166	51.1826	76.892	53.4609	42.2071	LowExp	LowExp	LowExp	LowExp	0	1.1717
SaureusN315	SA1764	SA1764	2013482	2017264	3783	-	0	-143780	686.456	968.358	1241.76	1900.42	86.3179	85.0877	71.2605	71.1422	LowExp	Pass	Pass	Pass	-0.255849	0.35878
SaureusN315	SA1765	SA1765	2017280	2018764	1485	-	0	-142280	65.0507	137.379	101.231	201.458	199.423	125.054	246.935	106.39	LowExp	LowExp	LowExp	LowExp	0	0
SaureusN315	SA1766	SA1766	2018761	2023290	4530	-	0	-137754	453.643	750.561	985.313	1920.56	146.431	107.644	111.082	83.064	LowExp	Pass	Pass	Pass	0	0.392613
SaureusN315	SA1767	SA1767	2023535	2023885	351	-	0	-137159	27.3898	46.9101	67.4872	114.159	616.182	189.302	214.255	159.882	LowExp	LowExp	LowExp	LowExp	0	0.524717
SaureusN315	SA1768	SA1768	2024201	2024845	645	-	0	-136199	75.3218	93.8201	236.205	423.061	179.972	277.872	531.656	103.978	LowExp	LowExp	LowExp	LowExp	0	1.33207
SaureusN315	SA1769	SA1769	2024846	2025253	408	-	0	-135791	17.1186	63.6637	168.718	302.186	322.844	128.997	154.794	72.0199	LowExp	LowExp	LowExp	LowExp	0	1.40607
SaureusN315	SA1770	SA1770	2025250	2025654	405	-	0	-135390	42.7965	103.872	161.969	235.034	212.469	156.019	161.868	160.844	LowExp	LowExp	LowExp	LowExp	0	0.64091
SaureusN315	SA1771	SA1771	2025651	2026013	363	-	0	-135031	20.5423	26.8057	53.9898	87.2983	329.529	169.588	411.883	137.337	LowExp	LowExp	LowExp	LowExp	0	1.01014
SaureusN315	SA1772	SA1772	2025997	2026281	285	-	0	-134763	18.8305	30.1565	53.9898	100.729	92.323	275.531	472.347	201.867	LowExp	LowExp	LowExp	LowExp	0	0.840219
SaureusN315	SA1773	SA1773	2026271	2026555	285	-	0	-134489	27.3898	30.1565	40.4923	60.4373	266.647	211.009	1800	129.623	LowExp	LowExp	LowExp	LowExp	0	0.425181
SaureusN315	SA1774	SA1774	2026575	2027720	1146	-	0	-133324	128.389	234.55	222.708	275.325	512.888	266.707	399.741	318.219	LowExp	LowExp	Pass	LowExp	0	0
SaureusN315	SA1775	SA1775	2027744	2028481	738	-	0	-132563	166.05	251.304	418.421	443.207	147.055	104.518	120.48	93.1193	LowExp	LowExp	LowExp	LowExp	0	0.735521
SaureusN315	SA1776	SA1776	2028465	2029652	1188	-	0	-131392	171.186	311.617	519.652	476.783	74.1098	57.5702	67.903	73.0585	LowExp	LowExp	LowExp	LowExp	0	0.613559
SaureusN315	SA1777	SA1777	2029668	2031329	1662	-	0	-129715	142.084	247.953	546.647	503.644	99.4961	112.824	149.836	126.423	LowExp	LowExp	LowExp	LowExp	0.16418	1.02234
SaureusN315	SA1778	SA1778	2031326	2031670	345	-	0	-129374	80.4574	140.73	296.944	282.041	106.749	88.1383	120.917	98.1228	LowExp	LowExp	LowExp	LowExp	0	1.00297
SaureusN315	SA1779	SA1779	2031802	2032101	300	-	0	-128943	39.3728	70.3651	161.969	161.166	75.7189	94.2452	134.597	99.8016	LowExp	LowExp	LowExp	LowExp	0.0826428	1.19562
SaureusN315	SA1780	SA1780	2032333	2032749	417	-	0	-128295	61.6269	137.379	283.446	268.61	374.339	170.104	193.121	138.983	LowExp	LowExp	LowExp	LowExp	0	0.967347
SaureusN315	SA1781	SA1781	2032777	2032980	204	-	0	-128064	13.6949	53.6115	94.4821	208.173	542.547	94.796	259.141	69.2019	LowExp	LowExp	LowExp	LowExp	0	0.817499
SaureusN315	SAS062	SAS062	2032977	2033126	150	-	0	-127918	46.2202	83.768	128.226	362.624	239.226	216.778	286.098	68.1685	LowExp	LowExp	LowExp	LowExp	0	0.614215
SaureusN315	SA1782	SA1782	2033123	2033329	207	-	0	-127715	94.1523	117.275	249.703	470.068	1800	419.812	175.09	93.7551	LowExp	LowExp	LowExp	LowExp	-1.26164	1.09031
SaureusN315	SA1783	SA1783	2033326	2033562	237	-	0	-127482	47.9321	73.7158	101.231	255.18	387.907	183.494	259.428	75.6956	LowExp	LowExp	LowExp	LowExp	0	0.457603
SaureusN315	SA1784	SA1784	2033608	2034144	537	-	0	-126900	90.7286	221.147	303.693	570.796	587.934	166.291	251.397	86.6439	LowExp	LowExp	LowExp	LowExp	0	0.457603
SaureusN315	SA1785	SA1785	2034141	2034389	249	-	0	-126655	66.7625	83.768	107.98	268.61	834.529	293.234	234.913	101.933	LowExp	LowExp	LowExp	LowExp	-0.319924	0.366288
SaureusN315	SA1786	SA1786	2034401	2034649	249	-	0	-126395	82.1693	63.6637	94.4821	261.895	423.17	543.262	444.736	102.8	LowExp	LowExp	LowExp	LowExp	0	0.201443
SaureusN315	SA1787	SA1787	2034646	2034903	258	-	0	-126141	23.966	40.2086	67.4872	87.2983	331.644	101.514	238.312	127.261	LowExp	LowExp	LowExp	LowExp	0	0.747109
SaureusN315	SA1788	SA1788	2034903	2035274	372	-	0	-125770	131.813	140.73	229.457	396.2	572.977	486.426	228.476	100.955	LowExp	LowExp	Pass	LowExp	-1.09018	0.705289
SaureusN315	SA1789	SA1789	2035287	2035691	405	-	0	-125353	188.305	217.797	276.698	248.464	519.482	229.305	217.547	144.767	LowExp	LowExp	Pass	LowExp	-0.0759387	0.190056
SaureusN315	SA1790	SA1790	2035700	2035918	219	-	0	-125126	90.7286	144.081	141.723	147.736	337.117	195.967	626.555	130.769	LowExp	LowExp	LowExp	LowExp	0	0
SaureusN315	SA1791	SA1791	2035925	2036818	894	-	0	-124226	292.728	408.788	600.636	523.79	340.316	207.233	185.297	127.39	LowExp	LowExp	Pass	Pass	-0.161415	0.357636
SaureusN315	SA1792	SA1792	2036848	2037318	471	-	0	-123726	186.593	184.29	357.682	295.471	347.523	494.175	187.187	152.303	LowExp	LowExp	Pass	LowExp	-0.892628	0.663124
SaureusN315	SA1793	SA1793	2037319	2037804	486	-	0	-123240	208.847	274.759	431.918	342.478	505.336	207.287	256.906	119.699	LowExp	LowExp	Pass	LowExp	0	0.317844
SaureusN315	SA1794	SA1794	2038017	2038937	921	-	0	-122107	268.762	288.162	411.672	476.783	252	191.729	212.684	125.003	LowExp	LowExp	Pass	LowExp	0	0.514616
SaureusN315	SA1795	SA1795	2038939	2040882	1944	-	0	-120162	821.693	1105.74	1761.42	1524.36	174.611	218.118	201.885	136.933	Pass	Pass	Pass	Pass	0	0.463197
SaureusN315	SA1796	SA1796	2040891	2041154	264	-	0	-119890	166.05	234.55	344.185	416.346	526.314	234.174	243.55	111.53	LowExp	LowExp	Pass	LowExp	0	0.553286
SaureusN315	SA1797	SA1797	2041163	2041423	261	-	0	-119621	59.9151	80.4172	101.231	167.881	387.982	139.313	171.508	110.667	LowExp	LowExp	LowExp	LowExp	0	0.332072
SaureusN315	SA1798	SA1798	2041428	2041730	303	-	0	-119314	5.13558	6.70144	6.74872	40.2915	163.687	146.536	262.661	79.0015	LowExp	LowExp	LowExp	LowExp	0	0.0101439
SaureusN315	SAS063	SAS063	2041825	2041986	162	-	0	-119058	42.7965	40.2086	107.98	40.2915	183.142	952.024	153.288	237.269	LowExp	LowExp	LowExp	LowExp	0	0
SaureusN315	SA1799	SA1799	2041983	2042306	324	-	0	-118738	22.2542	23.455	60.7385	120.875	108.568	69.256	172.48	105.704	LowExp	LowExp	LowExp	LowExp	0	1.37271
SaureusN315	SA1800	SA1800	2042361	2042741	381	+	0	-55173	833.676	2107.6	2996.43	3505.36	77.6471	84.2882	148.35	124.316	Pass	Pass	Pass	Pass	0.560612	0.507644
SaureusN315	SAS064	SAS064	2042728	2042925	198	-	0	-118119	8.5593	6.70144	20.2462	26.861	114.16	181.026	237.773	440.354	LowExp	LowExp	LowExp	LowExp	0.393383	1.24208
SaureusN315	SA1801	SA1801	2042941	2043693	753	-	0	-117351	30.8135	26.8057	107.98	214.888	251.312	611.474	137.476	146.926	LowExp	LowExp	LowExp	LowExp	-0.774395	1.80913
SaureusN315	SA1802	SA1802	2043744	2044073	330	+	0	-56556	138.661	405.437	526.4	255.18	77.8938	71.3201	87.0461	92.6409	LowExp	LowExp	LowExp	LowExp	0.160271	0
SaureusN315	SA1803	SA1803	2044062	2044277	216	-	0	-116767	11.983	13.4029	40.4923	80.583	344.841	240.914	145.261	133.972	LowExp	LowExp	LowExp	LowExp	-0.729869	1.59511
SaureusN315	SA1804	SA1804	2044293	2044556	264	-	0	-116488	0	3.35072	0	13.4305	1800	151.209	1800	167.241	LowExp	LowExp	LowExp	LowExp	0	0
SaureusN315	SA1805	SA1805	2044690	2045403	714	+	0	-57502	6475.96	15007.9	14118.3	23268.3	90.06	91.3075	75.0063	53.8133	Pass	Pass	Pass	Pass	-0.263875	0
SaureusN315	SA1806	SA1806	2045419	2046351	933	+	0	-58231	1448.23	7388.33	10278.3	10099.7	68.0415	77.7384	80.0491	64.6183	Pass	Pass	Pass	Pass	0	0.450997
SaureusN315	SA1807	SA1807	2046902	2047084	183	+	0	-59714	130.101	1169.4	3077.42	1383.34	83.5374	75.2657	107.379	102.616	Pass	Pass	LowExp	Q20	0.296757	0.242388
SaureusN315	SA1808	SA1808	2047184	2048167	984	+	0	-59996	3622.29	19427.5	21906.4	25108.3	138.792	141.546	116.754	77.9879	Pass	Pass	Pass	Pass	-0.249458	0.173252
SaureusN315	SA1809	SA1809	2048178	2048420	243	+	0	-60990	402.287	3230.09	4393.42	2948	175.11	163.358	134.788	113.999	Pass	Pass	Pass	Pass	-0.27734	0
SaureusN315	SA1810	int	2048483	2049520	1038	+	0	-61295	1232.54	4071.12	4433.91	4787.97	162.299	226.121	126.28	92.0015	Pass	Pass	Pass	Pass	-0.362027	0.123153
SaureusN315	SA1811	hlb	2049532	2050401	870	+	0	-62344	1075.05	3189.88	3070.67	2726.39	284.33	381.9	155.229	106.831	Pass	Pass	Pass	Pass	-0.873164	0
SaureusN315	SA1812	SA1812	2050639	2051655	1017	-	0	-109389	527.253	15436.8	3718.55	4163.46	107.828	145.56	183.823	136.719	Pass	Pass	Pass	Pass	0	0
SaureusN315	SA1813	SA1813	2051677	2052732	1056	-	0	-108312	289.304	10511.2	1990.87	2524.93	120.546	134.955	162.843	118.24	Pass	Pass	Pass	Pass	0	0
SaureusN315	SA1814	SA1814	2053168	2054391	1224	+	0	-65980	1407.15	1782.58	2638.75	7534.51	123.797	85.3647	115.32	88.3221	Pass	Pass	Pass	Pass	0	0.565886
SaureusN315	SA1815	SA1815	2054835	2056142	1308	+	0	-67647	392.016	1839.54	1349.74	1188.6	40.358	36.1347	65.8858	53.8728	LowExp	LowExp	LowExp	Q20	0.416702	0
SaureusN315	SA1816	sel	2057159	2057881	723	+	0	-69971	162.627	1836.19	580.39	436.491	33.8243	33.7944	80.1773	75.7824	LowExp	LowExp	LowExp	Q20	1.1638	0
SaureusN315	SA1817	sec3	2058050	2058850	801	-	0	-102194	2370.93	23334.4	20725.3	13752.8	52.0624	64.6455	478.332	497.028	Pass	Pass	Q20	Pass	2.88739	0
SaureusN315	SA1818	SA1818	2059637	2060197	561	+	0	-72449	1301.01	5726.38	3570.07	3330.76	245.27	176.845	190.954	111.095	Pass	Pass	Pass	Pass	0	0
SaureusN315	SA1819	tst	2061076	2061780	705	+	0	-73888	4746.99	7743.51	4062.73	2075.01	411.93	604.052	735.481	298.021	Pass	Pass	Pass	Pass	0	-0.224562
SaureusN315	SA1820	SA1820	2061935	2062504	570	-	0	-98540	1184.61	2861.51	2814.22	2706.25	83.1465	92.3188	96.0936	72.5243	Pass	Pass	Pass	Pass	0	0
SaureusN315	SA1821	SA1821	2062501	2062842	342	-	0	-98202	296.152	1038.72	1437.48	1685.53	51.0933	73.1362	93.9895	64.2379	Pass	LowExp	LowExp	Pass	0	0.468729
SaureusN315	SA1822	SA1822	2062845	2063372	528	-	0	-97672	623.117	1571.49	1687.18	1833.26	58.4708	70.6914	89.0444	62.781	Pass	Pass	Pass	Pass	0	0.102484
SaureusN315	SA1823	SA1823	2063423	2063641	219	-	0	-97403	448.507	1695.46	2476.78	2833.84	61.2566	72.344	113.965	78.7398	Pass	Pass	LowExp	Pass	0.122218	0.546787
SaureusN315	SA1824	SA1824	2063659	2064237	579	-	0	-96807	1146.95	3672.39	5054.79	5251.33	43.1919	49.1682	80.5994	59.2664	Pass	Pass	Pass	Q20	0.26949	0.460934
SaureusN315	SA1825	SA1825	2064249	2064590	342	-	0	-96454	671.049	1685.41	2510.52	3162.88	38.2695	40.5421	62.603	52.6899	Pass	Pass	Pass	Q20	0.378105	0.574888
SaureusN315	SA1826	SA1826	2065040	2065681	642	-	0	-95363	133.525	224.498	431.918	664.81	85.252	88.0949	196.402	86.366	LowExp	LowExp	LowExp	LowExp	0	0.944055
SaureusN315	SA1827	SA1827	2065678	2066058	381	-	0	-94986	3.42372	0	6.74872	13.4305	127.143	1800	143.166	102.253	LowExp	LowExp	LowExp	LowExp	0	0.97905
SaureusN315	SA1828	SA1828	2066368	2068077	1710	-	0	-92967	0	0	0	0	1800	1800	1800	1800	LowExp	LowExp	LowExp	LowExp	0	0
SaureusN315	SA1829	SA1829	2068091	2068960	870	-	0	-92084	0	0	0	0	1800	1800	1800	1800	LowExp	LowExp	LowExp	LowExp	0	0
SaureusN315	SA1830	SA1830	2069025	2069351	327	-	0	-91693	0	0	0	0	1800	1800	1800	1800	LowExp	LowExp	LowExp	LowExp	0	0
SaureusN315	SA1831	SA1831	2069354	2069563	210	-	0	-91481	0	0	0	0	1800	1800	1800	1800	LowExp	LowExp	LowExp	LowExp	0	0
SaureusN315	SA1832	SA1832	2069699	2070016	318	-	0	-91028	1.71186	0	0	13.4305	291.078	1800	1800	224.48	LowExp	LowExp	LowExp	LowExp	0	0
SaureusN315	SA1833	SA1833	2070021	2070239	219	-	0	-90805	0	0	0	0	1800	1800	1800	1800	LowExp	LowExp	LowExp	LowExp	0	0
SaureusN315	SA1834	SA1834	2070412	2071086	675	+	0	-83224	0	0	0	0	1800	1800	1800	1800	LowExp	LowExp	LowExp	LowExp	0	0
SaureusN315	SA1835	int	2071100	2072272	1173	+	0	-83912	0	0	0	0	1800	1800	1800	1800	LowExp	LowExp	LowExp	LowExp	0	0
SaureusN315	SA1836	groEL	2072341	2073957	1617	-	0	-87087	30988.1	48434.6	47160.1	37840.4	219.524	129.646	878.787	289.706	Pass	Pass	Pass	Pass	0.400211	0
SaureusN315	SA1837	groES	2074033	2074317	285	-	0	-86727	4507.33	6108.36	8395.41	9495.37	279.836	151.576	771.585	211.266	Pass	Pass	Pass	Pass	0	0.458816
SaureusN315	SA1838	SA1838	2074492	2075235	744	+	0	-87304	784.032	3514.9	12545.9	9898.28	49.804	49.4013	137.018	98.1053	Pass	Pass	Pass	Q20	0.978068	1.49369
SaureusN315	SA1839	SA1839	2075260	2076507	1248	-	0	-84537	8162.15	13242	12890.1	26249.9	38.3374	43.4161	46.9268	43.8727	Pass	Pass	Q20	Q20	0.015093	0
SaureusN315	SA1840	SA1840	2076704	2077330	627	+	0	-89516	1946.38	5354.45	9387.47	7991.15	54.7946	43.0553	84.769	60.507	Pass	Pass	Pass	Q20	0.143068	0.577665
SaureusN315	SA1841	SA1841	2077691	2078476	786	+	0	-90503	722.405	1685.41	2483.53	2726.39	47.6042	36.6587	50.8133	49.4624	Pass	Pass	Pass	Q20	0.0552405	0.559291
SaureusN315	SAS065	hld	2079076	2079210	135	-	0	-81834	5419.75	76989.5	206862	778076	135.471	138.71	321.335	382.041	Pass	Pass	Pass	Q20	1.21201	1.42593
SaureusN315	SA1842	agrB	2079446	2080009	564	+	0	-92258	1458.5	13885.4	74357.4	86190.2	106.702	141.913	513.907	239.435	Pass	Pass	Pass	Pass	0.75463	2.42091	accumulate>2x
SaureusN315	SAS066	agrD	2080012	2080155	144	+	0	-92824	4692.21	23780.1	48570.6	57428.8	107.152	146.353	395.916	175.648	Pass	Pass	Pass	Pass	0.263239	1.03033	accumulate>2x
SaureusN315	SA1843	agrC	2080353	2081468	1116	+	0	-93165	11015.8	76396.4	321394	330632	93.1125	109.427	398.827	277.065	Pass	Pass	Pass	Pass	1.34026	2.07277	stabilized>2x accumulate>2x
SaureusN315	SA1844	agrA	2081487	2082203	717	+	0	-94299	14942.8	76771.7	295479	340477	106.252	119.018	393.733	260	Pass	Pass	Pass	Pass	1.12733	1.94441	stabilized>2x accumulate>2x
SaureusN315	SA1845	SA1845	2082572	2083531	960	-	0	-77513	6683.1	10909.9	22952.4	16929.1	55.3721	59.7289	85.3559	73.4532	Pass	Pass	Pass	Pass	0.298397	0.633866
SaureusN315	SA1846	scrB	2083528	2085012	1485	-	0	-76032	10106.8	13737.9	27447.1	29654.5	38.6334	44.3431	64.6966	57.0363	Pass	Pass	Pass	Pass	0.363171	0.998485
SaureusN315	SA1847	scrR	2085161	2086111	951	-	0	-74933	4420.02	3856.68	8867.82	7205.46	25.5204	28.3876	36.283	32.5926	Q20	Q20	Q20	Q20	0.199284	0.705038
SaureusN315	SA1848	nrgA	2086294	2087544	1251	-	0	-73500	30.8135	67.0144	121.477	100.729	66.673	65.7891	97.069	80.2487	LowExp	LowExp	LowExp	LowExp	0.267376	0.587933
SaureusN315	SA1849	SA1849	2087752	2087976	225	-	0	-73068	1573.2	1923.31	2922.2	2383.91	123.798	88.8444	119.741	77.9313	Pass	Pass	Pass	Pass	0	0.309739
SaureusN315	SA1850	SA1850	2088036	2089115	1080	-	0	-71929	2069.64	2218.18	4420.41	3512.08	138.011	81.9404	123.549	64.0954	Pass	Pass	Pass	Pass	0	0.662951
SaureusN315	SA1851	SA1851	2089419	2090054	636	-	0	-70990	10094.8	26510.9	45871.1	37665.8	47.4507	55.9446	128.025	80.1769	Pass	Pass	Pass	Pass	0.519188	0.506672
SaureusN315	SA1852	vga	2090307	2092235	1929	+	0	-103119	7646.88	12622.2	17081	17708.1	37.9212	44.3535	55.5658	43.8383	Pass	Pass	Pass	Q20	0	0.436435
SaureusN315	SA1853	SA1853	2092597	2094207	1611	+	0	-105409	1265.06	4409.55	3779.28	2968.14	46.5906	47.9611	60.8173	61.7957	Pass	Pass	Pass	Q20	0.342617	0
SaureusN315	SA1854	SA1854	2094522	2095547	1026	-	0	-65497	7123.05	9539.5	18849.2	16835.1	42.9329	48.2988	68.8372	63.4788	Pass	Pass	Pass	Pass	0.394288	0.81949
SaureusN315	SA1855	SA1855	2095540	2096004	465	-	0	-65040	1509.86	3347.37	7484.33	6701.82	32.74	36.8003	51.6173	42.7331	Pass	Pass	Q20	Q20	0.215635	1.00153
SaureusN315	SA1856	SA1856	2095977	2096666	690	-	0	-64378	4366.95	8611.35	13261.2	10663.8	30.3734	33.3656	46.8111	40.5172	Pass	Pass	Q20	Q20	0.280176	0.308413
SaureusN315	SA1857	SA1857	2096620	2097081	462	-	0	-63963	2050.81	4892.05	8699.1	8273.19	26.1632	32.1505	41.6107	37.4097	Q20	Q20	Q20	Q20	0.218573	0.758005
SaureusN315	SA1858	ilvD	2097592	2099280	1689	+	0	-110404	691.591	1253.17	445.416	429.776	53.0052	51.4646	83.6446	67.7903	LowExp	LowExp	Pass	Pass	0.354944	-0.634767
SaureusN315	SA1859	ilvB	2099308	2101077	1770	+	0	-112120	486.168	981.761	458.913	436.491	52.9581	59.1931	70.3116	58.1948	LowExp	LowExp	LowExp	LowExp	0	-0.0832341
SaureusN315	SA1860	SA1860	2101077	2101331	255	+	0	-113889	15.4067	50.2608	13.4974	20.1458	89.3187	62.6481	113.766	52.2831	LowExp	LowExp	LowExp	LowExp	0	0
SaureusN315	SA1861	ilvC	2101468	2102472	1005	+	0	-114280	106.135	180.939	168.718	181.312	120.144	122.34	579.422	100.078	LowExp	LowExp	LowExp	LowExp	0	0
SaureusN315	SA1862	leuA	2102502	2104031	1530	+	0	-115314	133.525	284.811	425.17	221.603	150.473	165.061	188.171	131.315	LowExp	LowExp	LowExp	LowExp	0	0
SaureusN315	SA1863	leuB	2104034	2105080	1047	+	0	-116846	106.135	214.446	141.723	255.18	155.677	154.241	1800	83.6137	LowExp	LowExp	LowExp	LowExp	0	0
SaureusN315	SA1864	leuC	2105094	2106464	1371	+	0	-117906	207.135	304.915	398.175	355.908	197.47	184.095	270.181	126.22	LowExp	LowExp	Pass	LowExp	0	0.223097
SaureusN315	SA1865	leuD	2106465	2107037	573	+	0	-119277	97.576	180.939	283.446	201.458	155.714	122.836	145.754	107.023	LowExp	LowExp	LowExp	LowExp	0	0.154974
SaureusN315	SA1866	ilvA	2107052	2108320	1269	+	0	-119864	143.796	355.176	593.888	282.041	151.306	129.724	178.692	199.77	LowExp	LowExp	LowExp	LowExp	0.240004	0
SaureusN315	SArRNA11	SArRNA11	2109043	2109157	115	-	0	-51887	0	0	0	0	1800	1800	1800	1800	LowExp	LowExp	LowExp	LowExp	0	0
SaureusN315	SArRNA12	SArRNA12	2109230	2112152	2923	-	0	-48892	0	0	0	0	1800	1800	1800	1800	LowExp	LowExp	LowExp	LowExp	0	0
SaureusN315	SArRNA13	SArRNA13	2112622	2114176	1555	-	0	-46868	37.6609	16.7536	13.4974	5110.31	1800	1800	182.283	30.0913	LowExp	Q20	Pass	LowExp	-3.30374	0
SaureusN315	SAtRNA55	SAtRNA55	2114294	2114367	74	-	0	-46677	3574.36	3973.95	2011.12	2706.25	34.9166	30.8382	30.8586	21.6992	LowExp	Q20	Q20	Q20	0	-0.401393
SaureusN315	SAtRNA56	SAtRNA56	2114386	2114471	86	-	0	-46573	3449.4	3595.32	1828.9	2471.21	37.8213	29.4412	37.7328	24.0969	LowExp	LowExp	Q20	Q20	0	-0.481125
SaureusN315	SA1867	SA1867	2115118	2115573	456	-	0	-45471	2309.3	4171.64	6519.27	4586.52	85.633	104.932	136.803	115.521	Pass	Pass	Pass	Pass	0.138703	0.136783
SaureusN315	SA1868	SA1868	2115566	2117716	2151	-	0	-43328	9367.29	15245.8	21818.6	22146.9	77.3085	98.5629	130.565	92.7481	Pass	Pass	Pass	Pass	0	0.517151
SaureusN315	SA1869	sigB	2118150	2118920	771	-	0	-42124	30007.2	50773.4	43023.1	47033.6	112.25	118.607	124.496	99.5986	Pass	Pass	Pass	Pass	0	0
SaureusN315	SA1870	rsbW	2118895	2119374	480	-	0	-41670	7973.84	18067.1	17168.8	17090.3	100.518	94.8288	119.131	97.8276	Pass	Pass	Pass	Pass	0	0
SaureusN315	SA1871	rsbV	2119376	2119702	327	-	0	-41342	4711.04	12065.9	13767.4	14068.5	78.9246	95.3398	115.783	98.6064	Pass	Pass	Pass	Pass	0.0486015	0.190315
SaureusN315	SA1872	rsbU	2119821	2120822	1002	-	0	-40222	10206.1	22845.2	32933.8	19198.9	112.197	122.936	89.491	102.664	Pass	Pass	Pass	Pass	-0.1281	0
SaureusN315	SA1873	SA1873	2121172	2121534	363	-	0	-39510	29063.9	47617.1	47727	48913.9	102.242	101.161	91.2947	80.1547	Pass	Pass	Pass	Pass	-0.14805	0.00332595
[truncated: 664 more rows]

## Sheet: ncRNA decay
Reference genome	ncRNA ID (Sassi et al. 2015)	start of ncRNA	end of ncRNA	Length of ncRNA	strand of ncRNA	Number of RNase Y sites in the ncRNA	Distance to nearest RNase Y site (on the same strand)	Accumulate and/or stabilised	Average half-life in WT	Average half-life in dY	Average steady-state level in WT	Average steady-state level in dY	Number of WT samples where the quality control check failed	Number of dY samples where the quality control check failed	Log2 of smallest fold-change difference in half-life between WT and dY	Log2 of smallest fold-change difference in steady-state level between WT and dY
SaureusN315	srn_0010_sRNA412	314	512	199	+	0	12111		37.9196	48.5669	690.998	3947.72	2	0	0.0759277	1.59249
SaureusN315	srn_0020_sRNA1	8415	8586	172	-	0	727417		114.725	71.6365	18.721	10.1063	2	2	-0.0155208	0
SaureusN315	srn_0030_Teg35	12499	12724	226	+	1	0		50.3348	123.904	4028.43	40891	1	0	0.345822	2.95518
SaureusN315	srn_0040_Sau6817	14275	14365	91	-	0	721638		1800	82.0604	0	6.73199	2	2	-4.45329	2.74744
SaureusN315	srn_0050_Teg1	15814	16042	229	+	0	3189		64.6612	140.056	2566.64	6248.39	0	0	0.891714	0.868818
SaureusN315	srn_0060_Sau65	21733	21790	58	-	0	714213		110.487	941.084	12.8024	3.35763	2	2	0	0
SaureusN315	srn_0070_sRNA4	24985	25219	235	-	0	710784		49.486	76.1163	24.603	13.4807	2	2	0.426224	0
SaureusN315	srn_0080_Teg107	29791	29977	187	+	0	17166		53.0413	56.6176	289.569	461.066	2	2	0	0.228784
SaureusN315	srn_0090_sRNA5	31581	31913	333	-	0	704090		91.4099	57.7235	44.6343	80.7671	2	2	0	0.147647
SaureusN315	srn_0100_sRNA6	33872	34178	307	-	0	701825		87.5756	78.1258	115.583	101.047	2	2	0	0
SaureusN315	srn_0110_Teg5as	35632	35962	331	-	0	700041		1800	1800	0	0	2	2	0	0
SaureusN315	srn_0120_Teg6as	36090	36495	406	-	0	699508		1800	1800	0	0	2	2	0	0
SaureusN315	srn_0130_Teg7as	37138	37174	37	+	0	24513		1800	1800	0	0	2	2	0	0
SaureusN315	srn_0140_Teg8as	38174	38258	85	+	0	25549		1800	1800	0	0	2	2	0	0
SaureusN315	srn_0150_Teg36	39700	39745	46	-	0	696258		1800	1800	0	0	2	2	0	0
SaureusN315	srn_0160_Teg39as	39987	40197	211	-	0	695806		1800	1800	0	0	2	2	0	0
SaureusN315	srn_0170_Teg9as	41799	41844	46	+	0	29174		1800	1800	0	0	2	2	0	0
SaureusN315	srn_0180_sRNA9	42486	42519	34	+	0	29861		1800	1800	0	0	2	2	0	0
SaureusN315	srn_0190_sRNA10	46282	46315	34	+	0	33657		1800	1800	0	0	2	2	0	0
SaureusN315	srn_0200_Teg4	49297	49441	145	-	0	686562		1800	1800	0	0	2	2	0	0
SaureusN315	srn_0210_Teg10as	52555	52597	43	+	0	39930		1800	1800	0	0	2	2	0	0
SaureusN315	srn_0220_sRNA261	55762	55977	216	+	0	43137		1800	1800	0	0	2	2	0	0
SaureusN315	srn_0230_rsaOX	70209	70686	478	+	0	49989		1800	1800	0	0	2	2	0	0
SaureusN315	srn_0240_Teg37	73414	73468	55	+	0	47207		1800	1800	0	0	2	2	0	0
SaureusN315	srn_0250_Sau6372	89511	89563	53	+	0	31112		45.0248	58.815	257.916	454.819	2	2	0.307414	0
SaureusN315	srn_0260_Teg15as	110074	110317	244	-	0	625686		61.3978	56.0441	25.2034	47.1239	2	2	0	0.109886
SaureusN315	srn_0270_Teg16as	114834	115040	207	+	0	5635		47.5466	77.361	41.4661	107.695	2	2	0.442158	1.21659
SaureusN315	srn_0280_sRNA16	122692	123063	372	+	0	2015		1800	64.7919	1745.44	161.769	0	2	-4.6361	-1.65913
SaureusN315	srn_0290_sRNA17	135064	135279	216	-	0	600724		66.8991	39.5495	18.502	77.3593	2	2	-0.404205	0.840219
SaureusN315	srn_0300_sRNA18	136394	136654	261	-	0	599349		93.1645	49.7866	10.9446	23.5536	2	2	-0.0938027	0.273178
SaureusN315	srn_0310_Sau6873	154263	154326	64	+	0	33586		67.8819	116.469	2695.82	4475.58	0	0	0.224794	0.167825
SaureusN315	srn_0320_Sau16	154770	155000	231	-	0	581003		283.502	80.268	10.1982	10.1063	2	2	-0.119244	0
SaureusN315	srn_0330_Sau6527	160639	160696	58	-	0	575307		964.704	1800	1.67536	0	2	2	0	0
SaureusN315	srn_0340_Sau6442	172483	172549	67	-	0	563454		153.046	940.977	5.95501	3.37436	2	2	0	0
SaureusN315	srn_0350_sRNA20	172913	173066	154	-	0	562937		68.8929	72.0877	16.9361	40.3417	2	2	0	0.242085
SaureusN315	srn_0360_Teg17as	180358	180600	243	-	0	555403		1022.68	1013.96	41.4296	94.2478	2	2	0	1.00297
SaureusN315	srn_0370_sRNA22	185274	185624	351	-	0	550379		141.108	83.3984	107.263	50.4983	2	2	0	0
SaureusN315	srn_0380_Teg140	196890	196966	77	+	0	76213		52.5567	248.87	47.8755	655.791	2	1	1.90498	2.34357
SaureusN315	srn_0390_sRNA24	201084	201354	271	-	0	534649		73.4049	61.0823	20.3963	16.8383	2	2	0	0
SaureusN315	srn_0400_Sau22	202189	202244	56	+	0	81512		127.138	142.955	1875.52	4817.53	0	0	0.0211867	0.55773
SaureusN315	srn_0410_sRNA25	203915	204229	315	-	0	531774		99.5663	55.7864	56.7998	70.6608	2	2	0	0
SaureusN315	srn_0420_sRNA26	206690	206942	253	+	0	86013		151.128	148.539	704.551	1333.52	0	0	0	0.00740303
SaureusN315	srn_0430_sau53	208728	208919	192	-	0	527084		84.8085	104.541	84.133	137.93	2	2	0	0
SaureusN315	srn_0440_rsaK	216918	217129	212	-	0	518874		69.8996	119.028	438.238	1111.41	2	1	0	0.270556
SaureusN315	srn_0450_sRNA28	221173	221254	82	-	0	514749		65.782	56.1167	11.0176	16.8216	2	2	-0.0846553	0.171695
SaureusN315	srn_0460_Teg39	233141	233216	76	-	0	502787		117.116	87.5848	687.602	821.888	0	2	-0.192932	0
SaureusN315	srn_0470_Sau6292	239261	239309	49	-	0	496694		1800	1800	0	0	2	2	0	0
SaureusN315	srn_0480_Sau6717	244645	244689	45	-	0	491314		122.812	941.084	6.81094	3.35763	2	2	0	0
SaureusN315	srn_0490_Sau55	248919	248961	43	-	0	487042		159.917	940.977	29.0286	3.37436	2	2	0	0
SaureusN315	srn_0500_sRNA30	251432	251576	145	-	0	484427		424.72	67.0972	93.2033	37.1012	2	2	0	-0.368368
SaureusN315	srn_0510_rsaG	254707	254843	137	+	0	134030		1800	624.273	1773.74	370.577	0	2	-1.16537	-1.18436
SaureusN315	srn_0520_sRNA32	255362	255482	121	+	0	134685		190.603	930.121	5.88201	6.71525	2	2	0	0
SaureusN315	srn_0530_sRNA33	257099	257309	211	+	0	136422		44.9427	61.4364	68.1623	74.0686	2	2	0.394916	0
SaureusN315	srn_0540_sRNA34	262119	262292	174	-	0	473711		90.5291	50.608	15.9707	97.4883	2	2	0	0.817499
SaureusN315	srn_0550_Sau6454	272771	273221	451	+	0	138583		65.4058	74.9024	11.0176	16.8383	2	2	0	0.164522
SaureusN315	srn_0560_Sau6009	277500	277566	67	-	0	458437		162.972	180.766	342.941	1756.51	1	0	0	1.42308
SaureusN315	srn_0570_sRNA35	277624	277818	195	+	0	133986		57.6754	51.9913	26.0593	57.1633	2	2	0	0
SaureusN315	srn_0580_Sau6569	281164	281329	166	+	0	130475		81.9893	133.372	32608.9	380.5	2	2	0.142702	0
SaureusN315	srn_0590_sRNA37	284219	284358	140	+	0	127446		45.277	132.748	141.351	720.624	2	2	1.03936	1.41262
SaureusN315	srn_0600_sRNA38	285417	285540	124	-	0	450463		1800	1800	0	0	2	2	0	0
SaureusN315	srn_0610_sRNA39	288647	288716	70	+	0	123088		198.464	88.0288	3.38722	30.3358	2	2	-1.0214	1.97188
SaureusN315	srn_0620_sRNA40	290814	290973	160	-	0	445030		963.571	1800	1.71186	0	2	2	0	0
SaureusN315	srn_0630_Sau6931	291722	291767	46	-	0	444236		64.4583	71.0972	16.8266	10.0896	2	2	0	0
SaureusN315	srn_0640_sRNA41	296422	296509	88	+	0	115295		86.5666	116.117	2105.3	1240.21	0	1	0	0
SaureusN315	srn_0650_sRNA42	298423	298694	272	-	0	437309		48.4182	76.5832	27.0248	30.2856	2	2	0	0
SaureusN315	srn_0660_Sau6526	299068	299142	75	-	0	436861		46.0161	54.1549	31.2679	40.3417	2	2	0	0
SaureusN315	srn_0670_Sau6994	302360	302663	304	-	0	433340		61.2433	170.389	39.9002	13.464	2	2	0	-1.15978
SaureusN315	srn_0680_Sau6807	304199	304270	72	-	0	431733		975.605	71.0972	1.67536	10.0896	2	2	-0.883673	1.01014
SaureusN315	srn_0690_sRNA44	305733	306077	345	-	0	429926		62.0777	63.3183	19.3944	20.2294	2	2	0	0
SaureusN315	srn_0700_sRNA45	311625	311687	63	-	0	424316		981.625	574.224	28.0267	33.7269	2	2	0	0
SaureusN315	srn_0710_sRNA46	320278	320502	225	-	0	415501		69.1798	89.5018	25.4589	30.2856	2	2	0	0
SaureusN315	srn_0720_sRNA47	324409	324681	273	+	0	87123		150.369	1800	6.81094	0	2	2	3.39316	-1.74447
SaureusN315	srn_0730_sRNA48	326376	326631	256	+	0	85173		48.7269	76.7833	28.6636	13.4807	2	2	0.373994	0
SaureusN315	srn_0740_Sau29	337172	337253	82	-	0	398750		1800	96.2919	0	10.1063	2	2	-4.02697	2.74744
SaureusN315	srn_0750_sRNA50	344124	344197	74	-	0	391806		1800	1800	0	0	2	2	0	0
SaureusN315	srn_0760_sRNA51	345589	345712	124	+	0	66092		63.1784	77.9554	87.7392	272.47	2	2	0	0.787751
SaureusN315	srn_0770_Teg18as	361925	362789	865	+	0	49015		105.378	103.979	2193.06	2456.46	0	0	0	0
SaureusN315	srn_0780_Sau6733	364853	364932	80	+	0	46872		57.3275	47.5161	26.3878	26.9279	2	2	0	0
SaureusN315	srn_0790_Sau6657	365610	365700	91	-	0	370303		913.757	164.868	383.267	100.93	0	2	-1.44753	-1.45646
SaureusN315	srn_0800_sRNA55	370005	370179	175	+	0	41625		121.057	132.516	528.906	440.686	1	2	0	0
SaureusN315	srn_0810_sRNA56	370374	370661	288	-	0	365342		41.4059	70.5752	106.716	127.924	2	2	0.608578	0.141802
SaureusN315	srn_0820_sRNA57	373929	374037	109	-	0	361966		163.09	93.9588	3.38722	6.73199	2	2	-0.265789	0.971877
SaureusN315	srn_0830_sRNA58	374575	374692	118	-	0	361311		135.556	941.084	8.5228	3.35763	2	2	0	0
SaureusN315	srn_0840_Sau5974	374660	374732	73	-	0	361271		101.145	941.084	5.95501	3.35763	2	2	0	0
SaureusN315	srn_0850_sRNA59	388501	388630	130	-	0	347373		866.468	1800	2.53129	0	2	2	0.166748	-0.775564
SaureusN315	srn_0860_RsaOB	407503	407923	421	-	0	328080		27.9273	32.154	5934.68	2980.75	2	2	0.193688	-0.279957
SaureusN315	srn_0870_Teg38as	411155	411236	82	-	0	324767		34.3456	33.4012	227.216	225.63	2	2	0	0
SaureusN315	srn_0880_Sau5971	413160	413255	96	+	0	555		77.5878	51.3952	11.837	53.8559	2	2	-0.173273	2.00297
SaureusN315	srn_0890_sRNA71	418388	418478	91	-	0	317525		66.2585	53.8606	13.5124	20.2127	2	2	-0.117217	0
SaureusN315	srn_0900_sRNA72	421324	421354	31	+	0	8719		926.364	217.236	53.3031	47.2243	2	2	0	0
SaureusN315	srn_0910_sRNA73	425906	426065	160	+	0	13301		100.524	76.2255	15.1877	40.4087	2	2	-0.18096	0.739936
SaureusN315	srn_0920_Teg35as	427981	428040	60	-	0	307963		1800	940.977	0	3.37436	2	2	0	0
SaureusN315	srn_0930_Teg76	430826	431048	223	+	0	18221		72.8926	100.028	5842.86	10618.6	0	0	0.187935	0.224864
SaureusN315	srn_0940_Sau6356	435678	435738	61	-	0	300265		119.484	955.208	54.6335	6.74872	2	2	0	0
SaureusN315	srn_0950_Sau63	436964	437054	91	-	0	298949		68.201	80.7255	21.9257	63.8786	2	2	0	0.162147
SaureusN315	srn_0960_Teg147	439096	439151	56	+	0	26491		78.8343	103.352	9.26923	30.3023	2	2	0	1.00297
SaureusN315	srn_0970_Sau18	443125	443313	189	-	0	292690		85.5598	59.6171	20.1408	43.7998	2	2	0	0
SaureusN315	srn_0980_sRNA86	445425	445494	70	-	0	290509		70.8472	66.1282	9.30573	13.464	2	2	0	0.418008
SaureusN315	srn_0990_sRNA87	446341	446562	222	-	0	289441		963.571	1800	1.71186	0	2	2	0	0
SaureusN315	srn_1000_sRNA88	447803	447848	46	-	0	288155		210.244	1800	2.53129	0	2	2	2.62852	-0.775564
SaureusN315	srn_1010_sRNA89	449733	449922	190	-	0	286081		1800	1800	0	0	2	2	0	0
SaureusN315	srn_1020_sRNA90	456524	456575	52	+	0	43919		1800	1800	0.85593	0	2	2	0	0
SaureusN315	srn_1030_sRNA91	461802	461959	158	+	0	42354		173.297	45.5558	9.23273	83.9908	2	2	-0.0938027	0.273178
SaureusN315	srn_1040_sRNA92	464715	464745	31	-	0	271258		1800	1800	0	0	2	2	0	0
SaureusN315	srn_1050_sRNA93	465647	465762	116	-	0	270241		964.704	926.011	1.67536	10.1231	2	2	0	0
SaureusN315	srn_1060_Teg149	469468	469518	51	+	0	34795		88.9459	235.669	5.91851	16.8551	2	2	0.434132	0.00297079
SaureusN315	srn_1070_Sau41	469933	470088	156	-	0	265915	accumulate>2x	246.816	170.019	2097.98	175978	0	0	-0.139752	2.81658
SaureusN315	srn_1080_RsaX05	470637	470841	205	+	0	33472		1028.81	74.6013	2565.37	490.916	0	2	-1.58827	-1.69747
SaureusN315	srn_1090_Teg19as	473697	476172	2476	-	0	259831		31.6489	33.3532	1543.78	1078.06	1	2	0	0
SaureusN315	srn_1100_Sau6054	485926	486068	143	+	0	18245		56.1173	83.3997	3116.81	6255.97	0	0	0.299136	0.0600519
SaureusN315	srn_1110_Sau57	499302	499430	129	-	0	236573		953.341	103.173	4.27965	6.73199	2	2	0	0
SaureusN315	srn_1120_sRNA97	499916	499970	55	-	0	236033		951.607	1800	11.1271	0	2	2	0	0
SaureusN315	4.5S	501430	501682	253	+	0	2631		1800	1145.67	140361	55991.9	0	0	-0.585182	-0.299804
SaureusN315	srn_1130_sRNA99	501452	501533	82	-	0	234470		936.848	1800	152.883	3.37436	2	2	0	-2.15978
SaureusN315	srn_1140_Sau82	504654	504796	143	+	0	339		109.518	146.915	11630.6	16345.7	0	0	0.0944866	0.273237
SaureusN315	srn_1150_sRNA100	506548	506575	28	-	0	229428		1800	1800	0	0	2	2	0	0
SaureusN315	srn_1160_sRNA102	511544	511579	36	+	0	7229		1800	1800	0	0	2	2	0	0
SaureusN315	srn_1170_sRNA103	511816	511853	38	+	0	7501		1800	1800	0	0	2	2	0	0
SaureusN315	srn_1180_Sau83	521225	521294	70	-	0	214709		951.443	1800	10.2712	0	2	2	0	0
SaureusN315	srn_1190_sRNA104	522109	522193	85	-	0	213810		96.0567	943.804	11.0906	6.74872	2	2	0	0
SaureusN315	srn_1200_sRNA105	523667	523700	34	-	0	212303		96.6513	1800	32.4888	0	2	2	3.79799	-1.74447
SaureusN315	srn_1210_sRNA106	523788	523992	205	-	0	212011		64.366	930.582	40.7926	30.3693	2	2	0	0
SaureusN315	srn_1220_sRNA107	524819	525001	183	-	0	211002		74.0761	93.3014	17.0456	23.5369	2	2	0	0
SaureusN315	srn_1230_sRNA108	527839	528028	190	-	0	207975		248.247	1800	11.9465	0	2	2	2.59725	-1.74447
SaureusN315	srn_1240_sRNA109	534077	534167	91	-	0	201836		213.947	943.378	4.20665	10.1231	2	2	0	0
SaureusN315	srn_1250_sRNA110	538449	538632	184	-	0	197371		88.7105	81.8521	61.3714	30.2856	2	2	0	0
SaureusN315	srn_1260_Sau62	539955	540027	73	-	0	195976		70.6679	208.785	21.1427	13.4807	2	2	0.325323	0
SaureusN315	srn_1270_Teg44	540718	540943	226	+	0	3989	accumulate>2x	64.6122	150.958	2794.32	18041.1	0	0	0.684723	2.03096
SaureusN315	srn_1280_sRNA112	547129	547288	160	+	0	229		91.7373	159.621	179.065	1505.09	2	0	0.168693	2.12715
SaureusN315	srn_1290_sRNA113	548740	548767	28	-	0	187236		106.115	944.405	6.81094	10.1231	2	2	0	0
SaureusN315	srn_1300_sRNA115	550972	551002	31	-	0	185001		1800	1800	0	0	2	2	0	0
SaureusN315	srn_1310_sRNA116	551858	551888	31	-	0	184115		1800	1800	0	0	2	2	0	0
SaureusN315	srn_1320_sRNA117	552926	552983	58	-	0	183020		1800	1800	0	0	2	2	0	0
SaureusN315	srn_1330_sRNA118	555727	555902	176	-	0	180101		111.555	155.755	9.34223	6.73199	2	2	0	0
SaureusN315	srn_1340_sRNA119	569002	569343	342	-	0	166660		65.5513	67.0972	41.8311	37.1012	2	2	0	0
SaureusN315	srn_1350_Teg45	570162	570452	291	+	0	4658		67.1048	92.0684	7642.65	16089.4	0	0	0.104293	0.412466
SaureusN315	srn_1360_Sau67	573157	573217	61	-	0	162786		964.704	942.664	1.67536	3.37436	2	2	0	0
SaureusN315	srn_1370_sRNA121	574885	574915	31	-	0	161088		1800	1800	0	0	2	2	0	0
SaureusN315	srn_1380_Teg46	574985	575108	124	+	0	2		55.8583	79.6569	2840.5	4640.21	1	0	0.231792	0
SaureusN315	srn_1390_sRNA123	575060	575303	244	-	0	160700		96.501	920.294	33.2718	23.6205	2	2	0	0
SaureusN315	srn_1400_sRNA124	576472	576515	44	-	0	159488		642.145	225.414	68.4014	30.3525	2	2	0	0
SaureusN315	srn_1410_Teg77	577556	577704	149	+	0	103		89.8468	229.808	40625.3	126323	0	0	0.63356	0.67593
SaureusN315	srn_1420_Sau60	579440	579534	95	+	0	1244		116.357	200.122	414.763	966.684	1	1	0.406275	0
SaureusN315	srn_1430_sRNA126	580246	580540	295	-	0	155463		133.738	105.361	51.1733	23.5871	2	2	0	0
SaureusN315	srn_1440_sRNA127	589029	589060	32	-	0	146943		357.743	951.66	47.6766	10.1063	2	2	0	-0.797211
SaureusN315	srn_1450_Sau6057	590695	590751	57	+	2	0		257.107	534.206	13794	48033.5	0	0	0	0.676966
SaureusN315	srn_1460_sRNA128	591400	591446	47	-	0	144557		1010.36	1129.68	229.88	40.4923	1	2	0	0
SaureusN315	srn_1470_sRNA129	607073	607886	814	-	0	128117		140.731	926.054	5.91851	10.0729	2	2	0	0
SaureusN315	srn_1480_sRNA130	611532	612140	609	-	0	123863		1105.87	97.6367	1.71186	13.4472	2	2	-1.52404	0.97905
SaureusN315	srn_1490_Sau6477	626915	627130	216	-	0	108873		148.73	1193.17	4033.48	9575.04	1	0	1.94727	0.420913
SaureusN315	srn_1500_Sau6667	630792	630839	48	+	0	40085		62.897	97.9886	53.867	158.344	2	2	0.316809	0.266005
SaureusN315	srn_1510_rsaA	637112	637254	143	+	0	46405	stabilized>2x accumulate>2x	59.6473	603.31	1015.61	6552.63	0	0	2.82228	2.02224
SaureusN315	srn_1520_Sau76	637272	637393	122	+	0	46565	stabilized>2x accumulate>2x	49.5768	734.605	2531.37	20207.5	0	0	2.79622	2.34688
SaureusN315	srn_1530_sRNA133	655286	655557	272	+	0	47992		278.515	133.418	16546.3	319.828	1	2	0	0
SaureusN315	srn_1540_Teg48	666718	666844	127	-	0	69159	accumulate>2x	74.1318	197.324	2456.29	18731.8	0	0	0.875108	1.61809
SaureusN315	srn_1550_Teg49	666952	667114	163	-	0	68889		70.7036	283.594	1710.19	21170	1	0	1.60982	2.56728
SaureusN315	srn_1560_Teg30as	678260	678320	61	+	0	25229		92.2389	1094.2	21.0332	6.74872	2	2	2.06155	0
SaureusN315	srn_1570_RsaOW2	679615	679679	65	-	0	56324		1800	1800	0	0	2	2	0	0
SaureusN315	srn_1580_sbrC	679620	680738	1119	+	0	22811		95.5525	402.311	510.614	16872.9	1	0	1.52795	4.43805
SaureusN315	srn_1590_rsaC	679909	680452	544	-	0	55551		157.97	241.959	258024	110445	0	0	0.236681	0
SaureusN315	srn_1600_Sau6912	685080	685140	61	-	0	50863		179.441	63.3183	5.88201	20.2294	2	2	0	0
SaureusN315	srn_1610_sRNA136	689862	690143	282	-	0	45860		42.3727	47.211	55.5424	90.9571	2	2	0	0
SaureusN315	srn_1620_Sau6836	692170	692240	71	+	0	11309		1800	941.892	0	3.37436	2	2	0	0
SaureusN315	srn_1630_Teg99	694341	694422	82	+	0	9127		175.684	60.3944	7.55737	30.3358	2	2	0	0.00297079
SaureusN315	srn_1640_rsaD	695867	696043	177	-	0	39960		983.558	232.988	426.872	366.584	1	2	0	0
SaureusN315	srn_1650_sRNA139	703132	703390	259	+	0	159		40.9028	39.041	109.154	623.169	2	2	0	1.16736
SaureusN315	srn_1660_sRNA140	713008	713459	452	+	0	9457		53.7277	143.333	474.857	10469.9	2	0	0.649102	3.26009
SaureusN315	srn_1670_Teg20as	715434	716442	1009	+	0	11883		39.4234	77.7247	6005.69	6158.27	0	0	0.94445	0
SaureusN315	srn_1680_sRNA142	716725	716850	126	+	0	13174		52.4984	73.9341	64.6291	440.769	2	2	0.133666	1.66222
SaureusN315	srn_1690_sRNA143	722479	722684	206	+	0	18928		32.2371	38.3099	1276.05	2217.01	2	2	0	0.141256
SaureusN315	srn_1700_sRNA144	728451	728483	33	-	0	7520		75.5757	70.1633	10.9446	13.464	2	2	0	0
SaureusN315	srn_1710_sRNA145	737059	737097	39	-	0	1054		941.128	82.0604	3.35072	6.73199	2	2	-0.00156082	0.00297079
SaureusN315	srn_1720_sRNA146	741782	742078	297	-	0	5777		84.2904	245.961	830.681	7649.15	1	0	1.24715	2.30439
SaureusN315	srn_1730_Sau7006	749666	749751	86	+	0	33551		95.3181	143.426	1038.26	737.663	0	2	0.560429	0
SaureusN315	srn_1740_sRNA147	750903	751094	192	-	0	6554		49.9186	930.063	23.747	6.74872	2	2	0.205513	-0.574819
SaureusN315	srn_1750_sRNA148	757013	757041	29	+	0	26261		144.413	54.5735	33.9087	80.8173	2	2	0	0.834374
SaureusN315	srn_1760_sRNA149	761119	761245	127	-	0	3469		50.5434	43.1058	81.4922	181.73	2	2	0	0.261683
SaureusN315	srn_1770_rsaOC	761140	761238	99	+	0	22064		86.8125	48.8219	20.1408	57.2303	2	2	0	0.543539
SaureusN315	srn_1780_Sau66	763840	763918	79	+	0	19384		45.3611	40.1507	89.159	575.125	2	2	0	1.44186
SaureusN315	srn_1790_sRNA150	777583	777624	42	-	0	19933		175.651	74.9813	19.2849	144.545	2	2	0	0.87264
SaureusN315	srn_1800_sRNA151	778892	778955	64	+	0	4347		173.297	102.194	9.23273	40.4589	2	2	0	0
SaureusN315	srn_1810_Teg51	782693	782898	206	+	0	404		42.8152	52.152	48.8774	306.297	2	2	0	2.10968
SaureusN315	srn_1820_sRNA154	790875	791468	594	-	0	33225		59.7464	86.8534	8903.69	15840.6	0	0	0.264898	0.415951
SaureusN315	srn_1830_sRNA155	798860	799062	203	+	0	15556		80.4055	150.087	13.4759	64.0292	2	2	0.285662	0.739936
SaureusN315	srn_1840_sRNA156	800176	800234	59	+	0	16872		930.144	54.5266	6.70144	60.6046	2	2	0	2.00297
SaureusN315	srn_1850_sRNA157	802802	803053	252	-	0	45152		60.0228	53.9033	26.3513	47.1741	2	2	0	0
SaureusN315	srn_1860_sRNA158	810032	810296	265	-	0	52382		57.8708	42.342	63.2822	104.404	2	2	0	0
SaureusN315	srn_1870_Sau6428	812742	812812	71	+	0	19821		933.902	61.0023	5.02608	70.7444	2	2	-0.0118223	2.22536
SaureusN315	srn_1880_sRNA160	814153	814208	56	-	0	56503		1800	940.977	0	3.37436	2	2	0	0
SaureusN315	srn_1890_sRNA161	822881	823175	295	-	0	65231		81.01	57.153	47.6036	30.319	2	2	0	0
SaureusN315	srn_1900_Sau15	828852	828943	92	+	0	3690		118.816	107.805	72.442	84.1582	2	2	0	0
SaureusN315	srn_1910_rsaH	829511	829638	128	+	0	2995		968.636	263.023	1584.22	74.1188	1	2	0	0
SaureusN315	srn_1920_Teg95	829873	830060	188	+	0	2573		34.2872	58.9647	944.873	3919.01	2	0	0.483681	0.915195
SaureusN315	srn_1930.1_rsaOF	831180	831237	58	+	0	1396		118.67	170.972	87.9947	87.5828	2	2	0	0
SaureusN315	srn_1930_rsaOF	837152	837470	319	-	0	79502		1037.7	160.814	58.4751	50.5987	2	2	-0.544304	0
SaureusN315	srn_1940_sRNA165	840639	840864	226	-	0	82989		92.539	65.0427	10.2347	16.8551	2	2	0	0
SaureusN315	tmRNA	843797	844155	359	+	0	8764		1800	1493.45	948430	990766	0	0	0	0
SaureusN315	srn_1950_sRNA167	847738	847855	118	-	0	90088		128.276	930.063	3.38722	6.74872	2	2	0	0
SaureusN315	srn_1960_rsaOL	857201	857273	73	-	0	99551		1045.54	990.542	0.85593	13.4974	2	2	0	0
SaureusN315	srn_1970_Sau6769	858421	858491	71	+	0	23388		57.3793	51.2599	18.5385	26.9614	2	2	0	0
SaureusN315	srn_1980_sRNA169	859109	859399	291	-	0	101459		40.8457	64.0516	325.222	2558.77	2	0	0.353891	2.05871
SaureusN315	srn_1990_Teg40as	859611	859910	300	-	0	101961		38.6725	59.6835	6418.35	15472	1	0	0.127338	0.38094
SaureusN315	srn_2000_Sau81	859895	859947	53	-	0	102245		35.9105	67.6802	567.768	1781.51	2	1	0.51324	0.509751
SaureusN315	srn_2010_sRNA261	872181	872396	216	-	0	114531		1800	1800	0	0	2	2	0	0
SaureusN315	srn_2020_sRNA171	873946	874007	62	-	0	116296		142.788	94.2581	16.0437	23.6038	2	2	0	0
SaureusN315	srn_2030_Teg52	875399	875515	117	+	0	30344		200.702	106.435	1388.95	1702.98	0	0	0	0.0373178
SaureusN315	srn_2040_sRNA176	887281	887397	117	-	0	129631		964.704	1800	1.67536	0	2	2	0	0
SaureusN315	srn_2050_sRNA177	890959	891169	211	-	0	133309		56.123	69.4316	21.9987	20.196	2	2	0	-0.0209498
SaureusN315	srn_2060_sRNA179	908718	908901	184	-	0	151068		76.5169	82.9928	16.8266	30.3358	2	2	0	0
SaureusN315	srn_2070_Sau6851	919336	919481	146	+	0	13475	accumulate>2x	133.769	191.905	3941.19	12901.9	0	0	0	1.19691
SaureusN315	srn_2080_Sau6851	919698	919828	131	+	0	13837		47.1007	47.8734	4787.12	4206.67	2	2	0	0
SaureusN315	srn_2090_sRNA180	922252	922521	270	-	0	146254		165.444	930.063	21.3617	6.74872	2	2	0	0
SaureusN315	srn_2100_sRNA181	936456	936636	181	-	0	132139		964.704	71.1467	1.67536	10.1063	2	2	-0.655299	1.00297
SaureusN315	srn_2110_sRNA182	937584	937656	73	-	0	131119		866.468	82.0604	2.53129	6.73199	2	2	-0.655299	1.00297
SaureusN315	srn_2120_Sau6305	954317	954403	87	-	0	114372		964.704	1800	1.67536	0	2	2	0	0
SaureusN315	srn_2130_rsaE	975284	975742	459	+	0	4490		109.113	212.072	1709.63	4627.9	0	0	0.870061	0.280332
SaureusN315	srn_2140_sRNA184	976663	976898	236	+	0	5869		60.5728	109.004	16.9726	30.3023	2	2	0.613541	0.386915
SaureusN315	srn_2150_sRNA185	980823	980932	110	-	0	87843		184.465	923.776	4.24315	13.4305	2	2	0	0
SaureusN315	srn_2160_Sau6374	981143	981210	68	-	0	87565		104.699	941.084	5.06258	3.35763	2	2	0	0
SaureusN315	srn_2170_sRNA187	987276	987765	490	-	0	81010		97.205	54.0362	16.8996	26.9614	2	2	0	0
SaureusN315	srn_2180_sRNA188	989360	989609	250	-	0	79166		253.839	62.1061	74.6648	131.516	2	2	0	0
SaureusN315	srn_2190_Sau6513	990921	990978	58	+	0	20127		81.3161	72.7219	11.8005	37.0678	2	2	-0.0180798	0.266005
SaureusN315	srn_2200_Sau6053	995862	996006	145	+	0	25068	stabilized>2x	62.9014	167.35	911.009	2421.33	0	0	1.21987	0.65826
SaureusN315	srn_2220_Sau58	1003687	1003762	76	-	0	65013		175.684	923.74	7.55737	13.4974	2	2	0	0
SaureusN315	srn_2230_sprG2	1006183	1006423	241	+	0	35389		1115.26	332.01	359.37	512.033	0	1	-0.132433	0
SaureusN315	srn_2240_sprF2	1006366	1006481	116	-	0	62294		32.016	48.2391	151.95	286.319	2	2	0.1661	0.0518804
SaureusN315	srn_2250_sprG4	1006440	1006808	369	+	0	35646		1035.71	1122.54	140.604	192.138	0	2	0	0
SaureusN315	srn_2260_sprF4	1006735	1006849	115	-	0	61926		146.293	54.9646	23.601	94.3148	2	2	-0.964381	1.00297
SaureusN315	srn_2270_sRNA192	1007117	1007336	220	-	0	61439		63.6898	61.1458	21.8892	26.9279	2	2	0	0
SaureusN315	srn_2280_Sau6751	1012713	1012763	51	-	0	56012		74.5696	105	8.4498	10.1063	2	2	0.0738663	0
SaureusN315	srn_2290_sbrA	1012840	1012987	148	-	0	55788		78.164	95.3392	639.889	1080.84	0	2	0	0.191175
SaureusN315	srn_2300_sRNA193	1029807	1029980	174	+	0	12821		57.2468	70.347	90.108	131.131	2	2	0	0
SaureusN315	srn_2310_sRNA194	1031383	1031556	174	+	0	11245		57.7493	919.052	18.721	30.3693	2	2	0	0
SaureusN315	srn_2320_sRNA195	1052755	1052956	202	-	0	15819		943.475	127.008	86.7573	33.6599	1	2	0	-0.574819
SaureusN315	srn_2330_Sau11	1055914	1056066	153	-	0	12709		130.341	153.306	1970.8	594.651	0	2	0	-0.618518
SaureusN315	srn_2340_Sau59	1057770	1057897	128	-	0	10878		930.677	65.3742	17.1186	23.5536	2	2	0	0
SaureusN315	srn_2350_rsaOP	1089149	1089566	418	+	0	14678		52.2696	79.4815	1060.85	7128.89	2	0	0.118513	1.92415
SaureusN315	srn_2360_sRNA197	1089192	1089223	32	-	0	20400		1045.54	940.977	0.85593	3.37436	2	2	0	0
SaureusN315	srn_2370_Teg55	1090985	1091109	125	+	0	13135		206.606	64.7606	46.0906	63.9622	2	2	-0.036938	0
SaureusN315	srn_2380_sRNA199	1092495	1092687	193	-	0	23703		129.827	103.173	3.38722	6.73199	2	2	-0.0570355	0.971877
SaureusN315	srn_2390_sRNA200	1095744	1096023	280	-	0	26952		33.8468	132.043	3725.63	5794.15	2	0	1.53518	0
SaureusN315	srn_2400_Teg37as	1100663	1100771	109	-	0	31871		83.6678	239.165	47.912	303.006	2	2	0.671502	1.77556
SaureusN315	srn_2410_Sau6524	1102590	1102762	173	+	0	1482		39.6796	83.0699	231.585	996.903	2	2	0.768804	1.13542
SaureusN315	srn_2420_sRNA201	1107449	1107719	271	+	0	3141		952.047	113.879	31.4504	53.8224	2	2	0	0
SaureusN315	srn_2430_sRNA202	1111333	1111596	264	-	0	42541		56.2592	922.266	16.8996	16.7881	2	2	0	0
SaureusN315	srn_2440_Teg56	1113976	1114200	225	+	0	9668		38.6006	69.1091	2325.76	7626.46	1	0	0.669231	1.04462
SaureusN315	srn_2450_Sau6229	1127112	1127350	239	+	0	595	accumulate>2x	62.6354	125.616	5339.4	21003.3	0	0	0.644718	1.58844
SaureusN315	srn_2460_Teg58	1133633	1133795	163	+	0	5686		58.5609	79.0511	565.549	784.887	2	2	0.166052	0
SaureusN315	srn_2470_Teg31as	1140380	1140445	66	-	0	71588		1800	1800	0	0	2	2	0	0
SaureusN315	srn_2480_sRNA205	1141521	1141841	321	-	0	72729		561.322	143.027	147.541	1080.48	2	1	0	1.92268
SaureusN315	srn_2490_sRNA206	1141868	1142039	172	+	0	13921		1800	1800	0	0	2	2	0	0
SaureusN315	srn_2500_sRNA207	1142591	1142913	323	-	0	73799		232.98	233.304	595.932	407.662	0	2	0	-0.0553013
SaureusN315	srn_1930.2_rsaOF	1142771	1142848	78	+	0	13730		45.3177	53.7072	85.2809	77.4095	2	2	0.0877518	0
SaureusN315	srn_2510_Sau6297	1149474	1149563	90	+	0	7015		112.065	127.179	151.549	292.85	2	2	0	0.320711
SaureusN315	srn_2520_Teg60	1150088	1150303	216	+	0	6275		71.0728	110.15	1798.68	4240.21	1	0	0.225608	0.554831
SaureusN315	srn_2530_sRNA209	1151888	1152191	304	-	0	83096		72.2379	69.9324	422.324	1114.04	2	2	0	0.847293
SaureusN315	srn_2540_sRNA210	1152397	1152502	106	-	0	83605		1800	1800	0	0	2	2	0	0
SaureusN315	srn_2550_Teg80	1171095	1171253	159	+	0	5451	accumulate>2x	41.8115	56.2746	6012.87	28696.7	0	0	0.0812311	1.73682
SaureusN315	srn_2560_sRNA212	1177463	1177780	318	+	0	11819		53.3666	168.324	1331.38	9961.57	1	0	1.0527	2.15683
SaureusN315	srn_2570_sRNA213	1186784	1187011	228	-	0	117992		1800	1800	0	0	2	2	0	0
SaureusN315	srn_2580_Teg103	1188004	1188148	145	-	0	119212		60.19	155.742	31.2314	43.7998	2	2	0.315165	0
SaureusN315	srn_2590_Sau46	1197207	1197271	65	-	0	128415		137.174	185.275	101.852	302.99	2	2	0	0.840699
SaureusN315	srn_2600_sRNA215	1220197	1220259	63	-	0	132995		941.296	1800	3.42372	0	2	2	0	0
SaureusN315	srn_2610_Sau24	1225832	1225902	71	+	0	11313	accumulate>2x	158.151	390.359	6901.03	41785.7	0	0	0	1.47034
SaureusN315	srn_2620_Teg61	1245093	1245202	110	+	0	744	stabilized>2x accumulate>2x	58.4612	846.493	11627.3	511396	0	0	2.92073	4.94603
SaureusN315	srn_2630_sRNA217	1245362	1245447	86	-	0	107807		123.166	1536.79	87.2318	205.736	2	2	3.10607	0
SaureusN315	srn_2640_Sau6554	1256521	1256621	101	-	0	96633		98.4964	73.0471	10.2347	16.8383	2	2	0	0
SaureusN315	srn_2650_sRNA218	1265492	1265714	223	-	0	87540		104.372	127.047	54.6335	23.5871	2	2	0	0
SaureusN315	srn_2660_sRNA219	1266166	1266313	148	+	0	16		53.65	327.421	287.399	3590.65	2	0	1.56712	2.73321
SaureusN315	srn_2670_Sau12	1280994	1281105	112	-	0	72149		109.33	1800	11.0906	0	2	2	3.79799	-1.74447
SaureusN315	srn_2680_Sau6041	1281678	1281748	71	+	0	2633		53.7089	86.6807	176.606	390.807	2	2	0.611932	0
SaureusN315	srn_2690_Sau27	1283539	1283629	91	+	0	752		77.9559	483.044	232.66	613.012	2	1	2.09446	0.45435
SaureusN315	srn_2700_Teg62	1296598	1296683	86	+	0	10424		55.7243	77.3458	99.3043	87.5995	2	2	0	0
SaureusN315	srn_2710_Sau6710	1297717	1297776	60	-	0	55478		165.005	1800	11.0906	0	2	2	3.1656	-1.74447
SaureusN315	srn_2720_Teg104	1299165	1299246	82	+	0	7861		134.15	128.658	675.5	2004.21	1	0	0	0.662309
SaureusN315	srn_2730_Teg106	1312229	1312275	47	+	0	5120		122.298	186.447	23.4915	30.3358	2	2	0	0
SaureusN315	srn_2740_Teg108	1312382	1312479	98	-	0	40775		964.704	1216.15	1.67536	10.0896	2	2	0	1.01014
SaureusN315	srn_2750_sRNA223	1314096	1314305	210	+	0	6987		74.5696	37.8651	8.4498	114.527	2	2	-0.809022	3.00297
SaureusN315	srn_2760_Sau85	1314328	1314379	52	+	0	7219		964.704	1800	1.67536	0	2	2	0	0
SaureusN315	srn_2770_Sau6904	1318129	1318171	43	-	0	35083		1800	930.063	0	6.74872	2	2	0	0
SaureusN315	srn_2780_Sau6282	1323006	1323075	70	-	0	30179		1800	82.9041	0	13.464	2	2	-4.39411	3.74744
SaureusN315	srn_2790_sRNA224	1323060	1323276	217	+	0	15247		36.8664	66.6175	136.925	794.559	2	2	0.259611	1.59469
SaureusN315	srn_2800_Sau14	1326513	1326611	99	-	0	26643		964.704	1800	1.67536	0	2	2	0	0
SaureusN315	srn_2810_Sau6742	1332388	1332485	98	-	0	20769		117.88	1800	26.2783	0	2	2	3.33425	-4.55183
SaureusN315	srn_2820_Teg110	1334633	1334669	37	+	0	3854		110.34	171.655	408.808	245.893	1	2	0.436676	0
SaureusN315	srn_2830_SbrB	1336775	1336892	118	+	0	1631	stabilized>2x accumulate>2x	115.352	1557.84	1691.97	19307.4	0	0	3.22857	2.29715
SaureusN315	srn_2840_sRNA226	1348843	1348964	122	+	0	10318		145.738	244.448	95.8806	104.455	2	2	0.296733	0
SaureusN315	srn_2850_Teg112	1358760	1359012	253	+	0	20235	accumulate>2x	62.32	99.7163	1748.82	9169.84	0	0	0.160941	1.64408
SaureusN315	srn_2860_sRNA229	1367858	1367936	79	-	0	14602		62.0243	42.0881	12.6929	43.783	2	2	-0.437045	1.3249
SaureusN315	srn_2870_Sau28	1372121	1372229	109	-	0	18865		954.531	1800	6.84744	0	2	2	0	0
SaureusN315	srn_2880_RsaOQ	1372136	1372501	366	+	0	33611	accumulate>2x	73.2821	164.763	2414.86	19774.6	0	0	0.55008	2.66836
SaureusN315	srn_2890_Sau72	1375114	1375238	125	-	0	21858		64.4583	49.2033	16.8266	40.4254	2	2	0	0.00297079
SaureusN315	srn_2900_Teg113	1378945	1378990	46	+	0	40420		201.291	176.586	11.837	60.5544	2	2	0	1.8175
SaureusN315	srn_2910_Teg63	1379040	1379184	145	+	0	40515		32.6372	42.5707	285.342	595.488	2	2	0	0.115497
SaureusN315	srn_2920_Sau6318	1385871	1385925	55	+	0	47346		1800	1800	0	0	2	2	0	0
SaureusN315	srn_2930_sRNA233	1395283	1395380	98	+	0	56758		975.605	934.749	1.67536	6.71525	2	2	0	0
SaureusN315	srn_2940_sRNA233	1398977	1399074	98	+	0	60452		98.0892	142.565	3071.53	4980.17	0	0	0.174461	0.117682
SaureusN315	srn_2950_Teg6	1399488	1399659	172	+	0	60963		291.242	528.452	2068.85	1238.23	0	0	0	-0.407787
SaureusN315	srn_2960_Sau6528	1417793	1417891	99	-	0	12528		127.953	160.461	1936.64	5848.12	0	0	0.0479881	0.787749
SaureusN315	srn_2970_sRNA235	1418094	1418333	240	+	0	79569		87.2031	68.8189	56.2359	30.2856	2	2	0	0
SaureusN315	srn_2980_sRNA238	1426860	1427114	255	+	0	88335		214.23	83.7769	5.91851	16.8383	2	2	0	1.00297
SaureusN315	srn_2990_Sau17	1459877	1459928	52	+	0	62736		1045.54	53.3872	0.85593	33.6432	2	2	-2.29544	3.97905
SaureusN315	srn_3000_Sau6863	1476898	1476950	53	+	0	45714		963.571	968.951	1.71186	3.37436	2	2	0	0
SaureusN315	srn_3010_Teg64	1480178	1480263	86	-	0	33870		34.7671	153.905	125.745	682.92	2	2	1.54043	1.69921
SaureusN315	RNAseP	1483578	1484012	435	-	0	30121		1800	1052.46	853251	789407	0	0	0	0
SaureusN315	srn_3020_Teg65	1483781	1483862	82	+	0	38802		1800	161.438	1101.36	43.7663	1	2	-3.02716	0
SaureusN315	srn_3030_Sau6387	1499901	1499935	35	-	0	14198		137.741	210.56	10262	15442.8	0	0	0	0
SaureusN315	srn_3040_Sau50	1510745	1510892	148	+	0	11772		1800	1105.24	985.557	57.3474	1	2	0	0
SaureusN315	srn_3050_sRNA242	1514719	1514881	163	+	0	7783		250.836	941.084	59.8421	3.35763	2	2	0	0
SaureusN315	srn_3060_sRNA243	1522540	1522723	184	+	1	0		42.5107	225.847	184.127	3591.12	2	0	1.59236	3.4967
SaureusN315	srn_3070_Sau6889	1523116	1523179	64	-	0	8981		47.4534	733.468	90.8709	1195.49	2	0	3.56667	2.74663
SaureusN315	srn_3080_Teg66	1523788	1523922	135	-	0	9653		240.114	268.998	6988.43	12259.1	0	0	0	0.316916
SaureusN315	srn_3090_sRNA245	1532292	1532451	160	+	0	9626		97.6917	131.147	6.77444	6.73199	2	2	0.153359	0
SaureusN315	srn_3100_sRNA246	1535197	1535443	247	+	0	12531		61.3465	83.2199	13.5124	33.6934	2	2	0	0.266005
SaureusN315	srn_3110_Sau6353	1539239	1539314	76	-	0	25104		50.6361	57.1132	199.116	380.048	2	2	0	0
SaureusN315	srn_3120_Sau6405	1539463	1539550	88	+	0	16797		38.9883	38.972	80.9648	137.964	2	2	0	0.135675
SaureusN315	srn_3130_Teg116	1544189	1544243	55	-	0	30054		1800	1800	0	0	2	2	0	0
SaureusN315	srn_3140_Teg151	1553603	1553738	136	+	0	30937		79.3736	138.552	42.9954	151.528	2	2	0.497936	1.08097
SaureusN315	srn_3150_Teg83	1576828	1576950	123	-	0	31981		211.709	128.342	8440.01	9872.94	0	0	0	0
SaureusN315	srn_3160_RsaOD	1600161	1600375	215	+	1	0	stabilized>2x accumulate>2x	52.0573	626.048	3786.73	29655.7	0	0	1.64319	2.55044
SaureusN315	srn_3170_Sau6463	1633706	1633755	50	+	0	12746		1800	1800	0	0	2	2	0	0
SaureusN315	srn_3180_Sau6940	1640040	1640109	70	+	0	19080		128.276	941.084	3.38722	3.35763	2	2	0	0
SaureusN315	srn_3190_Teg68	1649293	1649487	195	-	0	3320		53.5009	72.5656	3318.3	6344.27	0	0	0.0410958	0.660741
SaureusN315	srn_3200_sRNA253	1650834	1651029	196	+	0	29874		97.4614	44.6292	12.6929	43.8165	2	2	-0.210406	0.587933
SaureusN315	srn_3210_sRNA254	1652806	1652961	156	-	0	6833		125.76	106.589	1117.16	1226.19	0	1	0	0
SaureusN315	srn_3220_sRNA254	1653138	1653326	189	-	0	7165		56.5977	65.7853	2851.92	4354.82	0	0	0.0932202	4.14567e-05
SaureusN315	srn_3230_Sau6936	1657705	1657755	51	+	0	36745		67.0561	937.075	17.8285	13.4974	2	2	0.0063591	0
SaureusN315	srn_3240_sRNA255	1659786	1660002	217	+	0	38826		67.2906	62.0447	35.6205	63.9455	2	2	0	0.564013
SaureusN315	6S	1660508	1660725	218	-	0	14535	stabilized<2x	1800	301.021	41796.3	13565.3	0	0	-2.07477	-0.502593
SaureusN315	srn_3260_Teg69	1663972	1664244	273	-	0	16197		31.7077	53.8852	18834.9	33888.6	2	0	0.561985	0.403887
SaureusN315	srn_3270_sRNA259	1682747	1682986	240	-	0	2009		91.0131	238.41	2028.34	3633.18	0	0	0.648441	0.285047
SaureusN315	srn_3280_sRNA260	1683588	1683846	259	+	0	62628		52.4389	87.5202	110.119	447.97	2	2	0.507143	0.836321
SaureusN315	srn_3290_sRNA261	1685624	1685839	216	+	0	64664		1800	1800	0	0	2	2	0	0
SaureusN315	srn_3300_Teg70	1696567	1696914	348	-	1	0		36.1278	392.903	12414.8	120512	2	0	2.75764	2.70904
SaureusN315	srn_3310_sRNA263	1711925	1712092	168	-	0	3047		69.1204	101.779	2804.2	4193.9	0	0	0.353742	0
SaureusN315	srn_3320_sRNA264	1713708	1713990	283	-	0	4830		103.064	179.665	4491.7	14280.3	0	0	0.20515	0.951039
SaureusN315	srn_3330_Teg71	1716138	1716326	189	-	0	7260		59.6402	86.7621	9826	23886.5	1	0	0.164231	0.530717
SaureusN315	srn_3340_Teg72	1726649	1726796	148	-	0	9272		167.452	36.6617	29.337	100.963	2	2	-0.171224	0.730036
SaureusN315	srn_3350_sRNA266	1728707	1728952	246	+	0	107747		105.448	67.0304	12.8024	13.4472	2	2	0	0
SaureusN315	srn_3360_sRNA267	1740502	1740784	283	-	0	4314		45.1885	50.3952	63.1362	467.881	2	2	0.0952847	2.25351
SaureusN315	srn_3370_RsaOW5	1761595	1761712	118	-	0	12113		1800	1800	0	0	2	2	0	0
SaureusN315	srn_3380_Teg32as	1763004	1763074	71	-	0	10751		964.704	1800	1.67536	0	2	2	0	0
SaureusN315	srn_3390_Teg7	1773896	1774088	193	-	0	69		41.0065	58.1247	3928.1	9226.12	1	0	0.232722	0.384516
SaureusN315	srn_3400_sRNA269	1776924	1777161	238	+	0	155964		941.528	72.2502	5.02608	16.8216	2	2	0	0.425181
SaureusN315	srn_3410_rsaB	1778009	1778065	57	+	0	157049		1800	1800	0	0	2	2	0	0
SaureusN315	srn_3420_Teg89	1778207	1778285	79	-	0	4380		659.267	213.153	3988.53	4125.16	0	0	0	0
SaureusN315	srn_3430_sRNA271	1780226	1780397	172	-	0	6399		73.3672	89.1659	280.23	353.722	1	2	0	0
SaureusN315	srn_3440_Sau6128	1787402	1787448	47	-	0	2174		73.5538	134.028	119.535	457.474	2	2	0.29991	0.87264
SaureusN315	srn_3450_Sau84	1790712	1790799	88	+	0	153919		121.206	67.498	15.2607	23.5871	2	2	-0.645645	0
SaureusN315	srn_3460_Sau5949	1799346	1799451	106	+	0	145267		1800	952.875	0	3.37436	2	2	0	0
SaureusN315	srn_3470_sRNA274	1801012	1801378	367	-	0	11388		49.9679	58.391	13002.2	41467.9	0	0	0.0612449	0.947387
SaureusN315	srn_3480_sRNA275	1803917	1804324	408	-	0	14293		52.527	95.7894	2136.42	2479.09	0	0	0.823539	0
SaureusN315	srn_3490_RsaOE	1818597	1818816	220	-	2	0		57.9156	85.1984	3034.5	5907.69	0	0	0.181622	0.160084
SaureusN315	srn_3500_sRNA277	1822214	1822457	244	-	0	3484		36.5416	44.4213	2319.85	3576.99	2	1	0	0
SaureusN315	srn_3510_Teg74	1828317	1828617	301	-	0	9587	accumulate>2x	82.6276	677.805	3679.02	19979.1	0	0	0.832161	1.70306
SaureusN315	srn_3520_sRNA279	1830807	1831139	333	+	0	113579		56.9702	63.244	269.481	743.809	2	2	0	0.819201
SaureusN315	srn_3530_sRNA281	1835614	1835879	266	-	0	16884		181.689	70.752	9.23273	47.1741	2	2	0	0.681043
SaureusN315	srn_3540_sRNA280	1839147	1839421	275	+	0	105297		84.0131	139.466	36.075	77.5099	2	2	0	0
SaureusN315	srn_3550_Teg75	1844482	1844626	145	-	0	25752	accumulate<2x	87.4317	77.9901	6427.56	2642.33	0	0	0	-1.09021
SaureusN315	srn_3560_sRNA283	1846835	1846984	150	+	0	97734		96.4095	67.0943	20.2503	13.4807	2	2	-0.132801	0
SaureusN315	srn_3570_sRNA284	1855965	1856311	347	-	0	37235		39.4281	94.6772	128.167	377.092	2	2	1.1395	0.918907
SaureusN315	srn_3580_SprA1	1856486	1856692	207	+	0	88026		1800	1124.23	690.651	363.996	0	1	0	0
SaureusN315	srn_3590_sprAs1	1856657	1856713	57	-	0	37927		59.2194	113.604	54.013	101.13	2	2	0.411022	0
SaureusN315	srn_3600_SprB	1866771	1866886	116	-	0	48041		929.88	147.737	132.3	57.2303	1	2	0	-0.27729
SaureusN315	srn_3610_SprC	1871690	1871831	142	-	0	52960		1800	55.8003	62.9738	114.327	1	2	-4.68915	0
SaureusN315	srn_3620_Sau7005	1884875	1884949	75	+	0	59769		947.818	1800	2.56779	0	2	2	0	0
SaureusN315	srn_3630_Sau69	1892579	1892676	98	+	0	52042		83.0595	265.483	125.871	400.729	2	2	0.861034	0.509156
SaureusN315	srn_3640_sRNA288	1898859	1899065	207	-	0	80129		33.9955	36.817	461.255	2305.4	2	2	0	1.46125
SaureusN315	srn_3650_sRNA289	1901972	1902197	226	-	0	83242		38.809	158.006	487.732	2319.81	2	0	1.76637	1.22694
SaureusN315	srn_3660_Sau6515	1903524	1903736	213	+	0	40982		41.7226	40.4134	172.436	1090.92	2	2	0	1.77768
SaureusN315	srn_3670_Sau6930	1907919	1907996	78	-	0	89189		99.1435	190.484	392.728	2531.04	2	0	0.231249	1.7737
SaureusN315	srn_3680_sRNA290	1910325	1910573	249	+	0	34145		55.3681	106.034	57.5462	64.0292	2	2	0.462398	0
SaureusN315	srn_3690_rsaOW6	1914223	1914595	373	-	0	95493		93.7158	572.27	8.4133	168.484	2	2	1.86049	2.81033
SaureusN315	srn_3700_Teg142	1914748	1914804	57	-	0	96018		1800	1800	0	0	2	2	0	0
SaureusN315	srn_3710_Sau6799	1934602	1934669	68	-	0	115872		46.1962	94.4481	110.521	430.948	2	2	0.688775	1.40152
SaureusN315	srn_1930.3_rsaOF	1950557	1950686	130	+	0	5837		198.808	110.844	673.327	252.793	0	2	-0.448848	-0.646785
SaureusN315	srn_3720_Teg121	1961982	1962027	46	+	0	17262		1800	1800	0	0	2	2	0	0
SaureusN315	srn_3730_sRNA297	1973929	1974153	225	+	0	12968		966.436	937.505	21.3982	20.2462	2	2	0	0
SaureusN315	srn_3740_Sau6492	1974379	1974509	131	+	0	12612		77.5583	82.9406	31.5234	37.0678	2	2	0	0
SaureusN315	srn_3750_Sau6291	1979747	1979820	74	+	0	7301		947.818	940.977	2.56779	3.37436	2	2	0	0
SaureusN315	srn_3760_Sau7009	1996360	1996409	50	-	0	164634		138.924	174.367	61.3514	780.542	2	1	0	2.61054
SaureusN315	srn_3770_Teg122	2001089	2001140	52	+	0	13900		930.144	940.309	6.70144	6.71525	2	2	0	0
SaureusN315	srn_3780_Teg13	2001165	2001312	148	-	0	159731		1800	194.729	296.493	380.115	0	2	-3.07196	0
SaureusN315	srn_3790_sRNA301	2005631	2006162	532	+	0	18442		49.3677	111.324	873.486	11683.9	2	0	0.68721	2.78972
SaureusN315	srn_3800_sprD	2007034	2007178	145	-	0	153865		1055.08	1800	61.5339	842.436	2	0	0	2.41106
SaureusN315	srn_3810_Teg124	2007253	2007312	60	-	0	153731		245.157	1084.92	2.53129	6.74872	2	2	0.345531	0
SaureusN315	srn_3820_SprX	2008644	2008789	146	-	0	152254	stabilized>2x accumulate>2x	216.603	1209.2	14401.8	53317	0	0	1.25435	1.56735
SaureusN315	srn_3830_sprF1	2010876	2011013	138	+	0	23687		302.105	40.4868	108.318	67.4203	2	2	-1.13625	0
SaureusN315	srn_3840_sprG1	2010877	2011315	439	-	0	149728		1028.61	140.891	4669.55	9099.47	0	0	-0.668243	0.610645
SaureusN315	srn_3850_Teg123	2041764	2041827	64	+	0	54575		1800	1800	0	0	2	2	0	0
SaureusN315	srn_3860_sRNA315	2046772	2046893	122	+	0	59583		141.357	102.773	64.7386	242.301	2	2	-0.159782	1.05454
SaureusN315	srn_3870_sRNA296	2054568	2054750	183	+	0	67379		62.5662	119.156	15.2242	6.73199	2	2	0.619867	-1.02095
SaureusN315	srn_3880_Teg124	2059365	2059473	109	-	0	101570		272.375	1800	3.38722	16.8718	2	2	2.10778	0
SaureusN315	srn_3890_Teg21as	2064507	2064570	64	+	0	77318		210.244	72.0126	2.53129	10.0896	2	2	-0.627187	1.01014
SaureusN315	srn_3900_Teg22as	2069004	2069067	64	+	0	81815		1800	1800	0	0	2	2	0	0
SaureusN315	srn_3910_RNAIII	2078730	2079245	516	-	0	81798	accumulate>2x	275.851	442.138	109669	1.58152e+06	0	0	0.339789	1.68467
SaureusN315	srn_3920_Teg23as	2086503	2086539	37	+	0	99314		181.689	42.5602	9.23273	40.4087	2	2	-0.318055	1.00297
SaureusN315	srn_3930_sRNA319	2087949	2088174	226	+	0	100760		61.8772	53.3528	23.82	23.5703	2	2	-0.143038	0
SaureusN315	srn_3940_sRNA320	2095932	2095998	67	+	0	108743		1800	940.977	0	3.37436	2	2	0	0
SaureusN315	srn_3950_Teg16	2097285	2097509	225	+	0	110096		927.758	71.1467	8.3768	10.1063	2	2	0	0
SaureusN315	srn_3960_sRNA323	2113612	2113795	184	+	0	126423		1800	1800	0	0	2	2	0	0
SaureusN315	srn_3970_Sau6929	2115619	2115715	97	-	0	45328		93.9839	142.142	607.655	919.661	0	1	0.168941	0
SaureusN315	srn_3980_sRNA324	2139949	2140114	166	+	0	152760		112.621	1800	7.66687	0	2	2	3.79799	-1.74447
SaureusN315	srn_3990_Teg125	2145871	2145903	33	+	0	158682		57.8957	93.8718	78.0685	219.149	2	2	0.437671	0
SaureusN315	srn_4000_sRNA326	2173297	2173549	253	+	0	186108		281.155	60.6734	8.5228	13.464	2	2	-1.11773	0
SaureusN315	srn_4010_sRNA327	2179541	2179739	199	+	0	192352		1800	1800	0	0	2	2	0	0
SaureusN315	srn_4020_sRNA328	2181441	2181608	168	-	0	1108		68.4254	62.9919	11.8005	63.9957	2	2	0	1.4884
SaureusN315	srn_4030_sRNA329	2184831	2184980	150	+	0	197642		38.5912	42.3768	65.777	63.9455	2	2	0	0
SaureusN315	srn_4040_Sau6469	2185369	2185438	70	+	0	198180		113.394	940.977	4.24315	3.37436	2	2	0	0
SaureusN315	srn_4050_artR	2186677	2187022	346	-	0	6344	stabilized>2x	187.324	662.004	2668.75	3819.8	0	0	1.50899	0
SaureusN315	srn_4060_Sau6723	2187838	2187916	79	+	0	200649		1800	941.084	6.81094	3.35763	2	2	0	0
SaureusN315	srn_4070_sRNA330	2191932	2192075	144	+	0	204743		1800	926.011	0	10.1231	2	2	0	0
SaureusN315	srn_4080_sRNA331	2193873	2193942	70	-	0	13540		64.1103	81.149	20.1773	117.969	2	2	0	0.681043
SaureusN315	srn_4090_sprF3	2206381	2206552	172	+	0	219192	accumulate<2x	244.056	104.55	19138.4	2284.03	0	0	-0.817451	-2.70935
SaureusN315	srn_4100_sprG3	2206452	2206706	255	-	0	26119	stabilized<2x	1800	263.864	5726.14	4393.47	0	0	-2.76084	-0.193363
SaureusN315	srn_4110_sRNA335	2208731	2208928	198	+	0	221542		45.5936	31.1012	58.1466	185.339	2	2	-0.0450636	0.266005
SaureusN315	srn_4120_Teg20	2212174	2212322	149	-	0	31841		137.871	124.14	2455.3	1821.18	0	0	0	0
SaureusN315	srn_4130_Teg21	2225573	2225691	119	-	0	30428		999.518	82.9211	1.67536	16.8551	2	2	-1.25017	1.00297
SaureusN315	srn_4140_sRNA338	2232126	2232193	68	+	0	244937		1800	1800	0	0	2	2	0	0
SaureusN315	srn_4150_sRNA339	2233346	2233400	55	+	0	246157		1800	1800	0	0	2	2	0	0
SaureusN315	srn_4160_Sau25	2235878	2236044	167	-	0	20075		70.786	58.1588	17.646	295.906	2	2	0	2.54066
SaureusN315	srn_4170_Sau23	2254354	2254407	54	-	0	1712		96.8446	88.3399	38.8983	114.444	2	2	0	1.38999
SaureusN315	srn_4180_sRNA341	2255442	2255552	111	+	0	268253		82.2218	108.83	35.4015	164.942	2	2	0.19492	1.68104
SaureusN315	srn_4190_sRNA342	2256424	2256682	259	+	0	269235		142.183	1800	123.035	6.74872	1	2	3.09927	-0.574819
SaureusN315	srn_4200_sRNA343	2268779	2268991	213	+	0	281590		169.975	88.3397	135.874	26.9782	1	2	0	0
SaureusN315	srn_4210_Teg22	2282441	2282535	95	-	0	8325		36.0374	163.751	7201.81	28118.2	1	0	2.09353	1.0025
SaureusN315	srn_4220_sRNA345	2289802	2289888	87	-	0	972		76.4205	108.601	104336	111677	0	0	0.47823	0
SaureusN315	srn_4230_sRNA344	2289832	2289871	40	+	0	302643		76.1242	71.0972	35.657	10.0896	2	2	0	-0.997029
SaureusN315	srn_4240_Teg84	2290784	2290862	79	-	1	0		51.0258	84.376	1117.79	2619.53	1	0	0.488919	0.472456
SaureusN315	srn_4250_Sau31	2293496	2293560	65	+	0	306307		57.9298	72.485	34.6186	26.9279	2	2	0	0
SaureusN315	srn_4260_Sau30	2294537	2294600	64	-	0	3675		520.355	343.875	31395.5	47306.5	0	0	0	0
SaureusN315	srn_4270_sRNA347	2294569	2294659	91	+	0	307380		487.111	214.265	40.9751	6.73199	2	2	0	-0.574819
SaureusN315	srn_4280_Sau73	2308443	2308532	90	+	0	321254		119.671	208.412	152.992	16.8551	1	2	0	0
SaureusN315	srn_4290_sRNA348	2322791	2322869	79	+	0	335602		941.128	60.1836	3.35072	13.464	2	2	-0.449378	1.00297
SaureusN315	srn_4300_sRNA349	2326237	2326500	264	+	0	339048		959.99	1800	3.35072	0	2	2	0	0
SaureusN315	srn_4310_Sau6715	2340532	2340578	47	+	0	353343		96.2081	71.0972	7.66687	10.0896	2	2	0	0
SaureusN315	srn_4320_sRNA350	2343610	2343745	136	-	0	3728		84.4403	92.7491	12.6199	10.1063	2	2	0	0
SaureusN315	srn_4330_Teg36as	2352665	2353116	452	-	0	3330		48.0472	128.967	691.553	430.948	1	2	1.13312	-0.125286
SaureusN315	srn_4340_Teg23	2353495	2353801	307	-	0	2645		163.048	1117.71	443.755	11965.4	2	0	0.810089	3.44473
SaureusN315	srn_4350_sRNA353	2357469	2357568	100	-	0	1021		67.2738	95.1795	92.9113	107.795	2	2	0.143485	0
SaureusN315	srn_4360_sRNA354	2361508	2361753	246	+	0	374319		210.244	82.0604	2.53129	6.73199	2	2	-0.655299	1.00297
SaureusN315	srn_4370_sRNA355	2365348	2365669	322	-	0	7280		62.3118	95.7178	182.452	1018.8	2	2	0.0177536	0.944556
SaureusN315	srn_4380_Sau92	2366380	2366427	48	+	0	379191		176.028	940.977	6.73794	3.37436	2	2	0	0
SaureusN315	srn_4390_rsaOG	2367940	2368050	111	-	0	4899		251.309	163.197	4134.82	1394.88	0	0	0	0
SaureusN315	srn_4400_sRNA357	2376669	2376840	172	+	0	389480		55.3023	46.4555	271.322	448.07	2	2	0	0
SaureusN315	srn_4410_sRNA358	2380831	2380928	98	+	0	393642		128.276	60.1836	3.38722	13.464	2	2	-1.07763	1.97188
SaureusN315	srn_4420_Teg25	2381531	2381651	121	-	0	8580		98.6283	74.0878	866.82	992.458	0	2	0	0
SaureusN315	srn_4430_sRNA360	2387170	2387365	196	+	0	399981		65.9035	67.0304	11.837	13.4472	2	2	0	0
SaureusN315	srn_4440_sRNA361	2414725	2414833	109	-	0	22097		47.9633	70.0158	36.1845	114.461	2	2	0.145654	0.915508
SaureusN315	srn_4450_Sau6307	2418596	2418670	75	-	0	18260		43.0638	915.951	41.3566	67.4872	2	2	0	0
SaureusN315	srn_4460_Teg26	2426271	2426436	166	-	0	10494		56.4668	82.3606	1162.38	3822.21	2	0	0.285335	0.767501
SaureusN315	srn_4470_RsaX28	2435872	2437048	1177	-	1	0		302.431	514.979	380516	883316	0	0	0.187843	0
SaureusN315	srn_4480_Teg126	2445502	2445592	91	-	0	8570		958.475	128.239	6.70144	13.464	2	2	0	0.00297079
SaureusN315	srn_4490_sRNA365	2454905	2455133	229	+	0	467716		53.3391	55.1682	23.601	43.7663	2	2	0	0.266005
SaureusN315	srn_4500_Teg127	2464059	2464095	37	+	0	476870		1045.54	71.1467	0.85593	10.1063	2	2	-1.82477	1.97188
SaureusN315	srn_4510_Teg25as	2469699	2469816	118	+	0	482510		70.7235	66.3029	73.2815	37.0678	2	2	0	0
SaureusN315	srn_4520_RsaX20	2473291	2473552	262	+	0	486102		151.826	950.483	726.363	1164.8	1	0	1.90577	0
SaureusN315	srn_4530_sprAs2prime	2487032	2487086	55	+	0	499843		1800	940.977	0	3.37436	2	2	0	0
SaureusN315	srn_4540_sprAs2	2491304	2491365	62	+	0	504115		1800	1800	0	0	2	2	0	0
SaureusN315	srn_4550_sprA2	2491331	2491563	233	-	0	54399		1296.99	789.724	546.669	1117.69	0	0	0	0.671765
SaureusN315	srn_4560_sRNA372	2492008	2492167	160	-	0	55076		60.101	258.54	189.701	1137.3	2	0	1.40096	1.88627
SaureusN315	srn_4570_Teg27	2496487	2496577	91	-	0	59555		60.0157	99.694	31.2314	33.6599	2	2	0.100306	0
SaureusN315	srn_4580_sRNA374	2507136	2507399	264	+	0	519947		1144.36	1800	1.71186	0	2	2	0	0
SaureusN315	srn_4590_Teg28	2513109	2513236	128	-	0	76177		88.3691	88.5212	13.4394	33.6599	2	2	0	0.517544
SaureusN315	srn_4600_sRNA376	2513692	2513973	282	+	0	526503		958.108	397.042	5.13558	10.1063	2	2	0	0
SaureusN315	srn_4610_sRNA377	2526654	2526748	95	-	0	89722		101.588	301.236	183.965	245.86	2	2	1.24889	0
SaureusN315	srn_4620_sRNA378	2532708	2532939	232	+	0	545519		936.945	1800	4.27965	0	2	2	0	0
SaureusN315	srn_4630_sRNA379	2535084	2535242	159	+	0	547895		186.667	930.121	4.20665	6.71525	2	2	0	0
SaureusN315	srn_4640_Sau6488	2537975	2538038	64	+	0	550786		1019.76	1800	2.56779	0	2	2	0	0
SaureusN315	srn_4650_Sau6902	2540312	2540381	70	-	0	103380		95.1729	371.787	215.76	1885.93	2	0	1.78519	2.27382
SaureusN315	srn_4660_sRNA380	2540816	2540993	178	-	0	103884		102.6	194.461	391.839	6884.19	1	0	0.329486	2.98647
SaureusN315	srn_4670_RsaOT	2544429	2544574	146	+	0	557240		111.363	99.2504	96.9555	350.097	2	2	0	1.29381
SaureusN315	srn_4680_Sau19	2544997	2545071	75	+	0	557808		81.7956	91.7683	6.77444	10.0896	2	2	0	0
SaureusN315	srn_4690_Teg132	2551482	2551518	37	-	0	97362		200.281	165.583	61.5339	134.606	2	2	0	0.479629
SaureusN315	srn_4700_Sau6987	2554918	2555019	102	-	0	93861		199.694	128.965	5.88201	37.0176	2	2	0	1.74711
SaureusN315	srn_4710_Teg34	2559622	2563843	4222	-	0	85037		317.688	112.659	5268.84	2752.93	0	0	-0.846953	0
SaureusN315	srn_4720_sRNA383	2570685	2571184	500	+	0	583496		44.9459	66.4348	88.4692	33.6934	2	2	0.46562	-0.0893918
SaureusN315	srn_4730_sRNA383	2574696	2574978	283	+	0	587507		45.6027	38.0582	294.947	124.634	2	2	0	0
SaureusN315	srn_4740_sprA3	2590756	2590985	230	+	0	603567		52.9437	202.366	1596.02	5399.16	1	0	1.56707	0.793879
SaureusN315	srn_4750_sRNA384	2590868	2590983	116	-	0	57897		60.2173	127.042	16.9361	33.6599	2	2	0.8074	0.971877
SaureusN315	srn_4760_RsaX23	2590925	2590989	65	-	0	57891		82.1955	131.443	8.4498	37.0343	2	2	0.461279	1.73994
SaureusN315	srn_4770_sRNA385	2602201	2602632	432	+	0	615012		72.1147	127.892	644.802	1242.65	1	1	0.279034	0.00782019
SaureusN315	srn_4780_Teg31	2602394	2602508	115	-	0	46372		42.2674	47.5761	94.3676	101.13	2	2	0	0
SaureusN315	srn_4790_sRNA387	2605838	2606142	305	+	0	618649		33.3606	38.9891	144.774	286.201	2	2	0.0033243	0.146335
SaureusN315	srn_4800_rsaOU	2611619	2611918	300	+	0	624430		72.6318	67.8656	9.34223	26.9447	2	2	0	0.749485
SaureusN315	srn_4810_sRNA388	2613018	2613219	202	+	0	625829		91.7156	53.6017	11.91	37.0343	2	2	-0.513354	0.971877
SaureusN315	srn_4820_Sau6648	2613760	2613833	74	+	0	626571		1045.54	941.084	0.85593	3.35763	2	2	0	0
SaureusN315	srn_4830_Sau6072	2616017	2616311	295	+	0	628828		1800	1800	120562	69407.8	0	0	0	-0.155114
SaureusN315	srn_4840_RsaOV	2632138	2632192	55	+	0	644949		39.0228	52.1238	179.811	178.356	2	2	0.290521	0
SaureusN315	srn_4850_Sau6416	2635763	2635839	77	+	0	648574		52.8699	61.4841	27.9537	26.9614	2	2	0	0
SaureusN315	srn_4860_sRNA391	2637050	2637239	190	+	0	649861		947.818	1800	2.56779	0	2	2	0	0
SaureusN315	srn_4870_Sau6909	2642081	2642132	52	+	0	654892		1045.54	968.951	0.85593	3.37436	2	2	0	0
SaureusN315	srn_4880_Sau6745	2650374	2650429	56	+	0	663185		101.145	45.8757	5.95501	37.0678	2	2	-0.484067	1.23491
SaureusN315	srn_4890_Teg134	2650556	2650637	82	-	0	1674		961.234	976.608	18.4655	13.4974	2	2	0	0
SaureusN315	srn_4900_sRNA394	2661868	2662110	243	+	0	674679		940.667	941.892	3.42372	3.37436	2	2	0	0
SaureusN315	srn_4910_sRNA395	2663571	2663751	181	+	0	676382		992.824	82.0604	3.42372	6.73199	2	2	-1.17594	0
SaureusN315	srn_4920_Sau39	2666976	2667028	53	-	0	18094		46.0121	42.1468	74.2998	127.824	2	2	0	0.0101439
SaureusN315	srn_4930_Sau6872	2668405	2668515	111	-	0	19523		93.5839	82.0604	6.77444	6.73199	2	2	0	0
SaureusN315	srn_4940_sRNA396	2687440	2687749	310	+	0	700251		59.2242	108.529	21.0332	171.44	2	2	0.544255	1.27318
SaureusN315	srn_4950_sRNA397	2690952	2691271	320	+	0	703763		36.1426	99.2063	199.915	2934.04	2	0	1.01519	2.84109
SaureusN315	srn_4960_Sau6590	2702834	2702885	52	+	0	715645		116.488	82.0604	5.06258	6.73199	2	2	-0.365151	0.00297079
SaureusN315	srn_4970_sRNA398	2708872	2709015	144	-	0	18210		217.579	111.393	28.5541	201.725	2	2	0	1.10325
SaureusN315	srn_4980_Teg32	2709729	2709952	224	-	0	19067		198.456	99.0716	4.20665	10.0896	2	2	0	0.0101439
SaureusN315	srn_4990_Sau34	2711136	2711212	77	+	0	723947		1800	968.951	0	3.37436	2	2	0	0
SaureusN315	srn_5000_Sau13	2715794	2715897	104	-	0	25132		45.397	53.0415	47.985	111.12	2	2	0.0693913	0.350894
SaureusN315	srn_5010_Teg33	2716445	2716640	196	-	0	25783		69.5909	83.0278	12754.9	14877.1	0	0	0	0
SaureusN315	srn_5020_sRNA401	2721621	2722188	568	+	0	734432		38.278	34.477	159.889	366.885	2	2	0	0.536213
SaureusN315	srn_5030_Sau37	2735635	2735707	73	-	0	44973		75.4888	70.6593	48.9504	70.7277	2	2	0	0
SaureusN315	srn_5040_sRNA403	2742022	2742159	138	+	0	754833		48.57	61.0597	48.0945	43.8165	2	2	0	0
SaureusN315	srn_5050_Teg28as	2745604	2745640	37	+	0	758415		112.522	923.776	4.24315	13.4305	2	2	0	0
SaureusN315	srn_5060_sRNA405	2758416	2758704	289	+	0	771227		75.6549	76.9057	30.485	67.3199	2	2	0	1.12388
SaureusN315	srn_5070_RsaX25	2769394	2769772	379	-	0	78732		37.5253	59.3974	370.639	1566.48	2	1	0.492609	0.732201
SaureusN315	srn_5080_Sau6518	2785155	2785200	46	+	0	797966		1045.54	930.063	0.85593	6.74872	2	2	0	0
SaureusN315	srn_5090_sRNA408	2790652	2790803	152	+	0	803463		1800	1800	0	0	2	2	0	0
SaureusN315	srn_5100_sRNA410	2797971	2798125	155	+	0	810782		186.667	941.084	4.20665	3.35763	2	2	0	0
SaureusN315	srn_5110_sRNA411	2805945	2806106	162	-	0	115283		941.528	77.6757	5.02608	16.8383	2	2	0	0.418008
SaureusN315	srn_5120_Sau5995	2806376	2806468	93	+	0	819187		29.4888	142.576	208.15	87.6832	2	2	1.09523	-0.330278
SaureusN315	srn_5130_Sau6728	2809754	2809831	78	+	0	822565		218.635	940.977	2.53129	3.37436	2	2	0	0
