# Supplementary material for: Decay-Initiating Endoribonucleolytic Cleavage by RNase Y Is Kept under Tight Control via Sequence Preference and Sub-cellular Localisation
Source: PLoS Genet. 2015 Oct 16;11(10):e1005577. doi: 10.1371/journal.pgen.1005577 (PMC4608709; doi:10.1371/journal.pgen.1005577)
Supplement: S2 Table — (XLS) [file pgen.1005577.s012.xls]

## Sheet: RNase Y cleavage sites
Reference genome	Position	Strand	First nucleotide in downstream fragment	Closest ORF ID	Closest ORF Name	Closest ORF Distance (0 = inside ORF)	Closest ORF Size	Distance to Start Codon of closest ORF	How far into the ORF is the cleavage (in percent), Upstream/Downstream = Cleavage is upstream/downstream of ORF	ORFs that are experimentally shown to be on the same RNA molecule (by RNAseq or RT-PCR)	Closest ncRNA	Closest ncRNA Size	Closest ncRNA distance	Distance to the 5'-end of the closest ncRNA	Overlapping sequence (-25bp/+25bp)	Upstream sequence (50bp)	Downstream sequence (50bp)	dG of the overlapping sequence according to mfold	dG of the upstream sequence according to mfold	dG of the downstream sequence according to mfold	dG of the overlapping sequence after random permutation of the nucleotides	dG of the upstream sequence after random permutation of the nucleotides	dG of the downstream sequence after random permutation of the nucleotides	Log2 of the least steady state fold change between WT and dY on the 300bp upstream region.	Log2 of the least steady state fold change between WT and dY on the 300bp downstream region.	Log2 of the least decay stabilization between WT and dY of the 300bp upstream region.	Log2 of the least decay stabilization between WT and dY of the 300bp downstream region.	Class (see Figure S4)
SaureusN315	12624	+	U	SA0009	serS	169	1287	169	Upstream		srn_0030_Teg35	226	0	125	CAAUCGGUGAUAACCGUUAUUUUAGUGAAGUGCAAUUUAGGUUUAGUGUA	AAUCUACCUACUUAAUUUAAAAGAACAAUCGGUGAUAACCGUUAUUUUAG	UGAAGUGCAAUUUAGGUUUAGUGUAUCUUUAUAACUUAAAUUGUUAAAUA	-4.4	-4.8	-9.6	-6.5	-6.7	-4.6	1.60885	0.995289	0.230992	0	Class 2
SaureusN315	120676	+	G	SA0106	lctP	52	1593	52	Upstream		srn_0280_sRNA16	372	2016	2016	CAUCGCAAAAUAUAAGUUGAAAUAGGUUGUAGAUUAAUCAGAAUGAUAAA	GAGUGUUACAUUUUAAAUAUGUGAUCAUCGCAAAAUAUAAGUUGAAAUAG	GUUGUAGAUUAAUCAGAAUGAUAAAUAUUUUAUAUAAAGAGAGGGAGUCA	-3.7	-5.9	-2.3	-6.1	-7.4	-3	1.54929	0.769136	0	0.728444	Class 2
SaureusN315	411805	+	A	SA0352	rpsF	70	297	70	Upstream		srn_0880_Sau5971	96	1355	1355	AUAUAAUUCUUUAUUGUGAGUAAUGAAAAUUAUUCCUUGCUUAUCUGUUU	UUAUUGUAAAAAGUAAUGGCGCAUGAUAUAAUUCUUUAUUGUGAGUAAUG	AAAAUUAUUCCUUGCUUAUCUGUUUUAAGAUUGAUAAGCCGUAUAGACCA	-6.9	-6	-8.6	-3.4	-1.7	-3	0.273226	0	0.500294	0	Class 2
SaureusN315	412439	+	A	SA0353	ssb	0	504	247	49.0079	ssb	srn_0880_Sau5971	96	721	721	GGUCGCUUACAAUCCCGUAAUUAUGAAAAUCAAGAAGGUCGUCGUGUGUU	UAAAGGUAGUUUAGCUGGUGUAGAUGGUCGCUUACAAUCCCGUAAUUAUG	AAAAUCAAGAAGGUCGUCGUGUGUUUGUUACUGAAGUUGUGUGUGAUAGC	-4.9	-5.2	-4.6	-13.1	-2.04	-11.4	0.319003	0.16397	0	0	Class 2
SaureusN315	412595	+	A	SA0353	ssb	0	504	403	79.9603	ssb	srn_0880_Sau5971	96	565	565	UUCGGUGGUCAACAAUCAGGACAAAACAAUUCGUACAAUAAUUCAUCAAA	UGAAUUCCAAGAUUACGGUCAAGGAUUCGGUGGUCAACAAUCAGGACAAA	ACAAUUCGUACAAUAAUUCAUCAAACACGAAACAAUCUGAUAAUCCAUUU	-3.6	-6.8	-1.7	-4.3	-16	-0.3	0.66423	0.376165	0	0	Class 2
SaureusN315	412601	+	C	SA0353	ssb	0	504	409	81.1508	ssb	srn_0880_Sau5971	96	559	559	GGUCAACAAUCAGGACAAAACAAUUCGUACAAUAAUUCAUCAAACACGAA	CCAAGAUUACGGUCAAGGAUUCGGUGGUCAACAAUCAGGACAAAACAAUU	CGUACAAUAAUUCAUCAAACACGAAACAAUCUGAUAAUCCAUUUGCAAAU	-2.2	-5.3	-0.3	-2.5	-6	-1.1	0.677625	0.40368	0	0	Class 2
SaureusN315	412604	+	A	SA0353	ssb	0	504	412	81.746	ssb	srn_0880_Sau5971	96	556	556	CAACAAUCAGGACAAAACAAUUCGUACAAUAAUUCAUCAAACACGAAACA	AGAUUACGGUCAAGGAUUCGGUGGUCAACAAUCAGGACAAAACAAUUCGU	ACAAUAAUUCAUCAAACACGAAACAAUCUGAUAAUCCAUUUGCAAAUGCA	-1.7	-5.3	-1.4	0.5	-3.9	-0.6	0.674725	0.392713	0	0	Class 2
SaureusN315	504314	+	U	SA0436	dnaX	22	1698	1720	Downstream	dnaX	srn_1140_Sau82	143	340	340	UGAUACAUGACAAGCGAUAUAAUCGUAUGUAUAAUGAAAGAAACAUCAUU	AACUGUACAUGUGAUAGAUGAAGAGUGAUACAUGACAAGCGAUAUAAUCG	UAUGUAUAAUGAAAGAAACAUCAUUUUAUUGAUAAAUAUUUAUUGAUUUU	-6.3	-4.9	-3.6	-0.6	-2.1	-4.3	0.285302	1.0499	1.15076	0	Class 3
SaureusN315	529721	+	C	SA0459	rplY	0	654	40	6.11621	rplY	srn_1270_Teg44	226	10997	10997	UCAAUCAUCCGUCAAGGUAAACAAACACGUUCAGAUCUUAAACAAUUAAG	GGAAAUGAGAAUGGCUUCAUUAAAGUCAAUCAUCCGUCAAGGUAAACAAA	CACGUUCAGAUCUUAAACAAUUAAGAAAAUCUGGUAAAGUACCAGCAGUA	-1.5	-7.7	-4.05	-2.8	-3.2	0.4	2.54012	2.11664	2.11638	3.14405	Class 1
SaureusN315	530564	+	A	SA0460	pth	81	573	81	Upstream		srn_1270_Teg44	226	10154	10154	UACAUACUUACUAAGCUAAAGAAUAAUGAUAAUUGAUGGCAAUGGCGGAA	AAUUUUAAUGUACUCGAUUUUAAAAUACAUACUUACUAAGCUAAAGAAUA	AUGAUAAUUGAUGGCAAUGGCGGAAAAUAGAUGUUGUCAUUAUAAUAAUA	-2.3	-1.2	-8.1	-5.2	-1.8	-9.5	2.41138	1.76378	2.90488	1.94705	Class 1
SaureusN315	544933	+	A	SA0471	cysK	0	933	668	71.597	cysK	srn_1280_sRNA112	160	2196	2196	GUGAGCCAGGUCCACAUAAAUUACAAGGUUUAGGUGCUGGAUUUAUUCCA	GAGGCUUCUCCAGUAUUGAGCGGUGGUGAGCCAGGUCCACAUAAAUUACA	AGGUUUAGGUGCUGGAUUUAUUCCAGGCACUUUGAAUACAGAAAUCUAUG	-10	-9.4	-13.4	-11	-12.4	-6.2	0.2415	0.254126	0.106422	0.118395	Class 2
SaureusN315	547518	+	A	SA0475	lysS	53	1488	53	Upstream		srn_1280_sRNA112	160	229	389	AUAAAACUUUAAAGGAAAAUGUUUGAGUGUACCAGUUGGAAUACUAAAGG	GUUGAGCAAAAAUGUCUGAUAUUUUAUAAAACUUUAAAGGAAAAUGUUUG	AGUGUACCAGUUGGAAUACUAAAGGAUUACAACAAGUUAAAGGAGAGAAA	-5.7	-1.4	-5.3	-5.2	-3.3	-4.9	0.609164	2.30625	0.318495	0.321871	Class 2
SaureusN315	575111	+	C	SA0493	secE	82	183	82	Upstream		srn_1380_Teg46	124	2	126	GAAAUAUUGUCCAAAAUGUAACGCGCACACAAUUCAUAAAGAAUCGAAAU	GCUCGGCAACAAGAUUAACCUUAAAGAAAUAUUGUCCAAAAUGUAACGCG	CACACAAUUCAUAAAGAAUCGAAAUAAAUACAUUCGAAAUAAUACUUUGA	-1.1	1.06	-2.6	-2.4	-2	-1.2	0.61118	0.554538	0.422332	0	Class 2
SaureusN315	577452	+	A	SA0496	rplA	12	693	705	Downstream	rplA	srn_1410_Teg77	149	104	104	AAGUUUCAAAUAAUAAAUGAUAUAAACAAUUACAGGCUGAAAGAAAUAUC	GUCCUGGAGUUAAAAUUGAUACUGCAAGUUUCAAAUAAUAAAUGAUAUAA	ACAAUUACAGGCUGAAAGAAAUAUCUUUCAGUCUGUAAAAAUAUAUUGAC	-0.7	-2.8	-20.8	-2.1	-4.4	-4.1	0.839003	0.567222	3.37364	0.736851	Class 3
SaureusN315	578195	+	A	SA0497	rplJ	0	501	484	96.6068	rplJ	srn_1410_Teg77	149	490	639	GUUAAAGCUAUUGGAGAACAAAAAGAAGAAAACGCUGAAUAAUUUUUAGC	UCCUGUACGCAACUUCGCUUAUGCGGUUAAAGCUAUUGGAGAACAAAAAG	AAGAAAACGCUGAAUAAUUUUUAGCGUAAAAAAAUUAAAAAUAAUGGAGG	-4.9	-10.1	-9.3	-1.7	-10.1	-0.1	0	0	0.91329	0.475657	Class 2
SaureusN315	586988	+	U	SA0501	rpoC	56	3624	3680	Downstream		srn_1450_Sau6057	57	3707	3707	UCUUGUUAUUUUUAUGUAAAUUAUUUGAUUUAAUGUUGACGAAUUCUCUU	UAUAACAGAGGCUAAUGCUUUAGCCUCUUGUUAUUUUUAUGUAAAUUAUU	UGAUUUAAUGUUGACGAAUUCUCUUGUUCAAUGUUAAAAUAUUAAAGGUU	-3.7	-16.7	-8.7	-4.3	-4.8	-6.3	0	0	0.486163	1.89362	Class 4
SaureusN315	587227	+	A	SA0502	SA0502	0	255	159	62.3529	SA0502	srn_1450_Sau6057	57	3468	3468	UCGCGUGUUAAGCCAAAUCAAUCAGAAAAAUAUACCUGUAUCUUUUUUCA	AAGACGUUGAAGUAUAUUUAAUGACUCGCGUGUUAAGCCAAAUCAAUCAG	AAAAAUAUACCUGUAUCUUUUUUCAAAAGCAAACAUGCUUUGGGUAAACA	-4.2	-4.8	-7.4	-3.2	-6	-3.7	0.248983	0	1.5976	0	Class 3
SaureusN315	587364	+	A	SA0502	SA0502	41	255	296	Downstream	SA0502	srn_1450_Sau6057	57	3331	3331	UACUUACUAAAUUUUAUUUAACCUAAAAAUGAACCACCUGGAUGUGUGGG	AUUAAAUGAGAAUUAGUAAGUGUUUUACUUACUAAAUUUUAUUUAACCUA	AAAAUGAACCACCUGGAUGUGUGGGAUUAAAAAGUGAAGAGAGGAGGACA	-5.2	-15.7	-4.6	-7.6	-8	-1.9	0.231603	0	1.97104	0.321399	Class 3
SaureusN315	587370	+	A	SA0502	SA0502	47	255	302	Downstream	SA0502	srn_1450_Sau6057	57	3325	3325	CUAAAUUUUAUUUAACCUAAAAAUGAACCACCUGGAUGUGUGGGAUUAAA	UGAGAAUUAGUAAGUGUUUUACUUACUAAAUUUUAUUUAACCUAAAAAUG	AACCACCUGGAUGUGUGGGAUUAAAAAGUGAAGAGAGGAGGACAUAUCAC	-5.2	-10.4	-5.1	-10.5	-2.6	-10.8	0.188074	0	1.97821	0.320796	Class 3
SaureusN315	590542	+	A	SA0505	fus	0	2082	2050	98.463	fus, tuf	srn_1450_Sau6057	57	153	153	GCUGAAGUUCCAAAAUCAAUCGCUGAAGAUAUUAUCAAGAAAAAUAAAGG	UUACACUAUGUACUUCGAUCACUAUGCUGAAGUUCCAAAAUCAAUCGCUG	AAGAUAUUAUCAAGAAAAAUAAAGGUGAAUAAUAUAACUUGUUUUGACUA	-0.8	-3.2	-2	-4.8	-4.8	-0.3	0.550967	0	0.839928	0.0299293	Class 2
SaureusN315	590651	+	A	SA0505	fus	77	2082	2159	Downstream	fus, tuf	srn_1450_Sau6057	57	44	44	UGUAAGCUAUCAUCUUUAUAGUUUGAUUUUUUGGGGUGAAUGCAUUAUAA	GGUUAAAAUACAAGGUGAGCUUAAAUGUAAGCUAUCAUCUUUAUAGUUUG	AUUUUUUGGGGUGAAUGCAUUAUAAAAGAAUUGUAAAAUUCUUUUUGCAU	-8.7	-9.5	-9.8	-8.9	-3.8	-5.1	0.174573	0	0.316311	0	Class 2
SaureusN315	590659	+	G	SA0505	fus	85	2082	2167	Downstream	fus, tuf	srn_1450_Sau6057	57	36	36	AUCAUCUUUAUAGUUUGAUUUUUUGGGGUGAAUGCAUUAUAAAAGAAUUG	UACAAGGUGAGCUUAAAUGUAAGCUAUCAUCUUUAUAGUUUGAUUUUUUG	GGGUGAAUGCAUUAUAAAAGAAUUGUAAAAUUCUUUUUGCAUCGCUAUAA	-5.6	-9.4	-15.2	-2.5	-7.2	-13.6	0.222573	0	0.395366	0	Class 2
SaureusN315	590703	+	C	SA0506	tuf	87	1185	87	Upstream	fus, tuf	srn_1450_Sau6057	57	0	8	GAAUUGUAAAAUUCUUUUUGCAUCGCUAUAAAUAAUUUCUCAUGAUGGUG	UUUUUGGGGUGAAUGCAUUAUAAAAGAAUUGUAAAAUUCUUUUUGCAUCG	CUAUAAAUAAUUUCUCAUGAUGGUGAGAAACUAUCAUGAGAGAUAAAUUU	-6	-10.3	-20.3	-4.1	-7.3	-6.5	0	0	0.49581	0	Class 2
SaureusN315	590706	+	U	SA0506	tuf	84	1185	84	Upstream	fus, tuf	srn_1450_Sau6057	57	0	11	UUGUAAAAUUCUUUUUGCAUCGCUAUAAAUAAUUUCUCAUGAUGGUGAGA	UUGGGGUGAAUGCAUUAUAAAAGAAUUGUAAAAUUCUUUUUGCAUCGCUA	UAAAUAAUUUCUCAUGAUGGUGAGAAACUAUCAUGAGAGAUAAAUUUAAA	-8.9	-15.2	-20.4	-5.1	-3.9	-6.5	0	0	0.520465	0	Class 2
SaureusN315	703550	+	C	SA0609	SA0609	0	981	3	0.30581	SA0609	srn_1650_sRNA139	259	159	418	AUUUUCAACUGGACAAGAAGUUAUGCAAUUUUUCACUAAAUAUGGCUUGU	ACGUCGGCAUUGUAGUGGGCGCAGGAUUUUCAACUGGACAAGAAGUUAUG	CAAUUUUUCACUAAAUAUGGCUUGUGGGCUUAUUUAGGUGUUAUUAUAUC	-2.9	-9.6	-8.8	-4.3	-8.7	-5.9	0	0	0.198668	0.806521	Class 2
SaureusN315	736004	-	A	SA0641	SA0641	144	444	144	Upstream		srn_1710_sRNA145	39	1054	1093	UAUCUUUUUGCUUGAUUUAAUCAAAAAUAUCUUCUAAACUUUAAACAUAC	AAAAAUGAUAACAUAUAUAUUAAAUUAUCUUUUUGCUUGAUUUAAUCAAA	AAUAUCUUCUAAACUUUAAACAUACUUUAAUUUUAGCAUGGCAUUGAAUC	-0.7	-2.9	-2.2	-0.5	-0.7	-3.6	0.175856	0	0.163869	0.811714	Class 2
SaureusN315	757649	-	U	SA0663	SA0663	162	441	603	Downstream		srn_1760_sRNA149	127	3469	3596	CUUUUUUCAAUAUAUAUACAACUAUUAAAUCCCAUAAGAUUGUAGAGCAC	CCUAGCUUGUAGAAAUCAUACUUUCCUUUUUUCAAUAUAUAUACAACUAU	UAAAUCCCAUAAGAUUGUAGAGCACAUAAGUAAAAUUUUUUUAGAGCUUG	-2.6	-1.9	-3.4	-3	0.1	-7.2	0	0	0	-0.206172	Class 2
SaureusN315	783303	+	A	SA0685	nrdI	0	399	193	48.3709	nrdI	srn_1810_Teg51	206	404	610	CAAUCUUUUUUAGAAGUUAAUCAUCAAUACAUCAGAGGUGUGGCAGCUAG	AUUUGGAGAAGUACCAGAACCCGUUCAAUCUUUUUUAGAAGUUAAUCAUC	AAUACAUCAGAGGUGUGGCAGCUAGCGGUAAUCGAAAUUGGGGACUAAAU	-4.1	-6.8	-5.3	-0.25	-11.6	-7.9	0	0.389098	0.172523	0.0704326	Class 2
SaureusN315	832634	+	A	SA0726	gapR	1	1014	1015	Downstream	gapR	srn_1930.1_rsaOF	58	1396	1454	GCAGCAAAGAUAAUACUUGAAUAAGAGAUAAAAAGUUUAAUACUUUUUAA	UACAGUGUUAAUCACUGAUGAAGCCGCAGCAAAGAUAAUACUUGAAUAAG	AGAUAAAAAGUUUAAUACUUUUUAAAUAUCAUUUUAAAGGAGGCCAUUAU	-5.4	-6.7	-5	-3.3	-6	-5.7	0.462066	0.434319	2.59562	0.811985	Class 3
SaureusN315	833207	+	A	SA0727	gap	0	1011	522	51.632	gap	srn_1930.1_rsaOF	58	1969	2027	CUUUGGUUUAGUUGAAGGUUUAAUGACUACAAUUCACGCUUACACAGGUG	CAGUUGCUAAAGUUUUAAACGAUGACUUUGGUUUAGUUGAAGGUUUAAUG	ACUACAAUUCACGCUUACACAGGUGAUCAAAAUACACAAGACGCACCUCA	-5.4	-7.5	-4.5	-7	-5.8	-1.7	0.0546597	0	2.46015	0.34773	Class 3
SaureusN315	833756	+	C	SA0727	gap	60	1011	1071	Downstream		srn_1930.1_rsaOF	58	2518	2576	CAGAACUAUUUAGCAUUAAUUAAAGCUUAUGAGUAAGCGGGGAGCACAAA	GUUUUUAUUCAAAUACGCUAGUGCUCAGAACUAUUUAGCAUUAAUUAAAG	CUUAUGAGUAAGCGGGGAGCACAAACGCUUCUCCGCUUAUUUUUAUAUAA	-5.3	-5.4	-20.5	-8.6	-10.3	-7.8	0.765904	0	1.93531	0.896781	Class 3
SaureusN315	835032	+	A	SA0728	pgk	7	1191	1198	Downstream	pgk	srn_1930.1_rsaOF	58	3794	3852	GCAAUCAAUAAUAAAUAAUAAAGUGAUAGUUUAAAGUGAUGUGGCAUGUU	AGGUAAAGAAUUGCCUGGUAUCAAAGCAAUCAAUAAUAAAUAAUAAAGUG	AUAGUUUAAAGUGAUGUGGCAUGUUUGUUUAACAUUGUUACGGGAAAACA	-3.4	-4.7	-8.6	-5.6	-0.6	-7.5	0.758329	0	0	0.17809	Class 2
SaureusN315	905860	+	A	SA0802	SA0802	113	1209	113	Upstream	SA0802	srn_2070_Sau6851	146	13476	13476	UUUUUACAUAAUUUAAAAGACUUAAAUAACAAAAUGAUGAUAAACUAGUA	AUGUCUUUUUUGUGAACAUCACAGGUUUUUACAUAAUUUAAAAGACUUAA	AUAACAAAAUGAUGAUAAACUAGUAUACAUUGUGGUAAAAGUAGUAAUGA	-0.5	-7.8	-2.1	-2.5	-2.3	-5.4	1.03597	1.06673	0.399542	0.254561	Class 2
SaureusN315	970793	+	U	SA0856	spxA	42	396	42	Upstream	spxA	srn_2130_rsaE	459	4491	4491	UUUUUCUUGAUCUAUAACUAAAUUUUAAGCAAUGAAUUUUAUUCAUUCAA	GAUUAAGAAUUUUAGAAAAAAAUGUUUUUUCUUGAUCUAUAACUAAAUUU	UAAGCAAUGAAUUUUAUUCAUUCAAAUAGGAGAGUGAGAUGUAUGGUAAC	-2.2	-7.2	-9	-3.4	-3	-3.3	1.43925	0	0	1.6141	Class 4
SaureusN315	1042802	+	U	SA0917	purK	0	1125	729	64.8	purK	srn_2310_sRNA194	174	11245	11419	AGAGCAAGUUAAUAAAAUUAUCCAAUCGAUUCAUUUCAUUGGAACAUUUA	GAAUAGAUAAAACAGCUGAGGCGAAAGAGCAAGUUAAUAAAAUUAUCCAA	UCGAUUCAUUUCAUUGGAACAUUUACAGUGGAAUUUUUUAUAGAUAGUAA	-6.8	-2.7	-6.9	-1.8	-4.7	-7.5	0.370656	0.780345	0	-0.129308	Class 2
SaureusN315	1068776	-	U	SA0941	SA0941	129	219	129	Upstream	SA0941, rnjA	srn_2340_Sau59	128	10879	10879	AAAAUGAACGACAUGAUGAACCUAGUUAUUAACCAAAUCGUUAUUAAGUU	UUUAGUGUUAUUUCACUAAUUUUUUAAAAUGAACGACAUGAUGAACCUAG	UUAUUAACCAAAUCGUUAUUAAGUUAAAUUAUAGAGAUGAUUGGAAUGAA	-3.4	-5.4	-5.9	-5.2	-5.2	-6.3	0.88431	1.4884	-0.18482	0	Class 2
SaureusN315	1068788	-	U	SA0941	SA0941	141	219	141	Upstream	SA0941, rnjA	srn_2340_Sau59	128	10891	10891	CACUAAUUUUUUAAAAUGAACGACAUGAUGAACCUAGUUAUUAACCAAAU	UUUAACUGAAAUUUUAGUGUUAUUUCACUAAUUUUUUAAAAUGAACGACA	UGAUGAACCUAGUUAUUAACCAAAUCGUUAUUAAGUUAAAUUAUAGAGAU	-1.3	-8.6	-2	-5.8	-7.7	-5.1	1.02542	1.4884	-0.18482	0	Class 2
SaureusN315	1068791	-	A	SA0941	SA0941	144	219	144	Upstream	SA0941, rnjA	srn_2340_Sau59	128	10894	10894	UUUCACUAAUUUUUUAAAAUGAACGACAUGAUGAACCUAGUUAUUAACCA	AGAUUUAACUGAAAUUUUAGUGUUAUUUCACUAAUUUUUUAAAAUGAACG	ACAUGAUGAACCUAGUUAUUAACCAAAUCGUUAUUAAGUUAAAUUAUAGA	-1.3	-8.6	-2	-2.8	-6.1	-4.6	1.06134	1.4884	-0.18482	0	Class 2
SaureusN315	1104245	+	G	SA0975	SA0975	0	558	551	98.7455	SA0975	srn_2410_Sau6524	173	1482	1655	AAUUACAACAAUUAUAUGAUAAAGAGCAAUAAGUAGUUUAAUUAAUGAUA	CGACAAGUUGAUCCAAGGCUUCAAAAAUUACAACAAUUAUAUGAUAAAGA	GCAAUAAGUAGUUUAAUUAAUGAUAUAAUGUUGUUAAUUAAACUAACAUU	-1.7	-1	-13.1	-3.5	-1.7	-3	0.846158	0.948994	0.648788	0.261868	Class 2
SaureusN315	1104307	+	U	SAS033	rpmF	24	174	24	Upstream	rpmF	srn_2410_Sau6524	173	1544	1717	UUAAACUAACAUUUAGUAUUUUUCGUUUAUAAUCUAAGGAGGAUAUAUCA	UUAAUUAAUGAUAUAAUGUUGUUAAUUAAACUAACAUUUAGUAUUUUUCG	UUUAUAAUCUAAGGAGGAUAUAUCAUGGCAGUACCAAAAAGAAGAACUUC	-4.9	-6.5	-2.7	-2.5	-2.4	-3	0.781861	0.876671	0.603393	0.304634	Class 2
SaureusN315	1127946	+	G	SA0994	sdhC	0	615	586	95.2846	sdhC	srn_2450_Sau6229	239	595	834	GUAUUUUUAGUUAUUUCGUAUAUUGGUGUUACUGCAAUUAUUGCCUUUAU	AGUAUUUACAUGGGUUUCAUUAAUCGUAUUUUUAGUUAUUUCGUAUAUUG	GUGUUACUGCAAUUAUUGCCUUUAUGUAAUACAUCGCAUUUAACAAAUAU	-1.9	-1.6	-8.1	-4.4	-5.2	-2	1.29631	1.91642	0.732159	0	Class 2
SaureusN315	1156579	+	G	SA1021	SA1021	0	432	303	70.1389	SA1021	srn_2520_Teg60	216	6275	6491	GAGGAAAUACGCUAAUUUAACUAAAGAAUGUACAGUAAUCGGUGUUUCAA	GGCGUAUUAACAUCCCUCAAAACUUGAGGAAAUACGCUAAUUUAACUAAA	GAAUGUACAGUAAUCGGUGUUUCAAAUCGUAUUGAGAUUUGGGAUAGAGA	-4.7	-12.8	-11.5	-5.7	0.72	-4.2	1.635	1.10994	1.20875	1.11565	Class 1
SaureusN315	1160511	+	U	SA1025	mraY	69	966	69	Upstream		srn_2520_Teg60	216	10207	10423	AUUAUAAAUUUUGAUUACAACUUUGUUUAUUUAAUUGAAAAAUUGAUAAU	GCCUCUUAUGCCGUAAAAAAGAAAAAUUAUAAAUUUUGAUUACAACUUUG	UUUAUUUAAUUGAAAAAUUGAUAAUAUAUUAGUGGUUAAAAAAGUCUGGA	-2.8	-1.2	-2.8	-4.2	-4.8	-2.9	1.29405	1.28653	1.42236	0.68403	Class 3
SaureusN315	1165643	+	A	SA1028	ftsA	0	1413	1306	92.4275	ftsA	srn_2550_Teg80	159	5452	5452	ACAGAUGAAGAAAUUUAUCAAUCAGAAGAUAAUCAUCAGGAACAUAAACA	UACUCAUGAAAAUGAAGUAGAGUCAACAGAUGAAGAAAUUUAUCAAUCAG	AAGAUAAUCAUCAGGAACAUAAACAGAAUCAUGAACAUGUUCAAGACAAA	-6.2	-11.1	-6.2	-1	-4.4	-3.2	0.838644	1.05813	0	0	Class 2
SaureusN315	1214518	+	U	SA1073	fabD	0	927	688	74.2179	fabD	srn_2610_Sau24	71	11314	11314	GCUAAGUUUCCUGUAGUUCAAAAUGUAAAUGCGCAAGGUGAAACUGACAA	CAUUAAUCAAUUUGAAUGGCGUGAUGCUAAGUUUCCUGUAGUUCAAAAUG	UAAAUGCGCAAGGUGAAACUGACAAAGAAGUAAUUAAAUCUAAUAUGGUC	-6.1	-7.8	-1.4	-5.8	-5	-5.3	1.71392	1.35539	1.16314	1.02375	Class 1
SaureusN315	1245947	+	C	SA1099	rpsB	0	768	748	97.3958	rpsB, tsf	srn_2620_Teg61	110	744	854	GAUGAAAAAGAAAAAUCAGAAGAAACAGAAGCAACUGAAGAAUAAUCAAC	AGCUGCAGAACAAAACAUCGAUUUAGAUGAAAAAGAAAAAUCAGAAGAAA	CAGAAGCAACUGAAGAAUAAUCAACUGUUGAAUCUGACUUAGAUAUAGUU	3.02	-4	-7.7	-1.1	0.2	-4.9	4.5436	3.78404	4.43057	2.26784	Class 1
SaureusN315	1246042	+	A	SA1099	rpsB	75	768	843	Downstream	rpsB, tsf	srn_2620_Teg61	110	839	949	AAUGCUUAUCACCUUUUUUAAAAAGAAAAUCGAGGCAAAUUACAAAUAUU	UAGUUUAAAUGGGUGAUAAGAUAUUAAUGCUUAUCACCUUUUUUAAAAAG	AAAAUCGAGGCAAAUUACAAAUAUUCAAUUAGAGUAUUGGCAAUCUUGCC	-4.1	-15.1	-10.3	-2.9	-5.7	-7.2	3.73467	3.74792	4.43988	2.53759	Class 1
SaureusN315	1266149	+	A	SA1116	rpsO	74	270	344	Downstream	rpsO	srn_2660_sRNA219	148	17	17	AUUUAUAUUAAAAAAGCUUUUUACAAAUAUUAACAUUUAUUAUAUGUUAA	GGGGCAUAUUUAUGUUCCAACCUUAAUUUAUAUUAAAAAAGCUUUUUACA	AAUAUUAACAUUUAUUAUAUGUUAAGCUAAUAUUGAGUGAAUAAUAAGGU	-3.2	-7.6	-4	-2.8	-4.1	-4.7	2.8645	0.959659	1.68895	1.22963	Class 1
SaureusN315	1269909	+	A	SA1118	rnjB	0	1674	1134	67.7419	rnjB	srn_2660_sRNA219	148	3595	3743	UGGUUGCAUGGAAGAAUUAAAAAUGAUGAUUAAUAUUAUGAAACCUGAAU	ACAAGAAGAUUCAUGCUUCAAGUCAUGGUUGCAUGGAAGAAUUAAAAAUG	AUGAUUAAUAUUAUGAAACCUGAAUACUUUAUUCCUGUACAAGGUGAAUU	-6.9	-8.4	-4.6	-8.3	-1.2	-4.8	0	0.103679	0.242655	0.391656	Class 2
SaureusN315	1284382	+	A	SA1130	SA1130	0	798	170	21.3033	SA1130	srn_2690_Sau27	91	752	843	AAAAAAUAUAUAAACAAUUACUAAGAAAUGGUGUAGAUUUCAUGACUAUG	GCAGCACAUGGUAAAGGUUUGACUGAAAAAAUAUAUAAACAAUUACUAAG	AAAUGGUGUAGAUUUCAUGACUAUGGGUAAUCACACAUAUGGUCAACGUG	-2	-5	-8.5	-3.7	-4.1	-6.9	0.58403	0	0.91214	1.15071	Class 4
SaureusN315	1307108	+	C	SA1149	glnR	0	369	330	89.4309	glnR	srn_2730_Teg106	47	5121	5121	GCAAAAGCCUAUUGGAGAAACUUUGCCAAUAAAUCGUGGUGAUUUAUCCC	GAAAAAAGAUGAUUGUAGAUGCCACGCAAAAGCCUAUUGGAGAAACUUUG	CCAAUAAAUCGUGGUGAUUUAUCCCGAUUUAUUAAAUAAAAUUUGGAGGA	-7.5	2.12	-10.2	-4.1	-4.9	-5.2	0.591138	0.24142	1.58715	1.28458	Class 1
SaureusN315	1338524	+	A	SA1176	SA1176	17	240	257	Downstream	SA1176	srn_2830_SbrB	118	1631	1749	AAAAUUAAAUCACAAAUCUGUAAAGAAUUUUCUGACAUUAUAACUUGAAA	GAGAUACAACAAAAAAGAGAUAAUAAAAAUUAAAUCACAAAUCUGUAAAG	AAUUUUCUGACAUUAUAACUUGAAAUAAGUAUUUUACUUAUCUUUUUAUU	-1.4	-1.1	-2.6	-3.6	-0.7	-3.6	0	1.1994	0	0	Class 2
SaureusN315	1353255	-	A	SA1186	SA1186	111	297	111	Upstream	SA1186	srn_2860_sRNA229	79	14602	14681	GAAGCUUAUGGAAAUUCAGCUUACAAUAAUGAGCAGGUUGGGGUGGGCUC	AAUUCUGGUCGGGGGUCCCAACAUAGAAGCUUAUGGAAAUUCAGCUUACA	AUAAUGAGCAGGUUGGGGUGGGCUCCAACACAGAGAAUUUCGAUAAGAAA	-10.5	-9	-11	-11.2	-8.2	-6.5	1.11764	0.312347	0.830253	0.487444	Class 2
SaureusN315	1430420	-	U	SA1256	SA1256	0	429	20	4.662	SA1256	srn_2960_Sau6528	99	12529	12529	UCAAAAUGCUUAAAAAAGAUAAAAGUGAACUAACAGACAUAGAAUAUAUU	CGUUUAUAGAAUCACAUUGGGGGAAUCAAAAUGCUUAAAAAAGAUAAAAG	UGAACUAACAGACAUAGAAUAUAUUGUUACACAAGAAAAUGGCACUGAAC	-0.5	-2.5	-1.6	-2.1	-3.4	-3.6	1.11475	1.4325	0.786436	1.44101	Class 4
SaureusN315	1514134	-	A	SA1308	rpsA	0	1176	741	63.0102	rpsA	srn_3070_Sau6889	64	8981	9045	UGGUCAAGAUGUUAAAGUUAAAAUUAAAUCUAUUGAUAGAGAUACAGAAC	AAACACCAGAAGAAGUAGUUUCAAUUGGUCAAGAUGUUAAAGUUAAAAUU	AAAUCUAUUGAUAGAGAUACAGAACGUAUUUCAUUAUCAAUCAAAGAUAC	-3.2	-3.8	-12.3	-2.5	-4.8	-5	0.0246624	0	0.0950148	0	Class 2
SaureusN315	1522665	+	U	SA1315	fer	172	249	172	Upstream	fer	srn_3060_sRNA243	184	0	125	AGAUUUCUUACCAACUAAGAUAUUGUAAAUACUUUUAUUUGUUUUAUAGU	UACAAGCGUCAAAAAAGGUUUGGUGAGAUUUCUUACCAACUAAGAUAUUG	UAAAUACUUUUAUUUGUUUUAUAGUUAAAUGUUUGUUGUAAUGCUGUUUU	-4.3	-10.4	-1	-6.4	-6.4	-0.5	1.86378	3.37777	1.56999	1.22468	Class 1
SaureusN315	1600261	+	U	SA1394	glyS	115	1392	115	Upstream		srn_3160_RsaOD	215	0	100	UGGGUGGAACCGCGGGUUAAAUACGUAACUUAUUUUGUAUUAUAUACAAU	AUAAAAGCGAGUGACUACACUAAUUUGGGUGGAACCGCGGGUUAAAUACG	UAACUUAUUUUGUAUUAUAUACAAUUUAAAAUAUUAACUCGUCCCAUGGA	-6.1	-9.5	-3.4	-5.2	-7.4	-3.8	1.8826	3.01529	2.33075	1.33041	Class 1
SaureusN315	1608932	-	A	SA1404	rpsU	35	177	35	Upstream	rpsU	srn_3150_Teg83	123	31982	31982	UAGUUUUACUGUGCAAUUGACUAUAAAGUUCCGUUGAUAUUUGGAGGGAG	CAGAUAUAUUAUACUUAUAAAUGCAUAGUUUUACUGUGCAAUUGACUAUA	AAGUUCCGUUGAUAUUUGGAGGGAGGGAAAUACAGAUGUCUAAAACAGUA	-4.7	-9.2	-7.1	-9.3	-4.2	-5.3	3.27463	0	0.380425	3.17547	Class 4
SaureusN315	1615364	-	A	SA1409	dnaK	18	1833	18	Upstream	dnaK	srn_3190_Teg68	195	33928	34123	UUAAAAUUAAAUUAAUUUAAUGAUUAAAUGGAGGAAUUUUAUUAUGAGUA	CUUAAAUUUGGCGAAAAGACAUUGUUUAAAAUUAAAUUAAUUUAAUGAUU	AAAUGGAGGAAUUUUAUUAUGAGUAAAAUUAUUGGUAUAGACUUAGGUAC	-3.3	-1.5	-4.1	-6.5	-7	-5.7	2.20513	2.52162	3.85307	2.58422	Class 1
SaureusN315	1615749	-	A	SA1410	grpE	0	627	292	46.571	grpE	srn_3190_Teg68	195	33543	33738	AGAAUUCAAAAAGAAAAUGAAAUAAAUAAAACAUAUCAAGCACAACGUGU	CGCUGAGUUUGAAAAUUAUAAGCGUAGAAUUCAAAAAGAAAAUGAAAUAA	AUAAAACAUAUCAAGCACAACGUGUGUUAACAGAUAUUUUACCAGCAAUA	-0.9	-2.9	-5.4	-2.9	-3.8	-0.4	2.79239	2.47249	3.17468	3.40078	Class 1
SaureusN315	1616221	-	G	SA1411	hrcA	0	978	829	84.7648	hrcA	srn_3190_Teg68	195	33071	33266	UCACCAAAUAUUAAUGUAAAAAUUGGUAAUGAAAUUGAUGACAGCUUAAG	UGCAGAAUUAUUACAAGAUAUAUCUUCACCAAAUAUUAAUGUAAAAAUUG	GUAAUGAAAUUGAUGACAGCUUAAGUGAUAUUUCAAUUGUAACAAGUCAA	-2.8	-2.7	-4.6	-6.3	-4.4	-5.3	2.86964	3.83979	4.86129	2.48953	Class 1
SaureusN315	1620959	+	U	SA1414	rpsT	51	252	51	Upstream		srn_3170_Sau6463	50	12747	12747	ACUUUUGUUAAAAUAUUUCUUGUUGUAAUCAAAUAAAAUUUUGAUAAGAU	AAAUAAAUGAUUGCACAACGGUUAGACUUUUGUUAAAAUAUUUCUUGUUG	UAAUCAAAUAAAAUUUUGAUAAGAUGAACUCACUUUUAGGAGGUGACAGA	-7.5	-2.6	-8.2	-1.5	-3.2	-6.7	0.152675	-1.74447	3.79799	0	Class 3
SaureusN315	1645972	-	A	SA1444	SA1444	0	372	158	42.4731	SA1444	srn_3190_Teg68	195	3320	3515	UACCUAAAAACAUGAAUAAUUCAAUAGGAUUUCGAGGCGAAGCUUCGUUA	AAUGUGGGUACAGUCGUAAUAGGACUACCUAAAAACAUGAAUAAUUCAAU	AGGAUUUCGAGGCGAAGCUUCGUUAACAUAUAAAGAAAAAUUAUUAGAAG	-7.4	-7.7	-5.9	-5.2	-3.4	-1.6	0.574783	0.428754	0	0	Class 2
SaureusN315	1680442	-	A	SA1472	SA1472	0	321	232	72.2741	SA1472	srn_3270_sRNA259	240	2304	2544	AGAAGCGUUGAUACAAAUAACGAUGAAGCGCAACUAAUUCUUCAAACAAU	CGACAAUGGUGGUCAUUUUCAUAUAAGAAGCGUUGAUACAAAUAACGAUG	AAGCGCAACUAAUUCUUCAAACAAUGCUUGUGUCUUUACAAACUAUUGAA	-5.1	-4.1	-4.7	-1.4	-4.2	-4.7	0.245004	0	0	0	Class 2
SaureusN315	1680737	-	U	SA1473	rplU	0	309	251	81.2298	rplU	srn_3270_sRNA259	240	2009	2249	ACAAACGUCGUAAAAAUUCAAAACGUAAAAAAGGCCAUCGUCAACCAUAC	GGUAAAAAAAUCACUGUAUUCACAUACAAACGUCGUAAAAAUUCAAAACG	UAAAAAAGGCCAUCGUCAACCAUACACUAAAUUAACAAUCGAUAAAAUCA	-1.8	-1.6	-1.2	-5.1	0.2	-1.3	0	0.170421	0	0	Class 2
SaureusN315	1696754	-	A	SA1488	valS	181	2631	181	Upstream		srn_3300_Teg70	348	0	160	UGUUUGAGCGUUAAUCAUAAUCUAGAGUGCUUGAAGAGAUGAAGCAUUUC	ACGUGAUUAAUAGUAGGCUAAGACGUGUUUGAGCGUUAAUCAUAAUCUAG	AGUGCUUGAAGAGAUGAAGCAUUUCAAAUUUCACGAUGAUAGUAUUGGUA	-7.7	-10.4	-5.7	-7.4	-8.1	-8.7	3.02261	2.61044	2.61034	2.43366	Class 1
SaureusN315	1708877	-	U	SA1499	tig	22	1302	22	Upstream	tig	srn_3310_sRNA263	168	3047	3215	UAGGGAAGUUGAAAAAAUAAAUUAGUUAAUCAUGGAGGUAUAUAUACAUG	UAUAGGGAAUAGACCUAUGAUAUAAUAGGGAAGUUGAAAAAAUAAAUUAG	UUAAUCAUGGAGGUAUAUAUACAUGACAGCAACUUGGGAAAAAAAGGAAG	-1.1	-5.6	-4.3	-5	-0.8	-1.5	0	1.50654	0	0.253898	Class 2
SaureusN315	1736069	-	U	SA1521	pfkA	0	924	890	96.3203	pfkA	srn_3360_sRNA267	283	4432	4715	GUAAAGAUCAUAAAUUUGAUUAUAGUCUAUAUGAACUUGCUAACAAGUUA	ACAUCUUUUGAUGAAAUUUUUGAUGGUAAAGAUCAUAAAUUUGAUUAUAG	UCUAUAUGAACUUGCUAACAAGUUAUCUAUAUAAGAUUUCAGGAGGAAUU	-10.1	-7.7	-7.5	-2.2	-5.8	-6.5	0	0	0	0.000857412	Class 2
SaureusN315	1736187	-	C	SA1521	pfkA	0	924	772	83.5498	pfkA	srn_3360_sRNA267	283	4314	4597	UUAGCAUCACGUUUAGGUGGAUAUGCGGUAGACUUAUUAAUGCAAGGUGA	UAGCCCAACAGGUGCGGAUAGAGUUUUAGCAUCACGUUUAGGUGGAUAUG	CGGUAGACUUAUUAAUGCAAGGUGAAACAGCUAAGGGUGUUGGAAUUAAG	-5.4	-7.7	-4	-7.3	-11.8	-4.7	0	0	0	0	Class 2
SaureusN315	1773826	-	U	SA1550	tyrS	36	1263	36	Upstream	tyrS	srn_3390_Teg7	193	69	262	AAAAACUUUAAAGUAUUUUAACAAGUAUUCAAUAAAUAAUUAUAAAUAGG	GUUGUAAGGGUUUUUUUUACGUUCAAAAAACUUUAAAGUAUUUUAACAAG	UAUUCAAUAAAUAAUUAUAAAUAGGAGGAAAUAAUAAUGACGAAUGUAUU	-0.6	-4.9	-0.2	-4	-1.9	-0.2	0.590917	0.39246	0.236503	0.16253	Class 2
SaureusN315	1789623	-	A	SA1561	murC	0	1314	1195	90.9437	murC	srn_3440_Sau6128	47	2175	2175	GAAGGUGCAUCGUUAAUUAAUGAAGAUUCUAUUAAUGUAUUAGAACAAUU	GAUACAAGAUUUAAUUGAUAAAAUUGAAGGUGCAUCGUUAAUUAAUGAAG	AUUCUAUUAAUGUAUUAGAACAAUUUGAUAAUGCUGUUGUUUUAUUUAUG	-3.3	-6.6	-5.3	-4.8	-3.1	-2.8	1.16408	0.612144	0.640243	0	Class 2
SaureusN315	1818724	-	A	SA1579	leuS	131	2415	131	Upstream		srn_3490_RsaOE	220	0	92	UGUAAAUCGUAUUAAUUUUAAAUUGAAUGAAUGACAUCUCUUACUAUUAA	CUGAGAGCUAGUGUUAAGGACUAAAUGUAAAUCGUAUUAAUUUUAAAUUG	AAUGAAUGACAUCUCUUACUAUUAAAAUGAGUGCACAAUUUUUGUGAAAU	-3.4	-2.4	-4.7	-4.4	-4.9	-1.1	0.495198	0.140474	1.10095	0.11458	Class 3
SaureusN315	1818729	-	A	SA1579	leuS	136	2415	136	Upstream		srn_3490_RsaOE	220	0	87	CUAAAUGUAAAUCGUAUUAAUUUUAAAUUGAAUGAAUGACAUCUCUUACU	UGAUGCUGAGAGCUAGUGUUAAGGACUAAAUGUAAAUCGUAUUAAUUUUA	AAUUGAAUGAAUGACAUCUCUUACUAUUAAAAUGAGUGCACAAUUUUUGU	-4.3	-4.8	-2.4	-6.4	-3.3	-7	0.491558	0.124961	1.11011	0.109962	Class 3
SaureusN315	1944719	+	G	SA1697	SA1697	0	465	331	71.1828	SA1697	srn_1930.3_rsaOF	130	5838	5838	CAAUUGUUCAAACUGUUAGAAUUUAGUAAUAUGGAAGAGAGUGAUGUACC	AUCUAUCAAUCCUAAUCUUAAGGGACAAUUGUUCAAACUGUUAGAAUUUA	GUAAUAUGGAAGAGAGUGAUGUACCAGAUCCAUACUACACGAAUAAUUUU	-2.1	-5.6	-7.1	-3.5	-3.2	-5.5	1.0063	0.357053	0	0	Class 2
SaureusN315	1987122	+	U	SA1734	SA1734	0	561	379	67.5579	SA1734, SA1735	srn_3750_Sau6291	74	7301	7375	UUGAGAGAAAGAAGUAUUAAUCAAGUCGAAAUCGUUGGUGUAUGUACCGA	CUUUGGUACCCCGCUUGAUAGUUUAUUGAGAGAAAGAAGUAUUAAUCAAG	UCGAAAUCGUUGGUGUAUGUACCGAUAUUUGCGUGUUACAUACAGCAAUU	-4.8	-5.2	-13.3	-2.4	-3.6	-12.1	1.18987	1.5681	1.0958	1.02782	Class 1
SaureusN315	1987125	+	A	SA1734	SA1734	0	561	382	68.0927	SA1734, SA1735	srn_3750_Sau6291	74	7304	7378	AGAGAAAGAAGUAUUAAUCAAGUCGAAAUCGUUGGUGUAUGUACCGAUAU	UGGUACCCCGCUUGAUAGUUUAUUGAGAGAAAGAAGUAUUAAUCAAGUCG	AAAUCGUUGGUGUAUGUACCGAUAUUUGCGUGUUACAUACAGCAAUUUCU	-5.9	-5.8	-13	-11.1	-4.8	-6.7	1.1892	1.55604	1.12533	1.02739	Class 1
SaureusN315	1987188	+	G	SA1734	SA1734	0	561	445	79.3226	SA1734, SA1735	srn_3750_Sau6291	74	7367	7441	ACAGCAAUUUCUGCAUACAACUUAGGUUAUAAAAUUUCAGUACCUGCUGA	AUGUACCGAUAUUUGCGUGUUACAUACAGCAAUUUCUGCAUACAACUUAG	GUUAUAAAAUUUCAGUACCUGCUGAGGGAGUGGCUUCAUUUAAUCAAAAA	-7.1	-7.9	-8.4	-4.8	-4.2	-7.8	1.14138	1.56843	1.33785	0.977997	Class 1
SaureusN315	2161044	-	A	SA1911	atpB	0	729	657	90.1235	atpB	srn_4020_sRNA328	168	20396	20564	GCAAGCAUUUUCAAUAUUUGUAGGAACAAUCCAAGCAUAUAUCUUUAUUA	UUAGUAUCCCAGGAUUAAUUGUUUGGCAAGCAUUUUCAAUAUUUGUAGGA	ACAAUCCAAGCAUAUAUCUUUAUUAUGCUUUCGAUGGUUUAUAUGUCACA	-1.2	-2.9	-7.1	-1.2	-7.7	-3.9	0.546292	0.183085	0	0	Class 2
SaureusN315	2180252	-	C	SA1930	rpoE	0	531	19	3.57815	rpoE	srn_4020_sRNA328	168	1188	1356	UGGGCAAUGAAAAUUCAAGAUUAUACAAAACAAAUGGUUGAUGAAAAAUC	GAUUAUAUCCUUCGAAAGGAAGUAUUGGGCAAUGAAAAUUCAAGAUUAUA	CAAAACAAAUGGUUGAUGAAAAAUCAUUUAUUGAUAUGGCUUAUACAUUA	-2.9	-4.6	-4.8	0.6	-4.1	-7.7	1.76655	1.05987	0.0466262	1.18385	Class 4
SaureusN315	2180332	-	U	SA1931	SA1931	50	861	911	Downstream		srn_4020_sRNA328	168	1108	1276	CAUUUAUAAUUUAGUUUUGUUACUAUAUAUAAAUGAAUUCAGACGUAUAA	CAGUGAUUGCGAAAUAUGAUAUUGUCAUUUAUAAUUUAGUUUUGUUACUA	UAUAUAAAUGAAUUCAGACGUAUAAAUUUAGAUUAUAUCCUUCGAAAGGA	-7.8	-5	-4	-3.2	-6.6	-5.5	1.9431	0.902531	0.221284	1.04803	Class 4
SaureusN315	2256120	-	A	SA1984	asp23	15	510	15	Upstream	asp23	srn_4170_Sau23	54	1713	1713	AAAAAAAUAUAAAAAUUAACAAGUAAAAGGAGAAUCUAUUAUGACUGUAG	UAAUUCAUCAAUUUAGAAUUUAAUUAAAAAAAUAUAAAAAUUAACAAGUA	AAAGGAGAAUCUAUUAUGACUGUAGAUAACAAUAAAGCAAAACAAGCAUA	-0.5	-0.2	-4.6	-1.3	-2.1	-0.8	0.300806	0.154843	0.21971	0.40035	Class 2
SaureusN315	2256134	-	A	SA1984	asp23	29	510	29	Upstream	asp23	srn_4170_Sau23	54	1727	1727	UUUAGAAUUUAAUUAAAAAAAUAUAAAAAUUAACAAGUAAAAGGAGAAUC	UAAAUCGAUGGAGUUAAUUCAUCAAUUUAGAAUUUAAUUAAAAAAAUAUA	AAAAUUAACAAGUAAAAGGAGAAUCUAUUAUGACUGUAGAUAACAAUAAA	1	-7.3	-3.7	-0.4	-3.2	-3	0.306567	0.119462	0.157389	0.387061	Class 2
SaureusN315	2256154	-	A	SA1985	SA1985	13	240	253	Downstream	SA1985	srn_4170_Sau23	54	1747	1747	CGAUGGAGUUAAUUCAUCAAUUUAGAAUUUAAUUAAAAAAAUAUAAAAAU	GCAAGAUUUUAUGAAUUUUUUAAAUCGAUGGAGUUAAUUCAUCAAUUUAG	AAUUUAAUUAAAAAAAUAUAAAAAUUAACAAGUAAAAGGAGAAUCUAUUA	-5.9	-8	0.9	-2.4	-3.6	-1.8	0.308487	0.0807188	0.175426	0.383515	Class 2
SaureusN315	2256194	-	A	SA1985	SA1985	0	240	213	88.75	SA1985	srn_4170_Sau23	54	1787	1787	UAUGAAAGACCGUAAGCAAGAUUUUAUGAAUUUUUUAAAUCGAUGGAGUU	GUUUAAUUGGUGUAGGUAUUGGGUAUAUGAAAGACCGUAAGCAAGAUUUU	AUGAAUUUUUUAAAUCGAUGGAGUUAAUUCAUCAAUUUAGAAUUUAAUUA	-3.9	-4.8	-10.3	-5.4	-5.3	-6.1	0.327159	0.0916237	0.0204318	0.358216	Class 2
SaureusN315	2256199	-	A	SA1985	SA1985	0	240	208	86.6667	SA1985	srn_4170_Sau23	54	1792	1792	GGGUAUAUGAAAGACCGUAAGCAAGAUUUUAUGAAUUUUUUAAAUCGAUG	UUUAUGUUUAAUUGGUGUAGGUAUUGGGUAUAUGAAAGACCGUAAGCAAG	AUUUUAUGAAUUUUUUAAAUCGAUGGAGUUAAUUCAUCAAUUUAGAAUUU	-4.1	-5.8	-10.1	-6.8	-5.8	-3.7	0.327905	0.0897478	0.0180996	0.334886	Class 2
SaureusN315	2256639	-	A	SA1986	SA1986	0	537	317	59.0317	SA1986	srn_4170_Sau23	54	2232	2232	CGGUUGCAAAAUAUGAUCAAGUAAGACAACCAAAUGUAGUUGCGAAACUA	GCUGUUGAAAAGACGGCAUUCGAUACGGUUGCAAAAUAUGAUCAAGUAAG	ACAACCAAAUGUAGUUGCGAAACUAUAUAACAAAAAAAAUAAAUCUUAUA	-6.6	-9.7	-6.3	-3.8	-6.2	0.5	0.231071	0.433444	0.694135	0	Class 2
SaureusN315	2267225	-	C	SA1995	lacC	0	933	829	88.8532	lacC	srn_4170_Sau23	54	12818	12818	AACGACCACGAUUUACUAAAAAAAGCUAAUACUUUAGGCAUGCUGAAUGC	UACUUCAGCAAUUCUCAAUCAUGAAAACGACCACGAUUUACUAAAAAAAG	CUAAUACUUUAGGCAUGCUGAAUGCGCAAGAAGCACAAACAGGAUAUGUC	-5.5	-1.2	-9	-2	-0.9	-4.2	0	0	0	0	Class 2
SaureusN315	2290861	-	U	SA2018	truA	56	804	860	Downstream		srn_4240_Teg84	79	0	1	AGAUUAUUAACGGUAUUGUUUUAUAUCCACCCCACGAUAAGCCCCGGAAA	UUGACAAAAAGCUUGUGAAAUUAUAAGAUUAUUAACGGUAUUGUUUUAUA	UCCACCCCACGAUAAGCCCCGGAAACUUAUUGUGUUACAAGAUAUAUAAG	-3.9	-3.6	-8	-2.2	-3.8	-4.9	1.27712	0.118586	0.226527	0.151266	Class 2
SaureusN315	2301092	-	U	SA2033	rplF	0	537	451	83.9851	rplF	srn_4260_Sau30	64	6492	6492	GCAUUAGCAUCUAACAUCCGUUCAGUAAGACCUCCAGAGCCUUACAAAGG	AGGUAUUUCAAAAGAACAAGUUGGAGCAUUAGCAUCUAACAUCCGUUCAG	UAAGACCUCCAGAGCCUUACAAAGGUAAAGGUAUUCGUUACCAAGGUGAA	-4.9	-10.6	-8.15	-8	-10.1	-12.7	0.110803	0	0	0	Class 2
SaureusN315	2306771	-	A	SA2045	rplW	0	276	222	80.4348	rplW	srn_4260_Sau30	64	12171	12171	CCGUUACCAAGGCUAUACAAACAAAAGAAGAAAAGCGAUUGUAACUCUUA	ACAAACCUAAGAAAAAACGUAUGGGCCGUUACCAAGGCUAUACAAACAAA	AGAAGAAAAGCGAUUGUAACUCUUAAAGAAGGAUCAAUCGACUUAUUUAA	-4.6	-9.2	-8.8	-6.1	-5.1	-3.7	0.166027	0.018147	0.16449	0.117269	Class 2
SaureusN315	2307190	-	U	SA2046	rplD	0	624	426	68.2692	rplD	srn_4260_Sau30	64	12590	12590	AAAAACUAAAGAAUUCAAAAAUGUAUUAUCUACAUUAGAACAACCUAAAA	UUGACGCAUUCAACUUCGAAGCUCCAAAAACUAAAGAAUUCAAAAAUGUA	UUAUCUACAUUAGAACAACCUAAAAAAGUAUUAGUAGUUACUGAAAACGA	-2.8	-3.3	-3.1	-1.8	-1.4	-5.1	0.0650779	0	0.380748	0.150945	Class 2
SaureusN315	2307669	-	A	SA2047	rplC	0	663	636	95.9276	rplC	srn_4260_Sau30	64	13069	13069	UAAAAAAGGUUUAGUAGAAAUCAGAACUUCAAUUAAAAAAGGUAAUAAAU	UAGUAAAAGGUAACGUACCUGGACCUAAAAAAGGUUUAGUAGAAAUCAGA	ACUUCAAUUAAAAAAGGUAAUAAAUAAUAAGAAGUGAAAGGAGGAAAUGC	-2.7	-8.3	-1.8	-1.8	-3.4	-1.2	0.640147	0	0.522828	0.125755	Class 2
SaureusN315	2308346	-	A	SA2048	rpsJ	0	309	295	95.4693	rpsJ	srn_4260_Sau30	64	13746	13746	AACUUACCAUCUGGUGUAGACAUCGAAAUCAAAUUAUAAUAGACAAUUUU	AACAGUUGACGCUUUAAUGGGCUUAAACUUACCAUCUGGUGUAGACAUCG	AAAUCAAAUUAUAAUAGACAAUUUUAGGAGGUGGACUUUCGAUGACCAAA	-3.9	-11.2	-3.7	-6.4	-7.1	-5.2	0.361789	0	0.261603	0.159778	Class 2
SaureusN315	2339881	-	A	SA2079	SA2079	0	909	229	25.1925	SA2079	srn_4320_sRNA350	136	3728	3864	GUAGCUGUAAAUCAACAAGUCGAUCAAAGCAAAGUAUUAAAAGAUAAAUU	ACUUAAAAAAUUAGGUGCAAACAUUGUAGCUGUAAAUCAACAAGUCGAUC	AAAGCAAAGUAUUAAAAGAUAAAUUUAAAGGUGUUACAAAAAUUGGUGAU	-3.8	-4.7	-1.4	-3.1	-7.1	-0.41	1.88359	0.583398	0	0	Class 2
SaureusN315	2356447	-	U	SA2095	SA2095	37	1083	37	Upstream	SA2095	srn_4350_sRNA353	100	1021	1121	UUUAUAUUGUCUUACGUAUAAUUUGUUUUUAAUUUUAACCAAAGAUAGAA	UGAUGCGUAAUGAAUUCGCAUCAUUUUUAUAUUGUCUUACGUAUAAUUUG	UUUUUAAUUUUAACCAAAGAUAGAAAGAGGGUUGUUUAUGAAAAUAGCAA	-3.6	-9.5	-5	-1.9	-3.5	-2.2	0.696247	0.455483	0	0.15986	Class 2
SaureusN315	2372950	-	A	SA2109	SA2109	0	1380	174	12.6087	SA2109	srn_4390_rsaOG	111	4900	4900	GGGUAUCUUUUUAUUUUUAAUCAUGAGAGCAAUGGGGGAAAUGAUUUAUU	CAGUUAUCCUUGCAUAUUUAAUUGCGGGUAUCUUUUUAUUUUUAAUCAUG	AGAGCAAUGGGGGAAAUGAUUUAUUUAAACCCUACAACAGGAUCAUUUGC	-4.4	-6.7	-5.5	-4.6	-5.9	-11	0	0	0	0	Class 2
SaureusN315	2436931	-	U	SA2167	scrA	1648	1443	1648	Upstream		srn_4470_RsaX28	1177	0	117	AGUUUGAAUCAAAAAACAUUAAAUGUACCCAUGACUUAAAUUUUAUCGCC	AAAAAAGCAAAUUGACCAAAAUGGAAGUUUGAAUCAAAAAACAUUAAAUG	UACCCAUGACUUAAAUUUUAUCGCCAUUAUUUAAGUUUGGACAUACACUU	-3.4	-4.9	-8.4	-1.9	-2.1	-2	0.32997	3.8175	-2.99346	0
SaureusN315	2648881	-	A	SA2356	isaA	54	702	54	Upstream		srn_4890_Teg134	82	1674	1756	ACUUGCACUACGACAUUCAAAUUCAAAAUAUAAUUACUAAAAACAUAAAC	UUGAAAGAAAUAAAAGACAAUUUAAACUUGCACUACGACAUUCAAAUUCA	AAAUAUAAUUACUAAAAACAUAAACUUACAAUUAUUACUGGAGGAUUUUU	1.5	3.86	-0.2	-1.7	-1.6	-2.5	1.33526	2.59511	0	1.30879	Class 4
SaureusN315	2690661	-	U	SA2400	mqo2	74	1497	74	Upstream		srn_4970_sRNA398	144	18210	18354	GAAGUUAUCUAUGGCGUUGAUAUUUUAAAGAAAUAUGUCAGUUUUAUGUA	UGUUACAGCGUAUCAAUUAAAACAGGAAGUUAUCUAUGGCGUUGAUAUUU	UAAAGAAAUAUGUCAGUUUUAUGUAACUUUCAUAUUGAUGAUACACAUUU	-5.7	-5.9	-6.5	-6.4	-8.7	-2.9	0	1.631	0	0.343383	Class 2

## Sheet: Number of mapping EMOTE reads
	N.WT-1	N.ΔY-1	N.Y367AA-1	N.YΔ2-24-1	N.WT-2	N.ΔY-2	N.Y367AA-2	N.YΔ2-24-2
Total Unambiguously mapping reads	1967922	1112960	919415	2202132	616020	1079745	717535	747112
Total Ambiguously mapping reads (ATTENTIONr eads that map twice are also counted twice), map three times are counted three times, etc.	34231389	16921286	20095693	30410590	4381630	365431	7162626	3510332

## Sheet: Yd2-24 cleavage sites (additional to RNase Y cleavage sites)
Reference genome	Position	Strand	First nucleotide in downstream fragment	Closest ORF ID	Closest ORF Name	Closest ORF Distance (0 = inside ORF)
SaureusN315	249482	Plus	U	SA0210	SA0210	0
SaureusN315	250883	Plus	A	SA0211	SA0211	0
SaureusN315	251145	Plus	C	SA0211	SA0211	0
SaureusN315	251661	Plus	U	SA0212	SA0212	0
SaureusN315	544392	Plus	G	SA0471	cysK	0
SaureusN315	984260	Plus	G	SA0869	fabI	0
SaureusN315	999154	Plus	A	SA0879	htrA	0
SaureusN315	1296731	Plus	U	SA1140	glpF	0
SaureusN315	1296839	Plus	U	SA1140	glpF	0
SaureusN315	1546973	Minus	G	SA1339	malR	4
SaureusN315	1547177	Minus	U	SA1339	malR	0
SaureusN315	1675011	Minus	G	SA1465	tgt	0
SaureusN315	1778917	Minus	G	SA1553	fhs	0
SaureusN315	2443729	Plus	G	SA2175	SA2175	32

## Sheet: Pearson coefficients, compariso
Strain	YΔ2-24	Y367AA	ΔY
WT	0.82	0.82	0.78
ΔY	0.75	0.95
Y367AA	0.81
