# Supplementary material for: Decay-Initiating Endoribonucleolytic Cleavage by RNase Y Is Kept under Tight Control via Sequence Preference and Sub-cellular Localisation
Source: PLoS Genet. 2015 Oct 16;11(10):e1005577. doi: 10.1371/journal.pgen.1005577 (PMC4608709; doi:10.1371/journal.pgen.1005577)
Supplement: S3 Table — Seqnames: Accession number for the reference genome used. 5prime pos: Position on the genome where the first (5’-end) base of the RNA maps. Strand: Strand to which the RNA correspond. Nuc5p: The first (5’-end) base of the RNA. N: Number of reads that correspond to that specific 5’-end. Q: Quantification value, i.e. number of unique Quantification Sequences, for that specific 5’-end (see also Redder, 2015 for a detailed explanation). (ZIP) [file pgen.1005577.s013.zip › EMOTE_unambiguous-PR1.csv]

seqnames	5prime pos	strand	nuc5p	N.WT-1	N.dY-1	N.Y367AA-1	N.Yd2-24-1	N.WT-2	N.dY-2	N.Y367AA-2	N.Yd2-24-2	Q.WT-1	Q.dY-1	Q.Y367AA-1	Q.Yd2-24-1	Q.WT-2	Q.dY-2	Q.Y367AA-2	Q.Yd2-24-2
NC_002745	312	Plus	G	0	0	5	1	0	0	1	1	0	0	2	1	0	0	1	1
NC_002745	313	Plus	G	68	87	82	185	72	99	63	96	35	43	28	76	44	35	45	66
NC_002745	314	Plus	A	7	3	1	1	3	0	4	2	3	2	1	1	3	0	2	1
NC_002745	315	Plus	U	0	0	0	0	0	2	0	0	0	0	0	0	0	1	0	0
NC_002745	316	Plus	A	5	0	0	9	0	0	1	0	3	0	0	2	0	0	1	0
NC_002745	320	Plus	C	0	0	0	1	0	1	0	1	0	0	0	1	0	1	0	1
NC_002745	321	Plus	G	0	0	0	0	0	0	2	0	0	0	0	0	0	0	1	0
NC_002745	332	Plus	G	0	0	1	0	1	0	1	0	0	0	1	0	1	0	1	0
NC_002745	333	Plus	A	0	0	3	0	0	0	0	0	0	0	1	0	0	0	0	0
NC_002745	344	Plus	A	0	0	0	1	0	0	0	0	0	0	0	1	0	0	0	0
NC_002745	349	Plus	U	0	3	0	0	0	0	2	0	0	1	0	0	0	0	1	0
NC_002745	356	Plus	A	0	0	0	0	1	0	0	2	0	0	0	0	1	0	0	1
NC_002745	357	Plus	U	0	1	0	0	0	0	0	0	0	1	0	0	0	0	0	0
NC_002745	362	Plus	A	4	0	2	1	0	7	0	0	3	0	1	1	0	3	0	0
NC_002745	369	Plus	A	0	0	2	0	0	0	0	0	0	0	1	0	0	0	0	0
NC_002745	370	Plus	A	1	0	0	0	0	0	0	0	1	0	0	0	0	0	0	0
NC_002745	374	Plus	U	1	0	0	0	0	0	0	0	1	0	0	0	0	0	0	0
NC_002745	377	Plus	G	1	0	0	0	0	0	0	0	1	0	0	0	0	0	0	0
NC_002745	412	Plus	U	1	0	0	0	0	0	0	0	1	0	0	0	0	0	0	0
NC_002745	413	Plus	U	1	0	0	0	0	0	0	2	1	0	0	0	0	0	0	1
NC_002745	416	Plus	U	0	0	0	1	0	0	0	0	0	0	0	1	0	0	0	0
NC_002745	423	Plus	U	0	0	5	0	0	0	0	1	0	0	1	0	0	0	0	1
NC_002745	437	Plus	U	1	0	0	0	0	0	1	0	1	0	0	0	0	0	1	0
NC_002745	445	Plus	U	1	0	0	0	0	0	0	0	1	0	0	0	0	0	0	0
NC_002745	467	Plus	C	1	0	0	0	0	1	0	0	1	0	0	0	0	1	0	0
NC_002745	483	Plus	U	0	0	0	1	0	0	0	0	0	0	0	1	0	0	0	0
NC_002745	486	Plus	C	0	1	0	0	0	0	0	0	0	1	0	0	0	0	0	0
NC_002745	487	Plus	U	0	0	0	1	0	0	0	0	0	0	0	1	0	0	0	0
NC_002745	491	Plus	A	1	0	0	0	0	0	0	0	1	0	0	0	0	0	0	0
NC_002745	493	Plus	A	9	8	0	8	0	0	1	0	3	4	0	1	0	0	1	0
NC_002745	494	Plus	U	0	0	0	1	0	0	0	0	0	0	0	1	0	0	0	0
NC_002745	496	Plus	U	0	0	0	4	0	0	0	0	0	0	0	1	0	0	0	0
NC_002745	499	Plus	G	0	0	3	0	0	0	0	0	0	0	1	0	0	0	0	0
NC_002745	513	Plus	A	1	0	0	0	0	0	0	0	1	0	0	0	0	0	0	0
NC_002745	514	Plus	U	4	0	0	2	0	0	0	0	1	0	0	1	0	0	0	0
NC_002745	518	Plus	U	1	0	0	0	0	0	1	0	1	0	0	0	0	0	1	0
NC_002745	522	Plus	G	0	0	0	1	0	0	0	0	0	0	0	1	0	0	0	0
NC_002745	524	Plus	A	0	0	0	2	0	0	0	0	0	0	0	1	0	0	0	0
NC_002745	525	Plus	A	1	0	0	0	0	0	0	0	1	0	0	0	0	0	0	0
NC_002745	527	Plus	A	0	1	0	0	0	0	0	0	0	1	0	0	0	0	0	0
NC_002745	530	Plus	A	0	0	0	1	0	0	0	0	0	0	0	1	0	0	0	0
NC_002745	532	Plus	A	0	0	3	0	0	1	0	0	0	0	1	0	0	1	0	0
NC_002745	535	Plus	U	0	2	0	0	0	0	0	0	0	1	0	0	0	0	0	0
NC_002745	542	Plus	A	2	0	0	0	0	0	0	0	1	0	0	0	0	0	0	0
NC_002745	545	Plus	U	1	0	0	0	0	0	1	0	1	0	0	0	0	0	1	0
NC_002745	549	Plus	U	1	0	0	0	0	0	0	0	1	0	0	0	0	0	0	0
NC_002745	556	Plus	G	1	0	0	0	0	0	0	0	1	0	0	0	0	0	0	0
NC_002745	567	Plus	A	0	0	0	2	0	0	0	0	0	0	0	1	0	0	0	0
NC_002745	568	Plus	U	0	0	0	0	0	0	1	0	0	0	0	0	0	0	1	0
NC_002745	569	Plus	U	1	0	0	0	4	0	0	1	1	0	0	0	1	0	0	1
NC_002745	570	Plus	A	0	0	1	0	0	0	0	0	0	0	1	0	0	0	0	0
NC_002745	571	Plus	U	1	0	0	0	0	0	0	0	1	0	0	0	0	0	0	0
NC_002745	574	Plus	G	0	2	1	0	0	0	0	0	0	1	1	0	0	0	0	0
NC_002745	576	Plus	U	0	0	0	4	0	0	0	0	0	0	0	2	0	0	0	0
NC_002745	577	Plus	G	1	0	0	0	0	0	0	0	1	0	0	0	0	0	0	0
NC_002745	582	Plus	U	2	0	0	0	2	0	1	0	1	0	0	0	1	0	1	0
NC_002745	593	Plus	U	1	0	0	0	0	0	0	0	1	0	0	0	0	0	0	0
NC_002745	597	Plus	A	0	4	0	0	0	0	0	0	0	1	0	0	0	0	0	0
NC_002745	602	Plus	A	1	0	0	0	0	0	0	0	1	0	0	0	0	0	0	0
NC_002745	603	Plus	U	4	0	0	0	0	0	0	0	1	0	0	0	0	0	0	0
NC_002745	609	Plus	G	0	0	0	2	4	0	0	0	0	0	0	1	1	0	0	0
NC_002745	614	Plus	A	2	0	0	0	0	0	0	0	1	0	0	0	0	0	0	0
NC_002745	615	Plus	C	0	0	1	0	0	0	0	0	0	0	1	0	0	0	0	0
NC_002745	619	Plus	A	0	0	0	1	0	0	0	0	0	0	0	1	0	0	0	0
NC_002745	623	Plus	A	2	0	0	0	0	0	0	0	1	0	0	0	0	0	0	0
NC_002745	626	Plus	A	2	0	0	0	0	0	0	0	1	0	0	0	0	0	0	0
NC_002745	629	Plus	G	1	0	0	0	0	0	0	0	1	0	0	0	0	0	0	0
NC_002745	636	Plus	U	0	2	0	0	0	0	0	0	0	1	0	0	0	0	0	0
NC_002745	638	Plus	U	0	0	1	0	0	0	0	0	0	0	1	0	0	0	0	0
NC_002745	641	Plus	U	5	0	0	0	0	0	0	1	2	0	0	0	0	0	0	1
NC_002745	644	Plus	U	2	2	0	0	0	1	0	0	1	1	0	0	0	1	0	0
NC_002745	646	Plus	U	2	0	0	0	0	0	0	0	1	0	0	0	0	0	0	0
NC_002745	655	Plus	C	0	0	0	1	0	0	0	0	0	0	0	1	0	0	0	0
NC_002745	656	Plus	C	0	0	0	1	0	0	0	0	0	0	0	1	0	0	0	0
NC_002745	658	Plus	U	0	0	4	0	0	0	0	0	0	0	2	0	0	0	0	0
NC_002745	660	Plus	U	0	3	0	0	0	1	0	0	0	1	0	0	0	1	0	0
NC_002745	661	Plus	A	0	0	1	0	0	0	0	0	0	0	1	0	0	0	0	0
NC_002745	666	Plus	A	0	0	1	0	0	0	0	0	0	0	1	0	0	0	0	0
NC_002745	671	Plus	G	1	0	0	0	0	0	0	0	1	0	0	0	0	0	0	0
NC_002745	673	Plus	U	0	0	0	0	0	0	0	1	0	0	0	0	0	0	0	1
NC_002745	674	Plus	U	0	0	0	2	0	0	0	0	0	0	0	1	0	0	0	0
NC_002745	677	Plus	A	1	0	0	1	0	0	0	0	1	0	0	1	0	0	0	0
NC_002745	678	Plus	U	1	0	0	0	0	0	1	0	1	0	0	0	0	0	1	0
NC_002745	679	Plus	C	2	0	3	1	0	0	0	0	2	0	1	1	0	0	0	0
NC_002745	683	Plus	A	0	0	4	3	0	0	0	0	0	0	1	2	0	0	0	0
NC_002745	684	Plus	A	11	3	7	5	0	0	0	0	5	2	3	3	0	0	0	0
NC_002745	685	Plus	U	0	1	0	3	0	0	0	0	0	1	0	1	0	0	0	0
NC_002745	689	Plus	C	0	0	1	0	0	1	0	0	0	0	1	0	0	1	0	0
NC_002745	691	Plus	G	0	0	1	0	0	0	0	0	0	0	1	0	0	0	0	0
NC_002745	696	Plus	U	4	0	2	1	0	0	0	0	3	0	1	1	0	0	0	0
NC_002745	697	Plus	A	3	0	1	0	1	0	0	0	1	0	1	0	1	0	0	0
NC_002745	698	Plus	U	0	0	0	2	0	1	0	0	0	0	0	1	0	1	0	0
NC_002745	705	Plus	A	2	0	0	0	0	0	0	0	1	0	0	0	0	0	0	0
NC_002745	706	Plus	A	0	1	0	0	0	0	0	0	0	1	0	0	0	0	0	0
NC_002745	710	Plus	U	3	0	0	0	2	0	0	1	1	0	0	0	1	0	0	1
NC_002745	715	Plus	G	0	0	0	7	0	0	0	0	0	0	0	2	0	0	0	0
NC_002745	718	Plus	G	0	1	0	0	0	0	0	0	0	1	0	0	0	0	0	0
NC_002745	721	Plus	G	0	0	2	0	0	0	0	0	0	0	1	0	0	0	0	0
NC_002745	724	Plus	G	0	0	0	1	0	0	0	0	0	0	0	1	0	0	0	0
NC_002745	736	Plus	A	0	0	1	0	0	0	0	0	0	0	1	0	0	0	0	0
NC_002745	737	Plus	A	0	0	0	1	0	0	0	0	0	0	0	1	0	0	0	0
NC_002745	740	Plus	C	0	0	0	3	0	0	0	0	0	0	0	2	0	0	0	0
NC_002745	741	Plus	U	0	0	0	3	0	0	0	0	0	0	0	1	0	0	0	0
NC_002745	744	Plus	C	0	0	0	1	0	0	0	0	0	0	0	1	0	0	0	0
NC_002745	746	Plus	U	0	0	0	2	0	0	1	0	0	0	0	1	0	0	1	0
NC_002745	749	Plus	U	0	0	0	1	1	0	0	0	0	0	0	1	1	0	0	0
NC_002745	755	Plus	C	2	0	0	0	0	0	0	0	2	0	0	0	0	0	0	0
NC_002745	756	Plus	U	1	0	0	0	0	0	0	0	1	0	0	0	0	0	0	0
NC_002745	761	Plus	A	0	0	0	0	1	0	0	0	0	0	0	0	1	0	0	0
NC_002745	762	Plus	A	0	0	1	3	0	0	0	0	0	0	1	1	0	0	0	0
NC_002745	763	Plus	U	3	0	0	0	0	0	0	0	2	0	0	0	0	0	0	0
NC_002745	767	Plus	C	0	2	0	0	0	0	0	0	0	1	0	0	0	0	0	0
NC_002745	772	Plus	U	1	0	0	0	0	0	0	0	1	0	0	0	0	0	0	0
NC_002745	774	Plus	U	0	1	0	0	0	0	0	0	0	1	0	0	0	0	0	0
NC_002745	776	Plus	G	0	0	0	5	1	0	0	0	0	0	0	3	1	0	0	0
NC_002745	778	Plus	A	0	0	0	0	0	0	0	1	0	0	0	0	0	0	0	1
NC_002745	781	Plus	A	2	0	0	0	0	0	0	0	1	0	0	0	0	0	0	0
NC_002745	782	Plus	A	0	0	1	0	0	0	0	0	0	0	1	0	0	0	0	0
NC_002745	788	Plus	C	3	0	0	0	0	0	0	0	1	0	0	0	0	0	0	0
NC_002745	795	Plus	U	0	0	0	8	0	0	0	0	0	0	0	2	0	0	0	0
NC_002745	797	Plus	C	0	0	1	0	0	0	0	0	0	0	1	0	0	0	0	0
NC_002745	805	Plus	A	0	0	0	0	2	0	0	1	0	0	0	0	1	0	0	1
NC_002745	806	Plus	C	0	0	11	1	0	0	0	0	0	0	2	1	0	0	0	0
NC_002745	814	Plus	C	0	0	0	2	0	0	0	1	0	0	0	1	0	0	0	1
NC_002745	815	Plus	C	1	0	0	0	0	0	0	0	1	0	0	0	0	0	0	0
NC_002745	817	Plus	U	0	0	0	1	0	0	0	0	0	0	0	1	0	0	0	0
NC_002745	822	Plus	U	1	0	0	0	0	0	0	3	1	0	0	0	0	0	0	2
NC_002745	823	Plus	G	3	0	0	0	0	0	0	0	1	0	0	0	0	0	0	0
NC_002745	828	Plus	A	0	0	0	1	0	0	0	0	0	0	0	1	0	0	0	0
NC_002745	831	Plus	U	0	2	0	0	0	0	0	0	0	1	0	0	0	0	0	0
NC_002745	835	Plus	G	0	0	0	0	2	0	0	1	0	0	0	0	1	0	0	1
NC_002745	836	Plus	A	0	0	0	7	0	3	0	0	0	0	0	1	0	1	0	0
NC_002745	837	Plus	U	0	0	0	0	0	0	0	1	0	0	0	0	0	0	0	1
NC_002745	840	Plus	U	1	0	0	0	0	0	0	0	1	0	0	0	0	0	0	0
NC_002745	842	Plus	A	0	0	0	4	0	0	1	3	0	0	0	2	0	0	1	3
NC_002745	843	Plus	U	2	0	0	0	0	0	0	0	2	0	0	0	0	0	0	0
NC_002745	849	Plus	U	3	0	0	0	0	0	1	0	1	0	0	0	0	0	1	0
NC_002745	851	Plus	G	0	0	0	2	0	0	0	1	0	0	0	1	0	0	0	1
NC_002745	856	Plus	G	1	0	0	0	0	0	0	0	1	0	0	0	0	0	0	0
NC_002745	857	Plus	A	0	0	0	2	0	0	0	0	0	0	0	1	0	0	0	0
NC_002745	860	Plus	A	0	0	0	3	0	0	0	0	0	0	0	2	0	0	0	0
NC_002745	861	Plus	A	0	0	1	0	2	0	0	0	0	0	1	0	1	0	0	0
NC_002745	869	Plus	C	0	0	0	0	0	1	1	0	0	0	0	0	0	1	1	0
NC_002745	873	Plus	U	0	3	0	0	0	2	0	0	0	2	0	0	0	1	0	0
NC_002745	874	Plus	A	0	0	0	4	0	0	0	0	0	0	0	1	0	0	0	0
NC_002745	876	Plus	C	0	2	0	0	0	0	0	1	0	1	0	0	0	0	0	1
NC_002745	878	Plus	C	2	0	4	0	0	0	0	0	2	0	2	0	0	0	0	0
NC_002745	879	Plus	A	0	0	1	6	2	0	1	0	0	0	1	3	1	0	1	0
NC_002745	880	Plus	U	1	0	0	0	0	0	0	0	1	0	0	0	0	0	0	0
NC_002745	881	Plus	U	3	1	1	0	0	0	0	0	1	1	1	0	0	0	0	0
NC_002745	882	Plus	U	0	0	0	1	0	1	0	0	0	0	0	1	0	1	0	0
NC_002745	883	Plus	G	0	0	0	1	2	0	1	0	0	0	0	1	1	0	1	0
NC_002745	884	Plus	A	0	0	0	0	0	1	0	0	0	0	0	0	0	1	0	0
NC_002745	885	Plus	C	1	0	0	11	0	0	0	0	1	0	0	2	0	0	0	0
NC_002745	886	Plus	A	2	1	0	0	0	3	0	0	2	1	0	0	0	1	0	0
NC_002745	887	Plus	C	2	0	1	0	2	3	1	1	2	0	1	0	2	2	1	1
NC_002745	888	Plus	U	1	0	2	0	0	2	0	0	1	0	1	0	0	2	0	0
NC_002745	889	Plus	U	0	0	0	1	0	0	0	0	0	0	0	1	0	0	0	0
NC_002745	890	Plus	U	1	1	0	0	0	0	0	1	1	1	0	0	0	0	0	1
NC_002745	891	Plus	U	4	1	0	0	0	0	0	0	1	1	0	0	0	0	0	0
NC_002745	892	Plus	G	0	0	0	8	0	0	0	0	0	0	0	3	0	0	0	0
NC_002745	893	Plus	U	1	0	0	3	0	0	1	0	1	0	0	1	0	0	1	0
NC_002745	896	Plus	U	3	0	0	0	0	0	1	0	2	0	0	0	0	0	1	0
NC_002745	897	Plus	C	2	0	0	0	0	0	0	0	2	0	0	0	0	0	0	0
NC_002745	911	Plus	G	6	1	0	0	0	0	2	0	3	1	0	0	0	0	1	0
NC_002745	917	Plus	C	2	0	0	0	1	0	0	0	1	0	0	0	1	0	0	0
NC_002745	919	Plus	C	4	0	0	2	0	0	0	0	3	0	0	1	0	0	0	0
NC_002745	920	Plus	A	0	0	0	6	0	0	0	0	0	0	0	2	0	0	0	0
NC_002745	930	Plus	U	3	0	0	0	0	0	0	0	2	0	0	0	0	0	0	0
NC_002745	932	Plus	U	0	0	0	4	0	0	0	0	0	0	0	1	0	0	0	0
NC_002745	933	Plus	A	0	0	0	1	0	0	0	0	0	0	0	1	0	0	0	0
NC_002745	938	Plus	U	1	0	0	0	1	0	0	0	1	0	0	0	1	0	0	0
NC_002745	940	Plus	G	0	0	0	2	0	0	0	0	0	0	0	1	0	0	0	0
NC_002745	947	Plus	C	0	0	1	0	0	0	0	0	0	0	1	0	0	0	0	0
NC_002745	951	Plus	A	0	0	3	0	0	0	0	0	0	0	1	0	0	0	0	0
NC_002745	953	Plus	C	1	0	0	0	0	0	0	0	1	0	0	0	0	0	0	0
NC_002745	954	Plus	C	7	0	0	0	0	1	1	0	2	0	0	0	0	1	1	0
NC_002745	960	Plus	G	0	0	0	1	0	0	0	0	0	0	0	1	0	0	0	0
NC_002745	963	Plus	C	0	0	0	0	1	0	0	1	0	0	0	0	1	0	0	1
NC_002745	965	Plus	A	0	0	0	0	0	0	1	0	0	0	0	0	0	0	1	0
NC_002745	972	Plus	A	1	0	0	0	0	0	0	0	1	0	0	0	0	0	0	0
NC_002745	973	Plus	U	0	0	4	0	0	0	0	0	0	0	1	0	0	0	0	0
NC_002745	975	Plus	U	2	0	0	0	3	0	0	0	1	0	0	0	1	0	0	0
NC_002745	977	Plus	U	0	0	0	0	0	0	1	0	0	0	0	0	0	0	1	0
NC_002745	979	Plus	U	0	0	0	1	0	0	0	0	0	0	0	1	0	0	0	0
NC_002745	986	Plus	G	2	0	0	0	0	0	0	0	1	0	0	0	0	0	0	0
NC_002745	989	Plus	U	0	0	0	1	1	2	0	1	0	0	0	1	1	2	0	1
NC_002745	992	Plus	G	1	2	0	1	0	0	0	0	1	1	0	1	0	0	0	0
NC_002745	994	Plus	U	0	0	4	0	0	0	0	0	0	0	1	0	0	0	0	0
NC_002745	996	Plus	A	1	0	0	0	0	0	0	0	1	0	0	0	0	0	0	0
NC_002745	1000	Plus	A	0	0	0	2	0	0	0	0	0	0	0	1	0	0	0	0
NC_002745	1001	Plus	A	0	0	0	1	0	0	0	0	0	0	0	1	0	0	0	0
NC_002745	1002	Plus	A	0	0	0	1	0	0	0	0	0	0	0	1	0	0	0	0
NC_002745	1003	Plus	A	1	0	0	0	0	0	0	0	1	0	0	0	0	0	0	0
NC_002745	1004	Plus	C	0	1	0	0	0	0	0	0	0	1	0	0	0	0	0	0
NC_002745	1014	Plus	G	2	0	0	1	0	0	0	0	2	0	0	1	0	0	0	0
NC_002745	1015	Plus	C	0	0	0	3	0	0	0	0	0	0	0	1	0	0	0	0
NC_002745	1017	Plus	U	1	0	0	0	0	0	0	0	1	0	0	0	0	0	0	0
NC_002745	1022	Plus	U	1	0	0	0	0	0	0	0	1	0	0	0	0	0	0	0
NC_002745	1025	Plus	G	2	0	0	0	0	0	0	0	1	0	0	0	0	0	0	0
NC_002745	1026	Plus	U	0	0	1	0	0	0	0	0	0	0	1	0	0	0	0	0
NC_002745	1027	Plus	C	0	0	0	2	0	0	0	0	0	0	0	1	0	0	0	0
NC_002745	1040	Plus	A	0	0	0	0	1	0	0	0	0	0	0	0	1	0	0	0
NC_002745	1044	Plus	U	0	2	0	6	0	0	0	0	0	1	0	2	0	0	0	0
NC_002745	1046	Plus	A	2	0	1	0	0	0	0	0	1	0	1	0	0	0	0	0
NC_002745	1054	Plus	G	1	3	0	0	0	0	0	0	1	1	0	0	0	0	0	0
NC_002745	1055	Plus	C	5	0	0	0	0	0	0	0	2	0	0	0	0	0	0	0
NC_002745	1061	Plus	U	2	0	0	1	0	0	0	0	2	0	0	1	0	0	0	0
NC_002745	1064	Plus	U	2	0	0	0	2	0	0	0	1	0	0	0	1	0	0	0
NC_002745	1070	Plus	C	5	0	0	0	0	0	0	0	1	0	0	0	0	0	0	0
NC_002745	1072	Plus	U	2	0	0	0	0	0	0	0	1	0	0	0	0	0	0	0
NC_002745	1082	Plus	A	0	0	0	3	0	0	0	0	0	0	0	1	0	0	0	0
NC_002745	1086	Plus	C	0	0	0	1	0	0	0	0	0	0	0	1	0	0	0	0
NC_002745	1092	Plus	U	0	0	2	0	0	0	1	0	0	0	1	0	0	0	1	0
NC_002745	1093	Plus	G	0	3	0	0	0	0	0	0	0	1	0	0	0	0	0	0
NC_002745	1095	Plus	A	0	0	0	1	0	0	1	0	0	0	0	1	0	0	1	0
NC_002745	1097	Plus	U	2	3	1	0	0	0	0	0	1	1	1	0	0	0	0	0
NC_002745	1099	Plus	A	6	0	0	0	0	0	0	0	1	0	0	0	0	0	0	0
NC_002745	1102	Plus	A	0	0	1	0	0	0	0	0	0	0	1	0	0	0	0	0
NC_002745	1103	Plus	A	0	0	0	4	0	0	0	0	0	0	0	1	0	0	0	0
NC_002745	1104	Plus	A	3	0	0	0	0	0	1	0	1	0	0	0	0	0	1	0
NC_002745	1109	Plus	U	5	0	0	0	0	1	0	1	1	0	0	0	0	1	0	1
NC_002745	1110	Plus	U	0	2	0	0	0	0	0	1	0	1	0	0	0	0	0	1
NC_002745	1111	Plus	C	1	0	0	0	0	1	0	0	1	0	0	0	0	1	0	0
NC_002745	1112	Plus	G	1	0	0	0	0	0	0	0	1	0	0	0	0	0	0	0
NC_002745	1116	Plus	U	0	0	0	1	0	0	0	0	0	0	0	1	0	0	0	0
NC_002745	1120	Plus	G	0	0	0	1	0	0	0	0	0	0	0	1	0	0	0	0
NC_002745	1121	Plus	A	0	0	0	0	1	0	1	1	0	0	0	0	1	0	1	1
NC_002745	1122	Plus	A	0	0	2	0	0	0	0	0	0	0	1	0	0	0	0	0
NC_002745	1123	Plus	G	0	0	0	4	0	0	0	0	0	0	0	1	0	0	0	0
NC_002745	1124	Plus	G	0	0	0	4	0	0	0	0	0	0	0	1	0	0	0	0
NC_002745	1130	Plus	C	0	0	0	4	0	0	0	0	0	0	0	1	0	0	0	0
NC_002745	1131	Plus	U	0	0	0	7	0	0	0	0	0	0	0	2	0	0	0	0
NC_002745	1133	Plus	U	0	0	2	0	0	0	0	0	0	0	1	0	0	0	0	0
NC_002745	1135	Plus	A	0	0	0	4	0	0	0	0	0	0	0	2	0	0	0	0
NC_002745	1137	Plus	A	0	0	0	3	0	0	0	0	0	0	0	2	0	0	0	0
NC_002745	1142	Plus	G	2	0	1	0	0	0	0	0	1	0	1	0	0	0	0	0
NC_002745	1143	Plus	A	0	0	0	3	0	0	0	0	0	0	0	2	0	0	0	0
NC_002745	1144	Plus	U	1	0	0	0	0	0	0	0	1	0	0	0	0	0	0	0
NC_002745	1146	Plus	U	0	0	0	2	0	0	0	0	0	0	0	2	0	0	0	0
NC_002745	1149	Plus	U	4	0	0	0	1	0	2	1	2	0	0	0	1	0	1	1
NC_002745	1151	Plus	A	0	4	0	0	0	0	0	0	0	1	0	0	0	0	0	0
NC_002745	1152	Plus	U	5	0	0	2	0	0	0	0	1	0	0	1	0	0	0	0
NC_002745	1153	Plus	A	2	0	0	0	0	0	0	0	1	0	0	0	0	0	0	0
NC_002745	1161	Plus	C	0	0	0	2	0	0	0	0	0	0	0	1	0	0	0	0
NC_002745	1162	Plus	U	2	0	0	0	0	0	0	0	1	0	0	0	0	0	0	0
NC_002745	1163	Plus	U	0	0	0	0	0	4	1	0	0	0	0	0	0	2	1	0
NC_002745	1164	Plus	A	1	0	0	2	0	0	0	0	1	0	0	1	0	0	0	0
NC_002745	1167	Plus	A	2	0	0	0	0	0	0	0	1	0	0	0	0	0	0	0
NC_002745	1172	Plus	A	0	1	0	0	0	0	0	0	0	1	0	0	0	0	0	0
NC_002745	1174	Plus	G	0	0	1	0	0	0	0	0	0	0	1	0	0	0	0	0
NC_002745	1175	Plus	A	0	0	0	0	0	0	0	4	0	0	0	0	0	0	0	3
NC_002745	1183	Plus	U	0	0	0	1	0	0	0	0	0	0	0	1	0	0	0	0
NC_002745	1184	Plus	U	1	0	0	0	0	0	0	0	1	0	0	0	0	0	0	0
NC_002745	1187	Plus	U	0	0	0	5	0	3	0	0	0	0	0	3	0	1	0	0
NC_002745	1198	Plus	G	2	0	0	0	0	0	2	2	2	0	0	0	0	0	1	1
NC_002745	1201	Plus	C	0	0	0	0	0	0	1	1	0	0	0	0	0	0	1	1
NC_002745	1202	Plus	A	0	0	0	0	0	0	0	1	0	0	0	0	0	0	0	1
NC_002745	1203	Plus	A	0	0	0	0	0	0	0	2	0	0	0	0	0	0	0	2
NC_002745	1205	Plus	C	0	0	0	12	0	6	2	0	0	0	0	4	0	2	1	0
NC_002745	1206	Plus	A	1	0	0	0	0	0	0	0	1	0	0	0	0	0	0	0
NC_002745	1208	Plus	A	1	0	0	0	0	0	0	0	1	0	0	0	0	0	0	0
NC_002745	1210	Plus	G	0	0	16	0	0	0	0	0	0	0	3	0	0	0	0	0
NC_002745	1212	Plus	A	2	0	0	0	0	0	0	3	1	0	0	0	0	0	0	1
NC_002745	1214	Plus	A	5	0	0	4	0	0	0	0	1	0	0	1	0	0	0	0
NC_002745	1215	Plus	A	0	0	0	0	0	0	1	0	0	0	0	0	0	0	1	0
NC_002745	1217	Plus	U	0	0	0	0	0	0	0	3	0	0	0	0	0	0	0	2
NC_002745	1218	Plus	U	3	0	0	0	0	0	0	0	1	0	0	0	0	0	0	0
NC_002745	1219	Plus	U	0	6	0	0	0	2	0	0	0	2	0	0	0	1	0	0
NC_002745	1220	Plus	U	0	0	0	2	0	0	0	0	0	0	0	1	0	0	0	0
NC_002745	1221	Plus	C	2	0	0	0	0	0	0	0	1	0	0	0	0	0	0	0
NC_002745	1222	Plus	U	0	0	0	4	0	0	0	0	0	0	0	1	0	0	0	0
NC_002745	1223	Plus	A	0	0	0	2	0	3	0	0	0	0	0	2	0	1	0	0
NC_002745	1224	Plus	U	3	0	0	0	2	4	0	1	2	0	0	0	1	1	0	1
NC_002745	1226	Plus	C	0	0	1	0	0	0	0	0	0	0	1	0	0	0	0	0
NC_002745	1229	Plus	U	3	0	0	0	0	0	0	0	1	0	0	0	0	0	0	0
NC_002745	1230	Plus	U	3	0	0	0	2	0	0	2	1	0	0	0	2	0	0	1
NC_002745	1232	Plus	A	0	1	0	0	0	0	0	0	0	1	0	0	0	0	0	0
NC_002745	1234	Plus	G	1	1	0	0	5	1	0	1	1	1	0	0	1	1	0	1
NC_002745	1235	Plus	A	0	0	0	0	1	0	0	0	0	0	0	0	1	0	0	0
NC_002745	1236	Plus	A	1	0	0	0	0	0	0	0	1	0	0	0	0	0	0	0
NC_002745	1251	Plus	C	0	0	0	1	1	0	0	1	0	0	0	1	1	0	0	1
NC_002745	1253	Plus	A	0	2	0	0	2	0	0	0	0	1	0	0	1	0	0	0
NC_002745	1254	Plus	G	1	0	0	0	0	0	0	0	1	0	0	0	0	0	0	0
NC_002745	1258	Plus	A	0	2	0	3	0	5	0	0	0	1	0	1	0	1	0	0
NC_002745	1262	Plus	U	1	0	0	3	0	5	0	1	1	0	0	1	0	1	0	1
NC_002745	1263	Plus	U	3	0	0	1	0	0	4	0	2	0	0	1	0	0	1	0
NC_002745	1264	Plus	A	0	0	2	0	1	0	0	0	0	0	1	0	1	0	0	0
NC_002745	1265	Plus	U	7	0	2	0	0	3	0	0	1	0	1	0	0	1	0	0
NC_002745	1266	Plus	U	1	0	0	0	0	1	0	2	1	0	0	0	0	1	0	2
NC_002745	1267	Plus	U	3	0	2	6	0	2	2	1	2	0	2	5	0	1	1	1
NC_002745	1268	Plus	C	1	1	0	3	6	1	1	1	1	1	0	2	3	1	1	1
NC_002745	1269	Plus	G	0	0	2	2	0	0	0	0	0	0	1	1	0	0	0	0
NC_002745	1271	Plus	G	0	0	0	6	0	0	1	0	0	0	0	3	0	0	1	0
NC_002745	1272	Plus	U	5	0	0	0	0	0	0	0	2	0	0	0	0	0	0	0
NC_002745	1275	Plus	U	2	0	0	0	0	0	1	3	1	0	0	0	0	0	1	1
NC_002745	1276	Plus	C	0	0	0	1	0	0	0	0	0	0	0	1	0	0	0	0
NC_002745	1277	Plus	G	0	0	0	1	0	1	0	0	0	0	0	1	0	1	0	0
NC_002745	1278	Plus	A	3	0	0	0	1	0	0	0	1	0	0	0	1	0	0	0
NC_002745	1280	Plus	C	0	0	0	1	0	1	0	0	0	0	0	1	0	1	0	0
NC_002745	1284	Plus	A	0	0	3	0	0	0	0	0	0	0	1	0	0	0	0	0
NC_002745	1290	Plus	A	0	0	1	0	0	0	0	0	0	0	1	0	0	0	0	0
NC_002745	1291	Plus	A	0	0	1	3	0	0	0	0	0	0	1	2	0	0	0	0
NC_002745	1292	Plus	U	0	0	1	0	0	0	0	0	0	0	1	0	0	0	0	0
NC_002745	1293	Plus	U	0	0	0	1	0	0	1	0	0	0	0	1	0	0	1	0
NC_002745	1294	Plus	G	0	0	0	4	0	0	0	0	0	0	0	1	0	0	0	0
NC_002745	1297	Plus	C	0	5	0	0	0	0	0	0	0	2	0	0	0	0	0	0
NC_002745	1298	Plus	A	0	0	1	0	0	0	0	0	0	0	1	0	0	0	0	0
NC_002745	1299	Plus	A	1	0	0	0	0	0	2	0	1	0	0	0	0	0	2	0
NC_002745	1300	Plus	U	0	2	0	0	0	0	0	0	0	2	0	0	0	0	0	0
NC_002745	1301	Plus	U	0	0	0	3	0	0	0	0	0	0	0	1	0	0	0	0
NC_002745	1302	Plus	A	0	0	0	1	0	0	0	0	0	0	0	1	0	0	0	0
NC_002745	1303	Plus	G	2	0	2	0	0	0	0	0	1	0	1	0	0	0	0	0
NC_002745	1304	Plus	A	0	1	0	0	0	0	0	0	0	1	0	0	0	0	0	0
NC_002745	1306	Plus	G	3	0	0	0	0	0	0	0	2	0	0	0	0	0	0	0
NC_002745	1310	Plus	G	1	0	1	3	0	0	1	0	1	0	1	2	0	0	1	0
NC_002745	1311	Plus	A	3	0	0	0	0	0	0	0	1	0	0	0	0	0	0	0
NC_002745	1313	Plus	U	0	1	0	0	0	0	1	0	0	1	0	0	0	0	1	0
NC_002745	1315	Plus	C	0	1	0	2	0	0	0	0	0	1	0	1	0	0	0	0
NC_002745	1317	Plus	U	0	0	0	4	0	1	0	0	0	0	0	1	0	1	0	0
NC_002745	1318	Plus	U	3	0	0	0	0	0	1	1	1	0	0	0	0	0	1	1
NC_002745	1319	Plus	C	0	0	2	2	0	2	1	0	0	0	1	1	0	1	1	0
NC_002745	1321	Plus	C	0	0	3	7	0	0	0	0	0	0	1	2	0	0	0	0
NC_002745	1324	Plus	U	0	0	1	0	0	0	0	0	0	0	1	0	0	0	0	0
NC_002745	1328	Plus	A	0	0	0	2	0	0	0	0	0	0	0	2	0	0	0	0
NC_002745	1329	Plus	A	2	0	0	2	0	2	2	0	1	0	0	1	0	1	2	0
NC_002745	1332	Plus	G	0	0	0	1	0	0	0	0	0	0	0	1	0	0	0	0
NC_002745	1334	Plus	G	1	0	0	0	0	0	0	0	1	0	0	0	0	0	0	0
NC_002745	1347	Plus	U	1	0	0	0	0	0	0	0	1	0	0	0	0	0	0	0
NC_002745	1349	Plus	U	0	0	0	1	0	0	0	0	0	0	0	1	0	0	0	0
NC_002745	1350	Plus	U	0	0	0	1	0	0	1	0	0	0	0	1	0	0	1	0
NC_002745	1352	Plus	C	2	0	1	0	0	0	0	0	1	0	1	0	0	0	0	0
NC_002745	1353	Plus	G	0	0	0	1	0	0	0	0	0	0	0	1	0	0	0	0
NC_002745	1363	Plus	U	2	0	0	0	0	0	0	0	1	0	0	0	0	0	0	0
NC_002745	1370	Plus	C	0	0	1	0	0	0	0	0	0	0	1	0	0	0	0	0
NC_002745	1376	Plus	U	2	0	0	0	0	0	0	0	1	0	0	0	0	0	0	0
NC_002745	1379	Plus	C	0	0	0	3	0	0	0	0	0	0	0	1	0	0	0	0
NC_002745	1382	Plus	U	0	0	2	2	0	0	0	0	0	0	1	1	0	0	0	0
NC_002745	1392	Plus	G	1	0	0	0	0	0	0	0	1	0	0	0	0	0	0	0
NC_002745	1396	Plus	A	1	7	0	0	0	0	0	0	1	2	0	0	0	0	0	0
NC_002745	1398	Plus	U	0	0	0	1	0	0	1	0	0	0	0	1	0	0	1	0
NC_002745	1406	Plus	A	3	0	0	0	0	0	0	1	2	0	0	0	0	0	0	1
NC_002745	1407	Plus	A	0	0	0	0	1	0	0	0	0	0	0	0	1	0	0	0
NC_002745	1409	Plus	A	2	0	0	1	0	0	0	0	1	0	0	1	0	0	0	0
NC_002745	1410	Plus	A	0	1	0	0	0	0	0	0	0	1	0	0	0	0	0	0
NC_002745	1412	Plus	U	0	0	0	0	1	0	0	1	0	0	0	0	1	0	0	1
NC_002745	1414	Plus	G	1	0	0	0	0	0	0	0	1	0	0	0	0	0	0	0
NC_002745	1415	Plus	A	0	2	0	0	0	0	0	0	0	1	0	0	0	0	0	0
NC_002745	1416	Plus	U	1	0	0	5	1	1	0	0	1	0	0	2	1	1	0	0
NC_002745	1417	Plus	A	0	0	0	3	0	0	0	0	0	0	0	2	0	0	0	0
NC_002745	1418	Plus	U	1	1	0	1	0	3	0	1	1	1	0	1	0	2	0	1
NC_002745	1419	Plus	U	0	0	0	6	0	0	0	0	0	0	0	1	0	0	0	0
NC_002745	1420	Plus	C	2	0	0	0	0	0	0	1	1	0	0	0	0	0	0	1
NC_002745	1421	Plus	C	0	0	0	1	0	0	0	1	0	0	0	1	0	0	0	1
NC_002745	1422	Plus	A	1	0	1	0	0	0	0	0	1	0	1	0	0	0	0	0
NC_002745	1427	Plus	A	0	3	1	0	0	0	0	0	0	1	1	0	0	0	0	0
NC_002745	1431	Plus	U	0	1	0	0	0	2	0	0	0	1	0	0	0	1	0	0
NC_002745	1433	Plus	U	0	1	6	0	0	0	0	0	0	1	1	0	0	0	0	0
NC_002745	1435	Plus	A	0	8	0	0	0	0	0	0	0	3	0	0	0	0	0	0
NC_002745	1439	Plus	A	0	2	0	0	0	0	0	0	0	1	0	0	0	0	0	0
NC_002745	1441	Plus	A	0	0	0	1	0	0	0	0	0	0	0	1	0	0	0	0
NC_002745	1442	Plus	U	0	0	4	0	0	0	0	1	0	0	1	0	0	0	0	1
NC_002745	1445	Plus	C	0	0	0	8	1	2	0	0	0	0	0	3	1	1	0	0
NC_002745	1446	Plus	A	0	0	0	5	0	0	0	0	0	0	0	1	0	0	0	0
NC_002745	1449	Plus	U	1	0	0	10	0	0	0	0	1	0	0	1	0	0	0	0
NC_002745	1453	Plus	A	1	0	0	0	0	0	0	0	1	0	0	0	0	0	0	0
NC_002745	1454	Plus	U	1	0	0	0	1	2	0	1	1	0	0	0	1	1	0	1
NC_002745	1456	Plus	C	7	0	4	0	0	0	0	0	3	0	2	0	0	0	0	0
NC_002745	1457	Plus	A	0	0	6	1	0	9	0	0	0	0	1	1	0	2	0	0
NC_002745	1458	Plus	A	8	0	12	0	0	0	0	3	2	0	4	0	0	0	0	1
NC_002745	1460	Plus	C	2	4	0	6	1	6	2	0	1	1	0	2	1	2	1	0
NC_002745	1465	Plus	A	3	0	4	0	0	0	0	0	2	0	1	0	0	0	0	0
NC_002745	1466	Plus	U	2	0	1	0	0	0	0	0	2	0	1	0	0	0	0	0
NC_002745	1468	Plus	C	0	0	0	1	0	1	0	0	0	0	0	1	0	1	0	0
NC_002745	1469	Plus	G	1	0	0	1	0	0	0	0	1	0	0	1	0	0	0	0
NC_002745	1470	Plus	U	0	0	4	0	0	0	0	0	0	0	1	0	0	0	0	0
NC_002745	1474	Plus	U	0	1	0	0	0	0	0	0	0	1	0	0	0	0	0	0
NC_002745	1479	Plus	A	1	0	0	0	0	0	0	0	1	0	0	0	0	0	0	0
NC_002745	1481	Plus	G	1	0	0	0	0	0	0	0	1	0	0	0	0	0	0	0
NC_002745	1482	Plus	U	0	0	0	3	0	0	0	0	0	0	0	1	0	0	0	0
NC_002745	1485	Plus	A	0	0	0	5	0	0	0	0	0	0	0	2	0	0	0	0
NC_002745	1486	Plus	U	0	0	0	6	0	0	1	1	0	0	0	2	0	0	1	1
NC_002745	1487	Plus	U	0	0	0	2	0	0	0	0	0	0	0	2	0	0	0	0
NC_002745	1489	Plus	A	0	0	1	1	0	0	0	0	0	0	1	1	0	0	0	0
NC_002745	1490	Plus	C	0	0	2	2	0	0	0	0	0	0	1	1	0	0	0	0
NC_002745	1491	Plus	A	0	0	0	0	0	1	0	0	0	0	0	0	0	1	0	0
NC_002745	1492	Plus	C	0	0	0	4	0	0	0	0	0	0	0	1	0	0	0	0
NC_002745	1496	Plus	U	0	3	0	0	1	0	0	0	0	1	0	0	1	0	0	0
NC_002745	1498	Plus	C	0	1	1	0	0	0	0	0	0	1	1	0	0	0	0	0
NC_002745	1499	Plus	U	0	0	18	0	0	0	0	0	0	0	2	0	0	0	0	0
NC_002745	1510	Plus	C	0	0	0	1	0	0	0	0	0	0	0	1	0	0	0	0
NC_002745	1511	Plus	A	0	0	0	0	0	1	1	0	0	0	0	0	0	1	1	0
NC_002745	1514	Plus	U	1	0	0	2	0	0	0	1	1	0	0	1	0	0	0	1
NC_002745	1519	Plus	G	1	0	0	0	0	0	0	0	1	0	0	0	0	0	0	0
NC_002745	1520	Plus	G	2	1	0	0	2	0	2	0	1	1	0	0	2	0	1	0
NC_002745	1526	Plus	C	0	0	0	2	0	0	0	2	0	0	0	1	0	0	0	1
NC_002745	1527	Plus	A	0	0	0	1	0	0	0	0	0	0	0	1	0	0	0	0
NC_002745	1528	Plus	A	0	1	0	0	0	0	0	0	0	1	0	0	0	0	0	0
NC_002745	1529	Plus	U	0	0	1	0	0	0	0	0	0	0	1	0	0	0	0	0
NC_002745	1530	Plus	U	0	0	0	1	0	0	0	0	0	0	0	1	0	0	0	0
NC_002745	1531	Plus	A	0	0	0	0	0	0	0	2	0	0	0	0	0	0	0	2
NC_002745	1532	Plus	C	0	0	3	0	0	0	0	0	0	0	1	0	0	0	0	0
NC_002745	1535	Plus	C	0	0	0	2	1	0	0	0	0	0	0	1	1	0	0	0
NC_002745	1536	Plus	U	0	0	0	1	0	0	0	0	0	0	0	1	0	0	0	0
NC_002745	1539	Plus	A	0	0	0	2	0	0	0	0	0	0	0	2	0	0	0	0
NC_002745	1542	Plus	A	0	0	6	0	0	0	0	0	0	0	2	0	0	0	0	0
NC_002745	1543	Plus	A	2	0	0	0	0	0	1	0	1	0	0	0	0	0	1	0
NC_002745	1546	Plus	G	0	0	0	1	0	0	0	0	0	0	0	1	0	0	0	0
NC_002745	1547	Plus	C	1	0	0	2	0	0	0	0	1	0	0	1	0	0	0	0
NC_002745	1550	Plus	A	2	0	0	0	0	0	0	0	1	0	0	0	0	0	0	0
NC_002745	1556	Plus	U	1	0	0	0	0	0	0	0	1	0	0	0	0	0	0	0
NC_002745	1558	Plus	A	0	0	1	0	0	0	0	0	0	0	1	0	0	0	0	0
NC_002745	1565	Plus	U	0	0	0	0	0	0	0	1	0	0	0	0	0	0	0	1
NC_002745	1567	Plus	A	0	2	0	0	0	0	0	0	0	1	0	0	0	0	0	0
NC_002745	1570	Plus	C	0	0	0	0	0	6	0	1	0	0	0	0	0	1	0	1
NC_002745	1572	Plus	A	3	0	1	0	0	0	0	0	2	0	1	0	0	0	0	0
NC_002745	1574	Plus	C	0	0	0	6	0	0	0	1	0	0	0	1	0	0	0	1
NC_002745	1582	Plus	U	0	0	0	2	0	0	0	0	0	0	0	1	0	0	0	0
NC_002745	1596	Plus	C	0	0	0	0	0	0	0	1	0	0	0	0	0	0	0	1
NC_002745	1597	Plus	A	0	0	0	6	0	0	1	0	0	0	0	1	0	0	1	0
NC_002745	1600	Plus	C	2	0	0	0	0	0	0	1	1	0	0	0	0	0	0	1
NC_002745	1605	Plus	U	3	0	0	0	0	0	0	1	2	0	0	0	0	0	0	1
NC_002745	1606	Plus	A	0	1	0	0	0	0	0	0	0	1	0	0	0	0	0	0
NC_002745	1607	Plus	U	2	0	0	0	0	0	0	1	1	0	0	0	0	0	0	1
NC_002745	1613	Plus	A	2	0	0	0	0	0	0	0	1	0	0	0	0	0	0	0
NC_002745	1615	Plus	A	4	0	1	0	0	0	0	0	4	0	1	0	0	0	0	0
NC_002745	1617	Plus	U	0	1	0	0	0	3	0	2	0	1	0	0	0	1	0	2
NC_002745	1619	Plus	U	0	1	0	2	0	0	0	0	0	1	0	1	0	0	0	0
NC_002745	1620	Plus	A	0	0	0	1	0	0	0	0	0	0	0	1	0	0	0	0
NC_002745	1623	Plus	C	0	0	0	1	3	0	1	0	0	0	0	1	1	0	1	0
NC_002745	1624	Plus	C	0	2	0	2	0	0	0	0	0	1	0	1	0	0	0	0
NC_002745	1636	Plus	G	0	0	0	1	0	0	0	0	0	0	0	1	0	0	0	0
NC_002745	1637	Plus	U	1	0	0	0	0	0	0	0	1	0	0	0	0	0	0	0
NC_002745	1638	Plus	U	0	0	0	3	1	3	1	1	0	0	0	1	1	1	1	1
NC_002745	1641	Plus	G	0	0	0	2	0	0	0	0	0	0	0	1	0	0	0	0
NC_002745	1644	Plus	U	0	0	1	0	0	0	0	0	0	0	1	0	0	0	0	0
NC_002745	1651	Plus	U	0	0	0	3	0	0	0	0	0	0	0	2	0	0	0	0
NC_002745	1653	Plus	C	1	0	0	0	0	0	0	0	1	0	0	0	0	0	0	0
NC_002745	1656	Plus	U	2	0	0	4	0	0	0	0	1	0	0	1	0	0	0	0
NC_002745	1665	Plus	A	0	0	0	1	0	0	0	0	0	0	0	1	0	0	0	0
NC_002745	1670	Plus	C	0	0	0	4	0	3	0	1	0	0	0	1	0	1	0	1
NC_002745	1671	Plus	A	3	0	0	0	0	0	0	0	1	0	0	0	0	0	0	0
NC_002745	1673	Plus	A	0	0	1	0	0	0	0	0	0	0	1	0	0	0	0	0
NC_002745	1677	Plus	A	0	0	0	0	0	0	2	0	0	0	0	0	0	0	2	0
NC_002745	1678	Plus	A	0	1	0	0	0	0	0	0	0	1	0	0	0	0	0	0
NC_002745	1680	Plus	U	0	0	0	1	0	0	0	0	0	0	0	1	0	0	0	0
NC_002745	1682	Plus	C	2	0	0	0	0	0	0	0	1	0	0	0	0	0	0	0
NC_002745	1690	Plus	C	0	1	0	0	0	0	0	0	0	1	0	0	0	0	0	0
NC_002745	1695	Plus	A	1	0	0	0	0	0	0	0	1	0	0	0	0	0	0	0
NC_002745	1696	Plus	A	0	0	0	3	0	0	0	0	0	0	0	1	0	0	0	0
NC_002745	1698	Plus	A	0	0	0	6	0	0	0	0	0	0	0	1	0	0	0	0
NC_002745	1703	Plus	U	0	0	1	0	0	0	0	0	0	0	1	0	0	0	0	0
NC_002745	1704	Plus	G	0	0	0	4	0	0	0	0	0	0	0	1	0	0	0	0
NC_002745	1709	Plus	U	1	0	0	0	0	0	0	0	1	0	0	0	0	0	0	0
NC_002745	1710	Plus	G	0	0	0	1	0	0	0	0	0	0	0	1	0	0	0	0
NC_002745	1712	Plus	C	0	2	0	0	0	0	0	0	0	1	0	0	0	0	0	0
NC_002745	1719	Plus	G	0	0	0	1	0	0	0	0	0	0	0	1	0	0	0	0
NC_002745	1721	Plus	U	0	0	0	1	0	0	1	0	0	0	0	1	0	0	1	0
NC_002745	1728	Plus	U	0	0	0	4	4	0	0	0	0	0	0	1	1	0	0	0
NC_002745	1730	Plus	U	0	0	1	0	0	1	2	0	0	0	1	0	0	1	2	0
NC_002745	1733	Plus	C	0	0	0	1	0	0	0	0	0	0	0	1	0	0	0	0
NC_002745	1735	Plus	U	2	0	0	0	0	0	0	0	1	0	0	0	0	0	0	0
NC_002745	1736	Plus	U	4	0	0	0	0	0	0	0	1	0	0	0	0	0	0	0
NC_002745	1744	Plus	A	1	0	0	0	0	1	0	0	1	0	0	0	0	1	0	0
NC_002745	1752	Plus	A	1	0	0	0	0	0	0	0	1	0	0	0	0	0	0	0
NC_002745	1755	Plus	A	0	0	0	1	0	0	0	0	0	0	0	1	0	0	0	0
NC_002745	1758	Plus	U	0	0	0	3	0	0	0	0	0	0	0	1	0	0	0	0
NC_002745	1761	Plus	U	0	7	11	5	0	0	0	0	0	5	1	2	0	0	0	0
NC_002745	1764	Plus	G	0	0	0	1	0	0	0	0	0	0	0	1	0	0	0	0
NC_002745	1766	Plus	G	7	0	0	0	0	0	0	0	3	0	0	0	0	0	0	0
NC_002745	1772	Plus	A	0	0	0	1	0	0	0	0	0	0	0	1	0	0	0	0
NC_002745	1773	Plus	U	1	0	0	0	0	0	0	0	1	0	0	0	0	0	0	0
NC_002745	1784	Plus	U	0	0	0	2	0	1	0	1	0	0	0	1	0	1	0	1
NC_002745	1785	Plus	U	0	0	1	0	0	0	0	0	0	0	1	0	0	0	0	0
NC_002745	1789	Plus	G	0	0	0	4	0	0	0	0	0	0	0	1	0	0	0	0
NC_002745	1796	Plus	A	0	0	0	1	0	0	0	1	0	0	0	1	0	0	0	1
NC_002745	1799	Plus	A	3	0	4	0	0	0	0	0	1	0	1	0	0	0	0	0
NC_002745	1801	Plus	A	4	3	0	1	1	2	0	2	2	2	0	1	1	1	0	2
NC_002745	1803	Plus	A	0	0	0	1	0	0	0	0	0	0	0	1	0	0	0	0
NC_002745	1811	Plus	A	1	0	7	0	0	0	0	0	1	0	3	0	0	0	0	0
NC_002745	1822	Plus	G	6	0	0	0	0	0	0	0	1	0	0	0	0	0	0	0
NC_002745	1826	Plus	C	0	0	0	1	0	0	0	0	0	0	0	1	0	0	0	0
NC_002745	1829	Plus	U	1	0	0	0	0	0	0	0	1	0	0	0	0	0	0	0
NC_002745	1831	Plus	U	0	0	0	1	0	0	0	0	0	0	0	1	0	0	0	0
NC_002745	1850	Plus	A	1	0	0	0	0	0	0	0	1	0	0	0	0	0	0	0
NC_002745	1853	Plus	U	0	0	0	3	0	0	2	0	0	0	0	1	0	0	2	0
NC_002745	1857	Plus	A	1	0	0	0	0	0	0	0	1	0	0	0	0	0	0	0
NC_002745	1858	Plus	A	5	0	0	0	0	0	0	0	1	0	0	0	0	0	0	0
NC_002745	1859	Plus	A	0	2	1	0	0	0	0	0	0	1	1	0	0	0	0	0
NC_002745	1861	Plus	G	1	0	0	0	0	0	0	0	1	0	0	0	0	0	0	0
NC_002745	1864	Plus	A	2	0	1	0	0	0	0	0	1	0	1	0	0	0	0	0
NC_002745	1866	Plus	A	0	0	1	0	0	0	0	0	0	0	1	0	0	0	0	0
NC_002745	1868	Plus	G	0	1	0	0	0	0	0	0	0	1	0	0	0	0	0	0
NC_002745	1869	Plus	A	0	2	0	7	0	0	0	0	0	1	0	2	0	0	0	0
NC_002745	1870	Plus	A	1	0	0	0	0	0	0	0	1	0	0	0	0	0	0	0
NC_002745	1871	Plus	A	0	0	0	1	0	0	0	0	0	0	0	1	0	0	0	0
NC_002745	1876	Plus	U	0	5	0	0	0	0	0	0	0	3	0	0	0	0	0	0
NC_002745	1881	Plus	A	1	0	0	0	0	0	0	0	1	0	0	0	0	0	0	0
NC_002745	1883	Plus	G	1	0	0	0	0	0	0	0	1	0	0	0	0	0	0	0
NC_002745	1897	Plus	U	0	0	0	2	0	0	0	0	0	0	0	1	0	0	0	0
NC_002745	1912	Plus	A	0	1	0	0	0	0	0	0	0	1	0	0	0	0	0	0
NC_002745	1917	Plus	C	4	0	0	0	0	0	0	0	2	0	0	0	0	0	0	0
NC_002745	1918	Plus	A	2	0	0	0	0	0	0	0	2	0	0	0	0	0	0	0
NC_002745	1927	Plus	A	1	0	0	0	0	0	0	0	1	0	0	0	0	0	0	0
NC_002745	1928	Plus	A	0	0	0	3	0	0	0	0	0	0	0	1	0	0	0	0
NC_002745	1943	Plus	A	1	0	0	0	0	0	0	0	1	0	0	0	0	0	0	0
NC_002745	1946	Plus	U	2	0	0	0	0	0	0	0	1	0	0	0	0	0	0	0
NC_002745	1957	Plus	A	4	2	6	1	0	0	0	0	2	1	3	1	0	0	0	0
NC_002745	1958	Plus	U	1	0	0	0	0	0	0	0	1	0	0	0	0	0	0	0
NC_002745	1964	Plus	A	0	0	1	0	0	0	0	0	0	0	1	0	0	0	0	0
NC_002745	1968	Plus	U	0	1	0	0	0	0	0	0	0	1	0	0	0	0	0	0
NC_002745	1974	Plus	A	0	3	0	0	0	0	0	0	0	1	0	0	0	0	0	0
NC_002745	1983	Plus	U	1	0	0	2	2	3	1	0	1	0	0	1	2	1	1	0
NC_002745	1984	Plus	U	2	0	2	0	0	4	0	0	1	0	2	0	0	3	0	0
NC_002745	1988	Plus	G	0	0	0	2	0	0	0	0	0	0	0	1	0	0	0	0
NC_002745	2000	Plus	A	1	0	0	0	0	0	0	0	1	0	0	0	0	0	0	0
NC_002745	2010	Plus	C	5	0	0	0	0	0	0	0	2	0	0	0	0	0	0	0
NC_002745	2014	Plus	A	0	3	0	0	0	0	0	1	0	2	0	0	0	0	0	1
NC_002745	2015	Plus	U	1	0	0	0	0	1	0	0	1	0	0	0	0	1	0	0
NC_002745	2022	Plus	G	0	0	0	3	0	0	0	0	0	0	0	1	0	0	0	0
NC_002745	2024	Plus	U	1	0	0	0	0	0	0	0	1	0	0	0	0	0	0	0
NC_002745	2026	Plus	U	3	0	0	0	0	0	0	0	2	0	0	0	0	0	0	0
NC_002745	2042	Plus	U	0	2	0	1	0	0	0	0	0	1	0	1	0	0	0	0
NC_002745	2052	Plus	C	0	0	6	0	0	0	0	0	0	0	1	0	0	0	0	0
NC_002745	2070	Plus	U	1	0	0	0	0	0	0	0	1	0	0	0	0	0	0	0
NC_002745	2071	Plus	C	0	0	0	1	0	0	0	0	0	0	0	1	0	0	0	0
NC_002745	2075	Plus	C	0	0	0	9	0	0	0	0	0	0	0	3	0	0	0	0
NC_002745	2091	Plus	C	3	0	0	0	0	0	0	0	1	0	0	0	0	0	0	0
NC_002745	2092	Plus	U	0	0	0	1	0	0	0	0	0	0	0	1	0	0	0	0
NC_002745	2095	Plus	U	0	0	0	2	0	0	1	0	0	0	0	1	0	0	1	0
NC_002745	2096	Plus	A	3	0	0	0	0	0	0	0	2	0	0	0	0	0	0	0
NC_002745	2100	Plus	C	0	0	0	1	0	0	0	0	0	0	0	1	0	0	0	0
NC_002745	2101	Plus	U	5	0	0	0	0	0	0	0	1	0	0	0	0	0	0	0
NC_002745	2102	Plus	A	0	0	0	0	1	0	0	0	0	0	0	0	1	0	0	0
NC_002745	2103	Plus	A	0	0	0	1	0	0	0	0	0	0	0	1	0	0	0	0
NC_002745	2104	Plus	G	1	0	0	0	0	0	0	3	1	0	0	0	0	0	0	2
NC_002745	2105	Plus	A	8	0	0	7	14	0	0	11	5	0	0	3	9	0	0	9
NC_002745	2106	Plus	A	0	1	0	7	1	0	0	0	0	1	0	1	1	0	0	0
NC_002745	2107	Plus	C	0	0	0	0	0	0	0	2	0	0	0	0	0	0	0	1
NC_002745	2109	Plus	U	0	0	0	1	5	0	0	1	0	0	0	1	2	0	0	1
NC_002745	2110	Plus	A	1	0	0	2	0	0	0	0	1	0	0	1	0	0	0	0
NC_002745	2111	Plus	A	1	0	0	2	8	0	1	4	1	0	0	2	6	0	1	4
NC_002745	2112	Plus	A	0	0	0	2	0	0	0	0	0	0	0	1	0	0	0	0
NC_002745	2115	Plus	C	1	0	0	0	0	0	0	0	1	0	0	0	0	0	0	0
NC_002745	2116	Plus	U	0	1	0	1	0	0	0	1	0	1	0	1	0	0	0	1
NC_002745	2117	Plus	A	0	0	1	0	0	0	0	0	0	0	1	0	0	0	0	0
NC_002745	2119	Plus	A	3	0	0	3	0	0	0	0	2	0	0	1	0	0	0	0
NC_002745	2120	Plus	U	0	0	0	3	0	0	1	2	0	0	0	1	0	0	1	1
NC_002745	2121	Plus	A	0	0	1	0	0	0	0	0	0	0	1	0	0	0	0	0
NC_002745	2122	Plus	A	0	0	0	2	0	0	0	0	0	0	0	1	0	0	0	0
NC_002745	2124	Plus	U	0	0	3	0	0	0	0	0	0	0	1	0	0	0	0	0
NC_002745	2126	Plus	U	1	0	0	0	1	0	0	0	1	0	0	0	1	0	0	0
NC_002745	2127	Plus	A	2	0	0	0	0	0	0	0	2	0	0	0	0	0	0	0
NC_002745	2129	Plus	A	5	7	8	7	0	5	1	2	1	2	2	3	0	1	1	2
NC_002745	2130	Plus	U	2	5	6	24	0	1	0	4	2	3	2	13	0	1	0	3
NC_002745	2131	Plus	A	11	4	5	6	2	2	0	2	8	4	3	2	2	2	0	1
NC_002745	2132	Plus	A	0	0	0	1	0	0	0	0	0	0	0	1	0	0	0	0
NC_002745	2133	Plus	A	0	0	0	1	0	0	0	0	0	0	0	1	0	0	0	0
NC_002745	2135	Plus	G	2	0	0	1	0	0	0	0	2	0	0	1	0	0	0	0
NC_002745	2136	Plus	A	0	0	0	1	0	0	0	0	0	0	0	1	0	0	0	0
NC_002745	2137	Plus	C	0	0	0	2	0	0	0	0	0	0	0	1	0	0	0	0
NC_002745	2138	Plus	U	3	0	0	0	0	0	0	0	2	0	0	0	0	0	0	0
NC_002745	2144	Plus	G	1	0	0	1	0	0	1	1	1	0	0	1	0	0	1	1
NC_002745	2145	Plus	A	1	0	0	0	3	2	0	3	1	0	0	0	1	1	0	3
NC_002745	2146	Plus	G	0	0	0	2	0	0	0	0	0	0	0	1	0	0	0	0
NC_002745	2147	Plus	U	4	0	0	3	0	0	0	1	1	0	0	1	0	0	0	1
NC_002745	2148	Plus	U	0	2	0	1	5	1	0	3	0	1	0	1	4	1	0	3
NC_002745	2149	Plus	U	0	2	0	0	0	1	1	0	0	1	0	0	0	1	1	0
NC_002745	2151	Plus	A	1	0	0	0	0	0	0	0	1	0	0	0	0	0	0	0
NC_002745	2152	Plus	A	0	1	0	0	0	0	0	0	0	1	0	0	0	0	0	0
NC_002745	2153	Plus	U	1	0	0	3	0	0	0	0	1	0	0	1	0	0	0	0
NC_002745	2154	Plus	U	4	0	0	0	0	0	1	3	1	0	0	0	0	0	1	2
NC_002745	2156	Plus	A	0	0	0	1	0	0	0	0	0	0	0	1	0	0	0	0
NC_002745	2157	Plus	U	1	0	0	2	0	0	0	1	1	0	0	2	0	0	0	1
NC_002745	2158	Plus	G	2	0	0	0	0	0	0	0	1	0	0	0	0	0	0	0
NC_002745	2160	Plus	U	0	0	0	9	0	0	0	0	0	0	0	2	0	0	0	0
NC_002745	2167	Plus	C	1	0	0	0	1	0	0	0	1	0	0	0	1	0	0	0
NC_002745	2169	Plus	C	2	0	0	0	0	0	1	0	1	0	0	0	0	0	1	0
NC_002745	2170	Plus	U	0	0	0	1	1	1	0	0	0	0	0	1	1	1	0	0
NC_002745	2173	Plus	U	2	0	0	1	0	4	0	0	1	0	0	1	0	2	0	0
NC_002745	2181	Plus	A	5	0	0	0	1	1	0	1	1	0	0	0	1	1	0	1
NC_002745	2183	Plus	U	0	0	0	0	0	2	0	0	0	0	0	0	0	2	0	0
NC_002745	2184	Plus	A	0	0	0	0	0	1	0	0	0	0	0	0	0	1	0	0
NC_002745	2188	Plus	U	2	3	1	0	0	0	0	3	1	1	1	0	0	0	0	2
NC_002745	2190	Plus	U	0	2	0	5	0	3	0	0	0	2	0	1	0	1	0	0
NC_002745	2191	Plus	U	5	0	0	0	1	0	0	0	2	0	0	0	1	0	0	0
NC_002745	2192	Plus	A	0	2	0	0	0	0	0	0	0	1	0	0	0	0	0	0
NC_002745	2193	Plus	C	0	0	0	0	0	0	2	0	0	0	0	0	0	0	2	0
NC_002745	2195	Plus	C	0	0	0	0	1	0	0	1	0	0	0	0	1	0	0	1
NC_002745	2196	Plus	A	2	3	0	0	0	0	0	0	2	2	0	0	0	0	0	0
NC_002745	2197	Plus	A	0	3	0	1	0	0	0	0	0	2	0	1	0	0	0	0
NC_002745	2199	Plus	U	5	4	1	0	0	0	0	0	3	2	1	0	0	0	0	0
NC_002745	2200	Plus	A	0	0	0	7	0	1	0	1	0	0	0	3	0	1	0	1
NC_002745	2201	Plus	A	0	0	0	2	0	0	0	0	0	0	0	1	0	0	0	0
NC_002745	2202	Plus	A	0	1	1	5	0	0	1	0	0	1	1	1	0	0	1	0
NC_002745	2203	Plus	U	0	0	0	2	0	0	0	3	0	0	0	2	0	0	0	2
NC_002745	2204	Plus	G	0	0	1	0	0	0	0	0	0	0	1	0	0	0	0	0
NC_002745	2205	Plus	A	0	0	1	0	0	0	0	0	0	0	1	0	0	0	0	0
NC_002745	2206	Plus	C	0	0	0	2	0	0	0	0	0	0	0	1	0	0	0	0
NC_002745	2207	Plus	A	0	1	0	0	0	0	0	0	0	1	0	0	0	0	0	0
NC_002745	2208	Plus	C	1	0	0	0	2	0	1	1	1	0	0	0	1	0	1	1
NC_002745	2210	Plus	U	0	0	0	1	0	0	0	0	0	0	0	1	0	0	0	0
NC_002745	2211	Plus	U	3	0	2	6	4	6	4	2	1	0	1	2	4	2	4	1
NC_002745	2213	Plus	A	0	0	0	1	0	0	0	0	0	0	0	1	0	0	0	0
NC_002745	2214	Plus	A	0	1	0	3	0	0	0	0	0	1	0	1	0	0	0	0
NC_002745	2215	Plus	A	2	1	0	0	0	0	0	0	2	1	0	0	0	0	0	0
NC_002745	2216	Plus	G	0	0	0	1	0	0	0	0	0	0	0	1	0	0	0	0
NC_002745	2217	Plus	C	3	1	1	6	2	4	3	4	2	1	1	3	1	3	3	3
NC_002745	2218	Plus	U	0	0	0	15	0	4	0	1	0	0	0	4	0	1	0	1
NC_002745	2220	Plus	U	0	0	1	0	0	0	0	1	0	0	1	0	0	0	0	1
NC_002745	2221	Plus	U	6	0	0	0	1	0	0	0	1	0	0	0	1	0	0	0
NC_002745	2222	Plus	U	1	0	0	0	0	0	0	1	1	0	0	0	0	0	0	1
NC_002745	2223	Plus	C	3	0	14	9	6	3	3	2	2	0	4	5	4	2	3	2
NC_002745	2224	Plus	A	18	0	0	0	0	0	1	0	3	0	0	0	0	0	1	0
NC_002745	2226	Plus	C	14	1	0	6	6	13	3	7	5	1	0	3	3	4	3	5
NC_002745	2227	Plus	A	2	0	0	0	1	0	0	1	1	0	0	0	1	0	0	1
NC_002745	2228	Plus	A	0	0	0	0	0	0	0	1	0	0	0	0	0	0	0	1
NC_002745	2229	Plus	G	0	0	0	6	0	1	0	2	0	0	0	4	0	1	0	2
NC_002745	2230	Plus	A	0	1	0	0	0	0	0	0	0	1	0	0	0	0	0	0
NC_002745	2231	Plus	A	0	0	0	12	0	0	1	0	0	0	0	4	0	0	1	0
NC_002745	2233	Plus	A	1	0	2	6	0	0	0	0	1	0	1	3	0	0	0	0
NC_002745	2235	Plus	C	1	0	0	3	1	0	0	0	1	0	0	1	1	0	0	0
NC_002745	2238	Plus	U	1	0	0	3	0	0	0	1	1	0	0	1	0	0	0	1
NC_002745	2241	Plus	C	4	3	0	3	0	0	0	0	1	1	0	2	0	0	0	0
NC_002745	2242	Plus	U	0	0	0	0	0	0	0	5	0	0	0	0	0	0	0	1
NC_002745	2244	Plus	U	2	0	0	0	1	2	1	0	2	0	0	0	1	2	1	0
NC_002745	2245	Plus	A	0	1	0	0	4	0	0	0	0	1	0	0	2	0	0	0
NC_002745	2247	Plus	U	0	2	0	1	0	0	0	0	0	1	0	1	0	0	0	0
NC_002745	2249	Plus	A	0	0	0	4	1	0	0	1	0	0	0	1	1	0	0	1
NC_002745	2250	Plus	C	0	1	0	3	0	0	0	0	0	1	0	2	0	0	0	0
NC_002745	2253	Plus	G	0	1	1	2	0	0	0	0	0	1	1	1	0	0	0	0
NC_002745	2254	Plus	U	0	0	0	2	2	0	5	1	0	0	0	2	1	0	3	1
NC_002745	2256	Plus	U	1	4	0	1	1	2	3	0	1	2	0	1	1	1	1	0
NC_002745	2259	Plus	A	0	4	4	0	0	4	0	0	0	2	1	0	0	2	0	0
NC_002745	2260	Plus	A	5	0	0	2	0	0	0	0	1	0	0	1	0	0	0	0
NC_002745	2261	Plus	A	9	4	4	11	0	0	0	0	3	3	3	2	0	0	0	0
NC_002745	2262	Plus	U	1	0	0	2	0	0	0	2	1	0	0	1	0	0	0	2
NC_002745	2263	Plus	C	10	3	0	1	0	1	0	1	2	2	0	1	0	1	0	1
NC_002745	2265	Plus	A	8	1	2	1	0	0	0	4	1	1	1	1	0	0	0	3
NC_002745	2266	Plus	U	7	0	0	1	0	0	0	1	5	0	0	1	0	0	0	1
NC_002745	2267	Plus	G	0	0	0	4	0	0	0	0	0	0	0	1	0	0	0	0
NC_002745	2268	Plus	C	3	1	0	6	2	0	3	3	1	1	0	1	1	0	2	2
NC_002745	2269	Plus	G	4	0	0	1	2	5	1	1	2	0	0	1	1	2	1	1
NC_002745	2270	Plus	A	0	0	0	1	0	0	0	0	0	0	0	1	0	0	0	0
NC_002745	2271	Plus	A	0	0	0	2	0	0	0	0	0	0	0	1	0	0	0	0
NC_002745	2275	Plus	A	1	0	0	0	0	0	0	1	1	0	0	0	0	0	0	1
NC_002745	2277	Plus	A	5	0	0	9	0	0	0	0	2	0	0	2	0	0	0	0
NC_002745	2280	Plus	A	0	0	0	3	0	0	0	1	0	0	0	2	0	0	0	1
NC_002745	2282	Plus	G	0	0	0	1	0	0	1	0	0	0	0	1	0	0	1	0
NC_002745	2283	Plus	U	4	0	7	1	0	0	0	0	3	0	1	1	0	0	0	0
NC_002745	2284	Plus	U	3	0	0	2	0	0	1	1	2	0	0	2	0	0	1	1
NC_002745	2285	Plus	A	0	0	0	1	0	0	0	0	0	0	0	1	0	0	0	0
NC_002745	2286	Plus	U	9	0	3	13	3	6	5	5	4	0	1	6	2	5	5	4
NC_002745	2287	Plus	A	0	0	0	1	0	0	0	0	0	0	0	1	0	0	0	0
NC_002745	2288	Plus	C	1	0	0	2	0	0	2	0	1	0	0	1	0	0	1	0
NC_002745	2289	Plus	U	0	0	1	1	1	2	0	1	0	0	1	1	1	1	0	1
NC_002745	2291	Plus	A	0	5	0	0	0	0	0	1	0	1	0	0	0	0	0	1
NC_002745	2292	Plus	C	1	2	0	8	2	1	0	0	1	2	0	3	1	1	0	0
NC_002745	2293	Plus	U	0	4	0	2	1	6	0	0	0	1	0	1	1	2	0	0
NC_002745	2295	Plus	G	7	1	0	6	0	2	1	3	1	1	0	3	0	1	1	3
NC_002745	2296	Plus	U	0	1	1	1	6	3	6	1	0	1	1	1	5	3	6	1
NC_002745	2298	Plus	C	4	0	0	2	0	0	0	0	1	0	0	1	0	0	0	0
NC_002745	2299	Plus	A	1	0	0	0	0	0	0	0	1	0	0	0	0	0	0	0
NC_002745	2300	Plus	G	0	0	0	0	0	0	0	4	0	0	0	0	0	0	0	3
NC_002745	2301	Plus	A	0	0	5	0	0	1	0	1	0	0	1	0	0	1	0	1
NC_002745	2303	Plus	U	0	0	0	1	0	0	0	0	0	0	0	1	0	0	0	0
NC_002745	2304	Plus	C	0	0	0	5	1	5	1	4	0	0	0	2	1	1	1	3
NC_002745	2305	Plus	U	0	0	0	11	0	0	0	0	0	0	0	3	0	0	0	0
NC_002745	2309	Plus	A	0	1	0	0	0	0	0	0	0	1	0	0	0	0	0	0
NC_002745	2313	Plus	C	2	0	0	0	0	2	3	3	1	0	0	0	0	1	3	3
NC_002745	2316	Plus	U	2	0	1	1	0	7	0	3	1	0	1	1	0	1	0	2
NC_002745	2317	Plus	A	0	0	0	2	0	0	0	0	0	0	0	1	0	0	0	0
NC_002745	2319	Plus	A	5	0	0	6	0	0	0	0	1	0	0	2	0	0	0	0
NC_002745	2321	Plus	A	0	0	0	4	0	1	0	0	0	0	0	1	0	1	0	0
NC_002745	2324	Plus	A	0	0	2	0	0	3	0	3	0	0	1	0	0	1	0	1
NC_002745	2328	Plus	U	5	0	3	0	0	0	1	2	2	0	2	0	0	0	1	1
NC_002745	2329	Plus	U	1	0	0	17	1	2	0	0	1	0	0	3	1	1	0	0
NC_002745	2330	Plus	C	1	0	0	0	0	0	0	1	1	0	0	0	0	0	0	1
NC_002745	2331	Plus	C	0	0	0	1	0	2	0	2	0	0	0	1	0	1	0	2
NC_002745	2333	Plus	A	0	4	0	0	0	0	0	0	0	1	0	0	0	0	0	0
NC_002745	2334	Plus	A	0	0	0	2	0	0	0	0	0	0	0	1	0	0	0	0
NC_002745	2335	Plus	A	0	2	1	5	0	0	0	0	0	1	1	1	0	0	0	0
NC_002745	2336	Plus	A	2	0	0	6	0	0	0	0	1	0	0	1	0	0	0	0
NC_002745	2337	Plus	C	2	0	0	3	0	3	0	0	1	0	0	1	0	2	0	0
NC_002745	2338	Plus	U	0	1	0	0	0	0	0	0	0	1	0	0	0	0	0	0
NC_002745	2340	Plus	U	11	2	6	3	3	1	0	0	4	1	2	3	2	1	0	0
NC_002745	2343	Plus	A	8	0	0	0	0	0	0	0	2	0	0	0	0	0	0	0
NC_002745	2344	Plus	U	4	0	0	0	1	1	0	0	1	0	0	0	1	1	0	0
NC_002745	2346	Plus	G	1	0	0	1	1	0	0	0	1	0	0	1	1	0	0	0
NC_002745	2347	Plus	C	0	1	0	0	0	0	0	0	0	1	0	0	0	0	0	0
NC_002745	2349	Plus	A	0	0	0	2	0	2	0	1	0	0	0	2	0	1	0	1
NC_002745	2350	Plus	A	0	2	0	0	0	0	0	0	0	1	0	0	0	0	0	0
NC_002745	2352	Plus	A	3	0	0	0	0	0	1	0	1	0	0	0	0	0	1	0
NC_002745	2353	Plus	U	0	1	3	0	1	0	0	2	0	1	1	0	1	0	0	1
NC_002745	2358	Plus	U	0	1	0	1	0	3	1	1	0	1	0	1	0	1	1	1
NC_002745	2359	Plus	C	1	6	0	1	0	0	0	0	1	1	0	1	0	0	0	0
NC_002745	2362	Plus	U	5	0	0	5	0	0	0	0	1	0	0	2	0	0	0	0
NC_002745	2363	Plus	A	3	0	0	0	1	2	1	0	2	0	0	0	1	1	1	0
NC_002745	2364	Plus	U	0	0	4	0	0	0	1	1	0	0	2	0	0	0	1	1
NC_002745	2367	Plus	C	0	0	0	1	0	0	0	0	0	0	0	1	0	0	0	0
NC_002745	2370	Plus	A	0	0	0	3	0	0	0	0	0	0	0	1	0	0	0	0
NC_002745	2372	Plus	A	0	0	0	3	0	0	0	0	0	0	0	1	0	0	0	0
NC_002745	2373	Plus	C	2	0	0	0	1	0	0	5	2	0	0	0	1	0	0	2
NC_002745	2375	Plus	G	0	0	0	1	0	0	0	1	0	0	0	1	0	0	0	1
NC_002745	2376	Plus	G	1	0	0	4	0	0	0	0	1	0	0	3	0	0	0	0
NC_002745	2377	Plus	C	2	0	0	1	0	0	1	0	1	0	0	1	0	0	1	0
NC_002745	2379	Plus	C	0	1	1	5	0	3	3	2	0	1	1	2	0	2	3	2
NC_002745	2382	Plus	U	1	2	3	4	0	0	0	0	1	2	1	3	0	0	0	0
NC_002745	2385	Plus	U	2	2	0	1	1	0	1	1	2	1	0	1	1	0	1	1
NC_002745	2386	Plus	A	6	0	0	0	0	0	0	0	2	0	0	0	0	0	0	0
NC_002745	2387	Plus	C	0	0	0	2	0	0	0	0	0	0	0	1	0	0	0	0
NC_002745	2388	Plus	U	0	0	1	0	0	2	1	0	0	0	1	0	0	1	1	0
NC_002745	2389	Plus	U	0	0	1	1	0	0	0	0	0	0	1	1	0	0	0	0
NC_002745	2390	Plus	C	0	0	0	1	0	0	0	0	0	0	0	1	0	0	0	0
NC_002745	2391	Plus	C	3	0	0	0	0	0	0	0	2	0	0	0	0	0	0	0
NC_002745	2393	Plus	G	0	0	0	1	0	0	0	0	0	0	0	1	0	0	0	0
NC_002745	2394	Plus	G	0	0	0	10	0	0	0	0	0	0	0	4	0	0	0	0
NC_002745	2396	Plus	C	0	0	0	3	0	0	0	0	0	0	0	1	0	0	0	0
NC_002745	2397	Plus	G	3	0	0	0	0	0	0	1	2	0	0	0	0	0	0	1
NC_002745	2398	Plus	A	1	0	0	0	0	0	0	1	1	0	0	0	0	0	0	1
NC_002745	2400	Plus	U	2	0	0	0	3	0	0	1	2	0	0	0	3	0	0	1
NC_002745	2401	Plus	C	2	0	0	0	0	0	0	0	1	0	0	0	0	0	0	0
NC_002745	2402	Plus	U	0	0	2	0	0	0	0	0	0	0	1	0	0	0	0	0
NC_002745	2406	Plus	U	0	0	0	4	0	0	0	0	0	0	0	1	0	0	0	0
NC_002745	2409	Plus	A	0	0	0	1	0	0	0	0	0	0	0	1	0	0	0	0
NC_002745	2414	Plus	A	1	0	0	0	0	0	0	0	1	0	0	0	0	0	0	0
NC_002745	2416	Plus	A	0	0	0	2	0	0	0	1	0	0	0	1	0	0	0	1
NC_002745	2419	Plus	A	1	0	0	0	0	0	0	0	1	0	0	0	0	0	0	0
NC_002745	2422	Plus	A	1	1	0	1	0	0	0	0	1	1	0	1	0	0	0	0
NC_002745	2423	Plus	U	0	0	0	2	0	0	0	0	0	0	0	1	0	0	0	0
NC_002745	2424	Plus	U	2	1	1	0	0	0	0	0	2	1	1	0	0	0	0	0
NC_002745	2430	Plus	G	0	1	0	0	0	0	0	0	0	1	0	0	0	0	0	0
NC_002745	2431	Plus	U	0	0	0	0	3	0	0	0	0	0	0	0	2	0	0	0
NC_002745	2437	Plus	U	0	0	0	7	0	0	0	1	0	0	0	1	0	0	0	1
NC_002745	2439	Plus	U	1	0	1	1	0	0	0	1	1	0	1	1	0	0	0	1
NC_002745	2443	Plus	A	5	0	2	0	0	0	0	0	2	0	2	0	0	0	0	0
NC_002745	2444	Plus	U	0	1	0	0	0	0	1	0	0	1	0	0	0	0	1	0
NC_002745	2448	Plus	C	0	0	1	0	0	5	0	0	0	0	1	0	0	3	0	0
NC_002745	2449	Plus	U	0	0	0	1	0	0	0	0	0	0	0	1	0	0	0	0
NC_002745	2453	Plus	A	1	0	0	0	1	0	0	1	1	0	0	0	1	0	0	1
NC_002745	2454	Plus	A	1	0	0	0	1	0	0	0	1	0	0	0	1	0	0	0
NC_002745	2455	Plus	U	2	1	0	0	0	0	0	0	1	1	0	0	0	0	0	0
NC_002745	2456	Plus	G	1	0	0	0	0	0	0	0	1	0	0	0	0	0	0	0
NC_002745	2457	Plus	A	3	0	0	0	0	0	0	0	1	0	0	0	0	0	0	0
NC_002745	2458	Plus	A	0	1	0	0	0	0	0	0	0	1	0	0	0	0	0	0
NC_002745	2461	Plus	A	5	0	0	1	0	0	0	0	2	0	0	1	0	0	0	0
NC_002745	2466	Plus	A	0	1	0	0	0	0	0	0	0	1	0	0	0	0	0	0
NC_002745	2468	Plus	A	0	0	0	2	0	0	0	0	0	0	0	1	0	0	0	0
NC_002745	2469	Plus	C	0	1	0	0	0	0	0	0	0	1	0	0	0	0	0	0
NC_002745	2472	Plus	U	1	0	0	0	0	0	0	0	1	0	0	0	0	0	0	0
NC_002745	2475	Plus	U	1	0	0	0	0	0	0	0	1	0	0	0	0	0	0	0
NC_002745	2476	Plus	U	1	0	0	1	0	0	0	0	1	0	0	1	0	0	0	0
NC_002745	2480	Plus	U	0	0	0	2	0	0	0	0	0	0	0	1	0	0	0	0
NC_002745	2481	Plus	C	0	1	0	0	0	0	0	0	0	1	0	0	0	0	0	0
NC_002745	2484	Plus	G	1	0	0	0	1	0	2	0	1	0	0	0	1	0	1	0
NC_002745	2486	Plus	C	0	0	0	3	0	0	0	0	0	0	0	2	0	0	0	0
NC_002745	2490	Plus	C	3	0	0	6	0	0	0	0	2	0	0	1	0	0	0	0
NC_002745	2491	Plus	U	0	0	2	0	0	0	0	0	0	0	1	0	0	0	0	0
NC_002745	2493	Plus	A	2	0	0	0	0	0	0	0	1	0	0	0	0	0	0	0
NC_002745	2494	Plus	A	1	0	5	0	0	0	0	0	1	0	2	0	0	0	0	0
NC_002745	2495	Plus	U	0	0	0	3	0	0	0	0	0	0	0	2	0	0	0	0
NC_002745	2496	Plus	U	0	0	0	1	0	0	0	0	0	0	0	1	0	0	0	0
NC_002745	2499	Plus	A	2	0	0	0	0	2	0	0	1	0	0	0	0	1	0	0
NC_002745	2500	Plus	U	0	0	0	1	0	0	0	0	0	0	0	1	0	0	0	0
NC_002745	2502	Plus	U	0	1	1	0	0	0	0	1	0	1	1	0	0	0	0	1
NC_002745	2504	Plus	A	1	0	0	0	0	0	0	0	1	0	0	0	0	0	0	0
NC_002745	2505	Plus	G	0	0	0	2	0	0	0	0	0	0	0	1	0	0	0	0
NC_002745	2508	Plus	G	0	4	0	2	0	0	0	0	0	1	0	2	0	0	0	0
NC_002745	2511	Plus	U	0	1	0	2	0	0	0	0	0	1	0	1	0	0	0	0
NC_002745	2522	Plus	C	1	0	0	0	0	0	0	0	1	0	0	0	0	0	0	0
NC_002745	2523	Plus	A	5	3	0	0	0	3	0	0	1	1	0	0	0	1	0	0
NC_002745	2526	Plus	A	0	0	0	6	0	0	0	0	0	0	0	2	0	0	0	0
NC_002745	2527	Plus	U	0	3	0	0	0	0	0	0	0	2	0	0	0	0	0	0
NC_002745	2528	Plus	C	0	0	1	0	0	1	1	0	0	0	1	0	0	1	1	0
NC_002745	2529	Plus	C	0	0	0	4	0	0	0	0	0	0	0	2	0	0	0	0
NC_002745	2530	Plus	U	1	0	0	0	0	0	0	0	1	0	0	0	0	0	0	0
NC_002745	2531	Plus	U	0	3	0	0	0	0	0	0	0	1	0	0	0	0	0	0
NC_002745	2532	Plus	U	0	1	1	0	1	0	0	0	0	1	1	0	1	0	0	0
NC_002745	2534	Plus	U	0	4	0	0	0	2	0	0	0	1	0	0	0	1	0	0
NC_002745	2536	Plus	A	1	0	0	0	0	0	0	0	1	0	0	0	0	0	0	0
NC_002745	2538	Plus	C	0	0	0	3	0	0	0	0	0	0	0	1	0	0	0	0
NC_002745	2543	Plus	G	1	4	0	1	0	0	0	0	1	1	0	1	0	0	0	0
NC_002745	2545	Plus	U	1	2	0	0	0	0	0	0	1	1	0	0	0	0	0	0
NC_002745	2546	Plus	U	0	0	0	1	0	0	0	0	0	0	0	1	0	0	0	0
NC_002745	2547	Plus	C	4	0	0	0	0	0	0	1	2	0	0	0	0	0	0	1
NC_002745	2548	Plus	U	0	1	0	1	0	0	1	1	0	1	0	1	0	0	1	1
NC_002745	2551	Plus	A	0	1	0	1	0	1	0	0	0	1	0	1	0	1	0	0
NC_002745	2552	Plus	G	1	0	0	0	0	0	0	0	1	0	0	0	0	0	0	0
NC_002745	2553	Plus	A	0	0	14	0	0	2	0	1	0	0	4	0	0	2	0	1
NC_002745	2555	Plus	G	0	2	0	0	0	0	0	0	0	2	0	0	0	0	0	0
NC_002745	2561	Plus	A	0	0	0	10	0	0	0	0	0	0	0	2	0	0	0	0
NC_002745	2563	Plus	U	0	0	0	0	0	0	1	0	0	0	0	0	0	0	1	0
NC_002745	2564	Plus	C	0	1	0	0	0	0	0	0	0	1	0	0	0	0	0	0
NC_002745	2565	Plus	A	0	0	0	1	0	0	0	0	0	0	0	1	0	0	0	0
NC_002745	2566	Plus	A	0	1	0	0	0	0	0	0	0	1	0	0	0	0	0	0
NC_002745	2569	Plus	G	0	0	0	2	0	0	0	0	0	0	0	1	0	0	0	0
NC_002745	2572	Plus	G	0	2	0	0	0	0	0	0	0	1	0	0	0	0	0	0
NC_002745	2573	Plus	G	0	0	0	1	0	0	0	0	0	0	0	1	0	0	0	0
NC_002745	2574	Plus	U	0	0	0	5	0	0	0	0	0	0	0	1	0	0	0	0
NC_002745	2577	Plus	A	0	0	0	1	1	0	0	0	0	0	0	1	1	0	0	0
NC_002745	2582	Plus	C	0	0	0	6	0	2	0	0	0	0	0	1	0	1	0	0
NC_002745	2583	Plus	U	0	0	5	0	0	0	0	0	0	0	1	0	0	0	0	0
NC_002745	2588	Plus	A	1	0	0	0	0	0	0	0	1	0	0	0	0	0	0	0
NC_002745	2591	Plus	G	0	0	0	1	0	0	0	0	0	0	0	1	0	0	0	0
NC_002745	2595	Plus	U	0	1	0	0	0	0	0	1	0	1	0	0	0	0	0	1
NC_002745	2596	Plus	U	0	0	8	0	0	0	0	0	0	0	2	0	0	0	0	0
NC_002745	2598	Plus	C	1	0	0	0	0	0	0	0	1	0	0	0	0	0	0	0
NC_002745	2600	Plus	C	1	0	0	0	0	0	0	0	1	0	0	0	0	0	0	0
NC_002745	2603	Plus	A	0	2	0	2	0	0	0	0	0	1	0	1	0	0	0	0
NC_002745	2604	Plus	C	0	0	1	7	0	0	0	0	0	0	1	2	0	0	0	0
NC_002745	2605	Plus	G	0	0	1	1	0	0	0	0	0	0	1	1	0	0	0	0
NC_002745	2607	Plus	A	0	0	0	4	0	1	0	0	0	0	0	1	0	1	0	0
NC_002745	2608	Plus	U	0	1	0	0	0	0	0	0	0	1	0	0	0	0	0	0
NC_002745	2609	Plus	U	4	0	0	0	0	0	0	0	1	0	0	0	0	0	0	0
NC_002745	2610	Plus	U	1	0	0	0	0	0	1	0	1	0	0	0	0	0	1	0
NC_002745	2613	Plus	C	0	0	0	1	0	0	0	0	0	0	0	1	0	0	0	0
NC_002745	2616	Plus	U	1	4	0	2	0	0	0	1	1	1	0	1	0	0	0	1
NC_002745	2617	Plus	G	0	5	0	1	0	5	0	0	0	1	0	1	0	1	0	0
NC_002745	2619	Plus	C	1	0	0	0	0	0	0	0	1	0	0	0	0	0	0	0
NC_002745	2625	Plus	C	0	1	0	5	0	2	0	0	0	1	0	2	0	1	0	0
NC_002745	2626	Plus	A	0	0	10	0	0	0	0	0	0	0	2	0	0	0	0	0
NC_002745	2628	Plus	A	0	1	0	0	1	0	0	0	0	1	0	0	1	0	0	0
NC_002745	2636	Plus	C	0	0	4	2	0	0	0	0	0	0	2	1	0	0	0	0
NC_002745	2637	Plus	C	1	0	0	0	0	0	0	0	1	0	0	0	0	0	0	0
NC_002745	2640	Plus	U	4	2	4	1	0	0	0	0	1	2	2	1	0	0	0	0
NC_002745	2642	Plus	C	0	5	0	0	0	0	0	0	0	1	0	0	0	0	0	0
NC_002745	2644	Plus	A	0	0	4	1	0	0	1	0	0	0	1	1	0	0	1	0
NC_002745	2647	Plus	U	0	1	0	0	0	0	0	2	0	1	0	0	0	0	0	2
NC_002745	2649	Plus	G	0	0	7	0	0	0	0	0	0	0	1	0	0	0	0	0
NC_002745	2664	Plus	U	4	0	0	0	0	0	0	0	3	0	0	0	0	0	0	0
NC_002745	2666	Plus	C	0	0	0	6	0	1	0	0	0	0	0	1	0	1	0	0
NC_002745	2673	Plus	A	0	1	0	0	0	0	0	0	0	1	0	0	0	0	0	0
NC_002745	2679	Plus	U	1	0	0	11	0	0	0	0	1	0	0	3	0	0	0	0
NC_002745	2680	Plus	A	0	0	0	1	0	0	0	0	0	0	0	1	0	0	0	0
NC_002745	2682	Plus	U	7	4	0	0	0	0	0	0	1	1	0	0	0	0	0	0
NC_002745	2683	Plus	A	0	0	0	1	0	0	0	0	0	0	0	1	0	0	0	0
NC_002745	2688	Plus	C	0	0	2	2	0	0	0	0	0	0	1	2	0	0	0	0
NC_002745	2692	Plus	G	4	0	0	0	0	0	0	1	1	0	0	0	0	0	0	1
NC_002745	2694	Plus	C	0	1	0	0	0	0	0	1	0	1	0	0	0	0	0	1
NC_002745	2707	Plus	C	1	0	0	0	0	0	0	0	1	0	0	0	0	0	0	0
NC_002745	2708	Plus	U	1	1	0	0	0	0	0	0	1	1	0	0	0	0	0	0
NC_002745	2709	Plus	U	1	0	0	3	0	0	0	0	1	0	0	1	0	0	0	0
NC_002745	2710	Plus	G	1	0	0	0	0	0	0	0	1	0	0	0	0	0	0	0
NC_002745	2712	Plus	C	3	0	0	0	0	0	0	0	1	0	0	0	0	0	0	0
NC_002745	2718	Plus	G	0	0	1	1	0	0	0	1	0	0	1	1	0	0	0	1
NC_002745	2720	Plus	A	0	0	0	1	0	0	0	0	0	0	0	1	0	0	0	0
NC_002745	2722	Plus	G	0	0	0	0	0	0	1	0	0	0	0	0	0	0	1	0
NC_002745	2730	Plus	U	0	0	0	3	0	0	0	0	0	0	0	1	0	0	0	0
NC_002745	2731	Plus	A	0	0	0	2	0	0	0	0	0	0	0	1	0	0	0	0
NC_002745	2737	Plus	U	0	0	0	2	0	0	0	0	0	0	0	2	0	0	0	0
NC_002745	2739	Plus	U	1	0	0	0	0	1	1	0	1	0	0	0	0	1	1	0
NC_002745	2740	Plus	U	1	0	0	0	0	0	0	0	1	0	0	0	0	0	0	0
NC_002745	2745	Plus	A	0	0	0	1	1	0	0	1	0	0	0	1	1	0	0	1
NC_002745	2746	Plus	A	0	0	0	2	0	0	0	0	0	0	0	1	0	0	0	0
NC_002745	2749	Plus	C	0	0	0	1	0	0	0	0	0	0	0	1	0	0	0	0
NC_002745	2750	Plus	A	0	0	0	1	0	0	0	0	0	0	0	1	0	0	0	0
NC_002745	2751	Plus	A	0	0	0	7	0	0	0	0	0	0	0	2	0	0	0	0
NC_002745	2752	Plus	A	2	0	0	0	0	0	0	0	1	0	0	0	0	0	0	0
NC_002745	2753	Plus	A	0	3	0	1	0	0	0	0	0	2	0	1	0	0	0	0
NC_002745	2754	Plus	A	1	0	0	1	1	0	0	1	1	0	0	1	1	0	0	1
NC_002745	2755	Plus	U	0	1	0	0	1	0	0	0	0	1	0	0	1	0	0	0
NC_002745	2757	Plus	U	0	0	0	6	0	0	0	3	0	0	0	3	0	0	0	2
NC_002745	2761	Plus	C	1	1	0	0	0	0	0	0	1	1	0	0	0	0	0	0
NC_002745	2763	Plus	U	0	0	0	2	0	0	0	1	0	0	0	1	0	0	0	1
NC_002745	2766	Plus	C	0	2	0	0	0	3	0	1	0	1	0	0	0	1	0	1
NC_002745	2767	Plus	A	0	2	0	0	0	0	0	0	0	1	0	0	0	0	0	0
NC_002745	2770	Plus	U	0	4	0	0	0	1	0	1	0	1	0	0	0	1	0	1
NC_002745	2772	Plus	A	0	0	0	0	0	0	0	2	0	0	0	0	0	0	0	2
NC_002745	2775	Plus	C	3	0	0	0	1	0	0	0	2	0	0	0	1	0	0	0
NC_002745	2778	Plus	U	5	0	0	0	0	0	0	0	1	0	0	0	0	0	0	0
NC_002745	2780	Plus	G	0	0	0	2	0	0	0	0	0	0	0	1	0	0	0	0
NC_002745	2781	Plus	C	0	0	0	3	1	10	0	3	0	0	0	1	1	2	0	3
NC_002745	2784	Plus	A	2	0	0	0	0	0	0	0	1	0	0	0	0	0	0	0
NC_002745	2785	Plus	A	1	0	0	0	0	0	0	0	1	0	0	0	0	0	0	0
NC_002745	2786	Plus	U	0	0	0	1	0	0	0	0	0	0	0	1	0	0	0	0
NC_002745	2787	Plus	U	0	1	3	4	2	0	1	0	0	1	2	4	1	0	1	0
NC_002745	2790	Plus	A	0	0	0	1	0	0	0	0	0	0	0	1	0	0	0	0
NC_002745	2791	Plus	U	0	3	0	0	0	0	0	0	0	1	0	0	0	0	0	0
NC_002745	2794	Plus	A	0	2	0	0	0	0	0	0	0	1	0	0	0	0	0	0
NC_002745	2796	Plus	U	2	0	0	0	0	0	0	0	1	0	0	0	0	0	0	0
NC_002745	2800	Plus	G	0	0	1	9	0	2	0	0	0	0	1	3	0	1	0	0
NC_002745	2802	Plus	C	4	0	0	1	0	0	1	1	1	0	0	1	0	0	1	1
NC_002745	2804	Plus	G	2	0	0	0	0	0	0	0	1	0	0	0	0	0	0	0
NC_002745	2805	Plus	A	0	2	0	0	0	0	0	0	0	1	0	0	0	0	0	0
NC_002745	2808	Plus	A	0	1	0	5	1	1	1	1	0	1	0	3	1	1	1	1
NC_002745	2809	Plus	U	1	0	3	1	1	2	0	0	1	0	1	1	1	1	0	0
NC_002745	2810	Plus	G	0	1	0	0	0	0	0	0	0	1	0	0	0	0	0	0
NC_002745	2811	Plus	A	0	0	0	8	0	0	0	0	0	0	0	2	0	0	0	0
NC_002745	2812	Plus	A	1	0	0	0	0	1	0	0	1	0	0	0	0	1	0	0
NC_002745	2814	Plus	A	3	3	0	0	0	0	0	1	1	1	0	0	0	0	0	1
NC_002745	2815	Plus	A	0	0	0	1	0	0	0	0	0	0	0	1	0	0	0	0
NC_002745	2817	Plus	A	0	0	1	0	0	0	0	0	0	0	1	0	0	0	0	0
NC_002745	2818	Plus	C	1	0	0	0	0	0	0	0	1	0	0	0	0	0	0	0
NC_002745	2819	Plus	A	3	0	0	0	0	0	0	0	1	0	0	0	0	0	0	0
NC_002745	2821	Plus	U	0	0	0	1	0	0	0	0	0	0	0	1	0	0	0	0
NC_002745	2823	Plus	A	1	0	0	2	0	0	0	0	1	0	0	1	0	0	0	0
NC_002745	2826	Plus	U	1	0	6	0	0	0	3	2	1	0	1	0	0	0	3	1
NC_002745	2829	Plus	U	0	0	1	0	0	2	0	1	0	0	1	0	0	1	0	1
NC_002745	2830	Plus	C	1	0	0	0	0	0	0	0	1	0	0	0	0	0	0	0
NC_002745	2831	Plus	U	0	1	0	3	0	0	0	0	0	1	0	1	0	0	0	0
NC_002745	2832	Plus	U	0	1	1	0	0	0	0	0	0	1	1	0	0	0	0	0
NC_002745	2833	Plus	U	2	4	0	1	1	6	0	0	2	1	0	1	1	3	0	0
NC_002745	2835	Plus	C	0	0	1	6	0	3	1	2	0	0	1	3	0	2	1	2
NC_002745	2836	Plus	U	0	0	2	0	0	0	0	0	0	0	1	0	0	0	0	0
NC_002745	2838	Plus	C	0	0	0	9	1	2	0	0	0	0	0	3	1	1	0	0
NC_002745	2844	Plus	A	0	0	0	3	0	0	0	0	0	0	0	1	0	0	0	0
NC_002745	2850	Plus	U	0	0	0	2	0	0	0	0	0	0	0	2	0	0	0	0
NC_002745	2852	Plus	U	0	0	0	2	0	0	0	0	0	0	0	1	0	0	0	0
NC_002745	2854	Plus	U	2	0	0	0	0	0	0	0	1	0	0	0	0	0	0	0
NC_002745	2857	Plus	A	1	0	0	0	0	0	0	0	1	0	0	0	0	0	0	0
NC_002745	2859	Plus	U	5	0	3	1	0	0	0	0	1	0	1	1	0	0	0	0
NC_002745	2860	Plus	U	0	0	0	1	0	0	0	0	0	0	0	1	0	0	0	0
NC_002745	2862	Plus	G	0	0	0	4	0	0	0	0	0	0	0	2	0	0	0	0
NC_002745	2863	Plus	A	0	0	0	1	0	0	0	0	0	0	0	1	0	0	0	0
NC_002745	2865	Plus	A	4	0	0	0	2	0	1	0	2	0	0	0	1	0	1	0
NC_002745	2867	Plus	G	0	1	0	2	0	0	0	0	0	1	0	1	0	0	0	0
NC_002745	2868	Plus	U	0	0	0	1	0	0	0	0	0	0	0	1	0	0	0	0
NC_002745	2869	Plus	G	0	0	0	1	1	0	0	0	0	0	0	1	1	0	0	0
NC_002745	2871	Plus	A	6	0	0	0	0	0	0	1	1	0	0	0	0	0	0	1
NC_002745	2874	Plus	U	3	0	0	0	0	0	0	1	2	0	0	0	0	0	0	1
NC_002745	2877	Plus	U	0	0	1	0	0	0	0	0	0	0	1	0	0	0	0	0
NC_002745	2883	Plus	G	1	0	4	3	0	0	1	0	1	0	1	2	0	0	1	0
NC_002745	2884	Plus	A	2	0	0	0	0	0	0	0	1	0	0	0	0	0	0	0
NC_002745	2886	Plus	U	0	0	0	3	0	5	0	1	0	0	0	2	0	2	0	1
NC_002745	2887	Plus	A	0	0	0	2	0	0	4	0	0	0	0	1	0	0	2	0
NC_002745	2889	Plus	U	1	0	0	5	0	0	1	2	1	0	0	3	0	0	1	2
NC_002745	2890	Plus	A	0	2	0	0	0	0	0	0	0	1	0	0	0	0	0	0
NC_002745	2892	Plus	A	0	1	0	4	0	0	0	0	0	1	0	2	0	0	0	0
NC_002745	2893	Plus	A	0	0	0	1	0	0	0	0	0	0	0	1	0	0	0	0
NC_002745	2895	Plus	G	2	8	3	0	0	7	0	1	1	1	1	0	0	2	0	1
NC_002745	2897	Plus	C	0	2	1	5	1	1	1	2	0	1	1	1	1	1	1	2
NC_002745	2898	Plus	A	0	4	3	3	0	0	0	0	0	1	1	1	0	0	0	0
NC_002745	2900	Plus	U	0	3	0	0	0	0	0	0	0	1	0	0	0	0	0	0
NC_002745	2901	Plus	A	3	0	0	6	1	1	1	3	1	0	0	2	1	1	1	3
NC_002745	2902	Plus	U	2	0	0	1	0	0	0	0	1	0	0	1	0	0	0	0
NC_002745	2903	Plus	C	3	0	0	0	0	0	0	0	1	0	0	0	0	0	0	0
NC_002745	2904	Plus	C	0	3	0	0	0	0	0	0	0	2	0	0	0	0	0	0
NC_002745	2905	Plus	U	0	3	0	1	0	0	1	1	0	1	0	1	0	0	1	1
NC_002745	2910	Plus	C	1	1	6	1	0	0	0	0	1	1	4	1	0	0	0	0
NC_002745	2913	Plus	C	0	1	0	0	0	0	0	0	0	1	0	0	0	0	0	0
NC_002745	2914	Plus	A	0	0	2	0	0	0	0	0	0	0	2	0	0	0	0	0
NC_002745	2917	Plus	U	0	0	0	2	0	0	1	0	0	0	0	1	0	0	1	0
NC_002745	2918	Plus	U	0	0	0	3	0	0	0	0	0	0	0	1	0	0	0	0
NC_002745	2919	Plus	U	0	7	4	3	0	0	1	1	0	3	2	1	0	0	1	1
NC_002745	2920	Plus	A	0	0	1	0	0	2	2	1	0	0	1	0	0	1	1	1
NC_002745	2926	Plus	U	0	0	0	3	0	0	0	0	0	0	0	1	0	0	0	0
NC_002745	2928	Plus	A	1	0	0	0	0	0	0	0	1	0	0	0	0	0	0	0
NC_002745	2931	Plus	A	0	0	2	0	0	0	1	0	0	0	1	0	0	0	1	0
NC_002745	2935	Plus	U	3	0	0	0	0	0	0	0	1	0	0	0	0	0	0	0
NC_002745	2938	Plus	A	1	0	0	0	0	0	0	0	1	0	0	0	0	0	0	0
NC_002745	2940	Plus	U	0	0	1	0	0	0	0	0	0	0	1	0	0	0	0	0
NC_002745	2944	Plus	A	1	0	0	0	0	0	0	0	1	0	0	0	0	0	0	0
NC_002745	2945	Plus	U	0	0	6	0	0	0	0	0	0	0	2	0	0	0	0	0
NC_002745	2951	Plus	A	7	0	0	0	0	3	0	0	2	0	0	0	0	1	0	0
NC_002745	2955	Plus	A	3	0	0	0	0	0	0	0	1	0	0	0	0	0	0	0
NC_002745	2956	Plus	C	2	1	0	0	0	0	1	0	1	1	0	0	0	0	1	0
NC_002745	2958	Plus	A	0	0	0	0	0	2	0	0	0	0	0	0	0	1	0	0
NC_002745	2961	Plus	G	5	0	0	0	0	0	0	1	1	0	0	0	0	0	0	1
NC_002745	2962	Plus	G	10	0	3	0	0	0	0	0	3	0	1	0	0	0	0	0
NC_002745	2964	Plus	A	0	1	0	0	0	0	0	0	0	1	0	0	0	0	0	0
NC_002745	2965	Plus	G	0	3	0	1	0	0	1	0	0	2	0	1	0	0	1	0
NC_002745	2967	Plus	U	0	0	0	6	0	0	3	1	0	0	0	2	0	0	2	1
NC_002745	2968	Plus	U	0	3	0	0	0	4	0	0	0	1	0	0	0	1	0	0
NC_002745	2969	Plus	U	0	0	0	2	0	1	0	0	0	0	0	1	0	1	0	0
NC_002745	2971	Plus	U	0	0	0	1	0	0	0	0	0	0	0	1	0	0	0	0
NC_002745	2973	Plus	A	0	0	0	1	0	0	0	0	0	0	0	1	0	0	0	0
NC_002745	2974	Plus	U	0	0	0	3	0	0	0	0	0	0	0	1	0	0	0	0
NC_002745	2975	Plus	G	0	0	0	15	0	0	1	0	0	0	0	1	0	0	1	0
NC_002745	2979	Plus	U	0	0	0	1	1	0	1	0	0	0	0	1	1	0	1	0
NC_002745	2980	Plus	U	1	0	0	0	0	0	0	0	1	0	0	0	0	0	0	0
NC_002745	2981	Plus	G	0	0	0	2	0	0	0	0	0	0	0	1	0	0	0	0
NC_002745	2983	Plus	U	0	1	0	0	0	0	0	0	0	1	0	0	0	0	0	0
NC_002745	2986	Plus	U	1	0	0	0	0	0	1	1	1	0	0	0	0	0	1	1
NC_002745	2991	Plus	C	1	0	0	1	0	0	0	0	1	0	0	1	0	0	0	0
NC_002745	2993	Plus	U	0	0	0	2	2	0	0	0	0	0	0	1	1	0	0	0
NC_002745	2994	Plus	U	1	3	0	0	1	4	0	0	1	2	0	0	1	1	0	0
NC_002745	2997	Plus	U	0	0	0	3	0	0	0	0	0	0	0	1	0	0	0	0
NC_002745	2998	Plus	A	1	2	1	0	0	0	2	0	1	1	1	0	0	0	2	0
NC_002745	2999	Plus	G	1	0	0	0	0	0	0	0	1	0	0	0	0	0	0	0
NC_002745	3002	Plus	C	1	0	0	1	0	0	0	0	1	0	0	1	0	0	0	0
NC_002745	3003	Plus	G	1	0	0	0	0	0	0	0	1	0	0	0	0	0	0	0
NC_002745	3009	Plus	G	0	0	0	4	0	0	0	0	0	0	0	2	0	0	0	0
NC_002745	3014	Plus	A	6	0	0	0	0	0	0	0	1	0	0	0	0	0	0	0
NC_002745	3015	Plus	A	0	0	0	5	1	0	0	0	0	0	0	2	1	0	0	0
NC_002745	3016	Plus	U	0	0	0	2	0	0	0	0	0	0	0	1	0	0	0	0
NC_002745	3017	Plus	A	3	0	0	0	0	0	0	0	1	0	0	0	0	0	0	0
NC_002745	3026	Plus	A	3	0	0	0	1	0	0	0	2	0	0	0	1	0	0	0
NC_002745	3027	Plus	A	0	2	0	0	0	0	0	0	0	1	0	0	0	0	0	0
NC_002745	3029	Plus	U	2	0	0	0	0	0	0	0	2	0	0	0	0	0	0	0
NC_002745	3031	Plus	A	0	0	0	1	0	6	1	1	0	0	0	1	0	1	1	1
NC_002745	3035	Plus	A	0	0	0	1	0	0	1	0	0	0	0	1	0	0	1	0
NC_002745	3042	Plus	A	0	0	3	3	0	0	1	3	0	0	1	1	0	0	1	2
NC_002745	3045	Plus	A	6	0	0	0	0	0	0	0	2	0	0	0	0	0	0	0
NC_002745	3047	Plus	G	1	0	0	0	0	0	0	0	1	0	0	0	0	0	0	0
NC_002745	3048	Plus	U	1	0	0	0	2	0	0	2	1	0	0	0	1	0	0	1
NC_002745	3051	Plus	U	1	0	4	0	0	0	0	0	1	0	3	0	0	0	0	0
NC_002745	3053	Plus	G	0	0	0	5	0	0	0	0	0	0	0	1	0	0	0	0
NC_002745	3054	Plus	A	4	0	0	0	0	1	2	0	2	0	0	0	0	1	2	0
NC_002745	3057	Plus	U	0	3	5	0	3	4	0	3	0	1	1	0	1	2	0	3
NC_002745	3059	Plus	U	1	1	0	3	0	0	0	1	1	1	0	2	0	0	0	1
NC_002745	3060	Plus	C	0	0	3	0	0	0	3	4	0	0	2	0	0	0	3	4
NC_002745	3061	Plus	U	0	0	5	0	0	0	0	1	0	0	1	0	0	0	0	1
NC_002745	3063	Plus	C	3	0	0	0	0	0	0	3	2	0	0	0	0	0	0	2
NC_002745	3069	Plus	C	1	0	0	0	0	0	0	1	1	0	0	0	0	0	0	1
NC_002745	3077	Plus	A	0	0	6	0	0	0	0	0	0	0	2	0	0	0	0	0
NC_002745	3082	Plus	U	1	0	0	0	0	1	0	0	1	0	0	0	0	1	0	0
NC_002745	3084	Plus	C	4	0	0	0	0	0	0	0	2	0	0	0	0	0	0	0
NC_002745	3090	Plus	A	0	1	0	0	0	0	0	0	0	1	0	0	0	0	0	0
NC_002745	3091	Plus	A	1	0	0	1	0	0	0	0	1	0	0	1	0	0	0	0
NC_002745	3098	Plus	G	0	0	0	0	0	0	2	0	0	0	0	0	0	0	1	0
NC_002745	3100	Plus	U	2	0	0	0	2	1	0	0	1	0	0	0	1	1	0	0
NC_002745	3102	Plus	A	0	0	0	2	0	0	0	0	0	0	0	1	0	0	0	0
NC_002745	3109	Plus	C	3	0	0	0	0	4	0	0	1	0	0	0	0	1	0	0
NC_002745	3110	Plus	G	5	0	8	0	4	0	1	0	1	0	2	0	1	0	1	0
NC_002745	3112	Plus	U	0	0	0	1	0	0	0	1	0	0	0	1	0	0	0	1
NC_002745	3113	Plus	G	0	0	3	4	0	0	0	1	0	0	1	1	0	0	0	1
NC_002745	3115	Plus	U	0	9	0	0	0	0	0	0	0	1	0	0	0	0	0	0
NC_002745	3117	Plus	A	3	0	0	0	0	0	0	1	1	0	0	0	0	0	0	1
NC_002745	3120	Plus	G	0	0	0	3	0	0	0	2	0	0	0	1	0	0	0	2
NC_002745	3122	Plus	G	0	0	0	2	0	0	0	0	0	0	0	1	0	0	0	0
NC_002745	3126	Plus	G	0	0	7	0	3	0	0	0	0	0	1	0	1	0	0	0
NC_002745	3130	Plus	G	3	0	3	0	0	0	2	0	3	0	1	0	0	0	1	0
NC_002745	3131	Plus	A	0	0	0	1	0	0	0	0	0	0	0	1	0	0	0	0
NC_002745	3134	Plus	A	7	4	4	8	4	0	2	0	2	2	2	2	1	0	1	0
NC_002745	3135	Plus	U	5	0	1	0	0	0	1	4	1	0	1	0	0	0	1	2
NC_002745	3136	Plus	U	0	0	0	3	1	0	0	0	0	0	0	1	1	0	0	0
NC_002745	3137	Plus	U	0	0	0	1	0	0	0	0	0	0	0	1	0	0	0	0
NC_002745	3138	Plus	C	0	0	0	2	0	2	2	7	0	0	0	1	0	1	2	5
NC_002745	3139	Plus	A	0	0	0	2	0	0	0	0	0	0	0	1	0	0	0	0
NC_002745	3141	Plus	U	0	0	0	5	2	0	3	1	0	0	0	1	2	0	2	1
NC_002745	3142	Plus	C	0	0	4	0	0	0	1	0	0	0	1	0	0	0	1	0
NC_002745	3150	Plus	A	2	0	0	0	0	0	0	0	1	0	0	0	0	0	0	0
NC_002745	3153	Plus	A	0	0	0	1	2	0	0	1	0	0	0	1	1	0	0	1
NC_002745	3156	Plus	U	1	0	0	0	0	0	2	0	1	0	0	0	0	0	1	0
NC_002745	3165	Plus	C	0	0	0	4	0	0	0	0	0	0	0	1	0	0	0	0
NC_002745	3169	Plus	A	0	0	0	1	0	0	0	1	0	0	0	1	0	0	0	1
NC_002745	3192	Plus	U	0	0	0	0	0	0	0	1	0	0	0	0	0	0	0	1
NC_002745	3197	Plus	G	1	0	0	0	1	0	0	0	1	0	0	0	1	0	0	0
NC_002745	3198	Plus	U	0	0	1	0	0	0	0	1	0	0	1	0	0	0	0	1
NC_002745	3223	Plus	A	2	3	0	1	0	0	0	0	1	1	0	1	0	0	0	0
NC_002745	3268	Plus	U	0	0	0	7	0	0	0	0	0	0	0	1	0	0	0	0
NC_002745	3282	Plus	C	1	0	0	0	0	0	1	0	1	0	0	0	0	0	1	0
NC_002745	3291	Plus	A	4	0	0	0	0	0	0	0	1	0	0	0	0	0	0	0
NC_002745	3362	Plus	G	0	1	0	0	0	0	0	0	0	1	0	0	0	0	0	0
NC_002745	3641	Plus	A	0	0	0	0	0	0	1	0	0	0	0	0	0	0	1	0
NC_002745	3649	Plus	A	17	3	13	10	3	1	4	13	10	1	5	6	2	1	3	9
NC_002745	3650	Plus	A	107	56	72	54	31	36	25	10	58	30	25	30	21	18	19	10
NC_002745	3651	Plus	U	1	0	0	0	0	0	0	0	1	0	0	0	0	0	0	0
NC_002745	3652	Plus	G	27	23	8	16	7	9	1	9	16	10	6	10	5	8	1	6
NC_002745	3654	Plus	C	10	0	0	1	0	0	0	0	5	0	0	1	0	0	0	0
NC_002745	3655	Plus	A	7	0	0	2	0	0	0	0	2	0	0	1	0	0	0	0
NC_002745	3656	Plus	C	0	0	0	2	3	0	0	0	0	0	0	1	1	0	0	0
NC_002745	3657	Plus	A	1	0	0	0	0	0	0	0	1	0	0	0	0	0	0	0
NC_002745	3658	Plus	C	4	0	1	0	1	0	0	0	2	0	1	0	1	0	0	0
NC_002745	3659	Plus	A	1	0	0	0	0	0	0	0	1	0	0	0	0	0	0	0
NC_002745	3660	Plus	A	1	0	0	0	0	0	0	0	1	0	0	0	0	0	0	0
NC_002745	3663	Plus	A	0	0	1	0	0	0	0	0	0	0	1	0	0	0	0	0
NC_002745	3664	Plus	A	3	0	0	2	0	0	0	0	2	0	0	2	0	0	0	0
NC_002745	3665	Plus	A	4	5	0	0	0	0	0	2	2	3	0	0	0	0	0	1
NC_002745	3666	Plus	U	0	4	0	2	5	1	7	2	0	2	0	1	3	1	4	2
NC_002745	3667	Plus	G	0	3	0	0	0	2	0	0	0	1	0	0	0	2	0	0
NC_002745	3668	Plus	G	0	1	0	2	0	0	0	0	0	1	0	1	0	0	0	0
NC_002745	3669	Plus	A	0	0	0	1	0	0	0	0	0	0	0	1	0	0	0	0
NC_002745	3671	Plus	U	0	0	0	0	1	0	0	0	0	0	0	0	1	0	0	0
NC_002745	3686	Plus	A	1	0	0	0	0	0	0	0	1	0	0	0	0	0	0	0
NC_002745	3695	Plus	U	1	0	0	0	0	0	0	0	1	0	0	0	0	0	0	0
NC_002745	3701	Plus	A	0	0	0	1	0	0	0	0	0	0	0	1	0	0	0	0
NC_002745	3706	Plus	G	3	0	0	0	0	0	0	0	1	0	0	0	0	0	0	0
NC_002745	3708	Plus	C	0	0	0	0	0	0	1	3	0	0	0	0	0	0	1	2
NC_002745	3710	Plus	U	0	0	0	3	0	0	0	0	0	0	0	1	0	0	0	0
NC_002745	3711	Plus	U	1	0	0	1	1	0	0	1	1	0	0	1	1	0	0	1
NC_002745	3712	Plus	A	0	0	0	0	0	0	0	3	0	0	0	0	0	0	0	3
NC_002745	3714	Plus	U	0	0	0	3	0	0	1	0	0	0	0	1	0	0	1	0
NC_002745	3716	Plus	U	0	0	1	8	0	0	0	0	0	0	1	4	0	0	0	0
NC_002745	3723	Plus	A	4	0	0	0	0	0	0	0	1	0	0	0	0	0	0	0
NC_002745	3729	Plus	A	0	1	0	0	0	0	0	0	0	1	0	0	0	0	0	0
NC_002745	3731	Plus	A	0	0	0	6	0	0	0	0	0	0	0	1	0	0	0	0
NC_002745	3732	Plus	A	2	0	0	0	3	0	1	0	1	0	0	0	1	0	1	0
NC_002745	3733	Plus	A	1	0	3	0	0	0	0	0	1	0	1	0	0	0	0	0
NC_002745	3736	Plus	G	0	1	0	0	2	0	0	0	0	1	0	0	1	0	0	0
NC_002745	3745	Plus	A	1	0	0	0	0	0	1	0	1	0	0	0	0	0	1	0
NC_002745	3746	Plus	U	1	0	0	0	0	0	0	0	1	0	0	0	0	0	0	0
NC_002745	3751	Plus	U	0	2	0	0	0	0	0	0	0	1	0	0	0	0	0	0
NC_002745	3755	Plus	G	2	0	0	0	4	0	0	0	1	0	0	0	1	0	0	0
NC_002745	3760	Plus	C	1	1	0	0	0	0	0	0	1	1	0	0	0	0	0	0
NC_002745	3761	Plus	A	0	0	2	1	0	0	0	0	0	0	1	1	0	0	0	0
NC_002745	3768	Plus	A	1	1	0	0	0	0	1	0	1	1	0	0	0	0	1	0
NC_002745	3769	Plus	U	0	0	0	1	0	0	0	0	0	0	0	1	0	0	0	0
NC_002745	3770	Plus	G	2	0	0	0	0	0	0	0	2	0	0	0	0	0	0	0
NC_002745	3774	Plus	C	1	0	0	0	0	0	0	0	1	0	0	0	0	0	0	0
NC_002745	3776	Plus	U	0	0	0	2	0	0	1	1	0	0	0	1	0	0	1	1
NC_002745	3779	Plus	A	0	0	0	2	0	0	0	3	0	0	0	1	0	0	0	2
NC_002745	3784	Plus	G	3	0	0	3	0	0	0	0	2	0	0	2	0	0	0	0
NC_002745	3788	Plus	A	0	0	0	0	0	0	0	1	0	0	0	0	0	0	0	1
NC_002745	3790	Plus	G	1	0	0	0	0	0	0	0	1	0	0	0	0	0	0	0
NC_002745	3791	Plus	U	0	0	0	5	0	0	1	1	0	0	0	1	0	0	1	1
NC_002745	3792	Plus	A	0	0	0	0	0	1	0	1	0	0	0	0	0	1	0	1
NC_002745	3794	Plus	U	0	3	0	0	0	0	2	2	0	2	0	0	0	0	2	2
NC_002745	3795	Plus	A	0	0	0	0	0	0	0	2	0	0	0	0	0	0	0	2
NC_002745	3796	Plus	A	1	0	0	0	1	0	1	0	1	0	0	0	1	0	1	0
NC_002745	3797	Plus	U	1	0	3	2	0	0	0	0	1	0	1	1	0	0	0	0
NC_002745	3798	Plus	U	5	0	0	2	0	2	1	1	4	0	0	1	0	1	1	1
NC_002745	3799	Plus	A	0	4	0	0	0	0	0	0	0	2	0	0	0	0	0	0
NC_002745	3800	Plus	A	0	0	0	1	0	0	0	0	0	0	0	1	0	0	0	0
NC_002745	3801	Plus	U	1	0	0	0	0	0	1	0	1	0	0	0	0	0	1	0
NC_002745	3802	Plus	G	0	3	1	4	0	1	0	1	0	1	1	2	0	1	0	1
NC_002745	3803	Plus	G	0	0	0	1	0	0	0	0	0	0	0	1	0	0	0	0
NC_002745	3804	Plus	A	0	0	0	2	0	0	0	0	0	0	0	2	0	0	0	0
NC_002745	3806	Plus	U	0	1	1	0	0	0	0	0	0	1	1	0	0	0	0	0
NC_002745	3809	Plus	G	0	0	0	0	0	0	0	3	0	0	0	0	0	0	0	2
NC_002745	3813	Plus	A	0	0	0	2	0	0	0	3	0	0	0	1	0	0	0	3
NC_002745	3814	Plus	A	0	0	0	1	0	0	0	0	0	0	0	1	0	0	0	0
NC_002745	3815	Plus	C	2	0	0	0	0	0	0	0	1	0	0	0	0	0	0	0
NC_002745	3819	Plus	U	0	0	0	0	0	0	2	0	0	0	0	0	0	0	2	0
NC_002745	3824	Plus	G	1	0	0	0	0	0	0	0	1	0	0	0	0	0	0	0
NC_002745	3825	Plus	U	1	0	0	0	0	0	0	0	1	0	0	0	0	0	0	0
NC_002745	3826	Plus	A	0	0	0	3	0	0	0	0	0	0	0	1	0	0	0	0
NC_002745	3827	Plus	A	0	1	0	0	0	0	0	0	0	1	0	0	0	0	0	0
NC_002745	3829	Plus	A	3	0	1	0	0	0	0	0	1	0	1	0	0	0	0	0
NC_002745	3830	Plus	A	0	2	0	0	0	1	1	0	0	1	0	0	0	1	1	0
NC_002745	3831	Plus	G	5	5	0	5	0	0	0	0	2	1	0	3	0	0	0	0
NC_002745	3832	Plus	U	0	1	0	0	0	0	0	0	0	1	0	0	0	0	0	0
NC_002745	3836	Plus	A	2	1	0	0	0	0	0	0	1	1	0	0	0	0	0	0
NC_002745	3837	Plus	A	0	2	0	0	0	0	0	0	0	1	0	0	0	0	0	0
NC_002745	3841	Plus	C	0	1	0	0	0	0	0	0	0	1	0	0	0	0	0	0
NC_002745	3842	Plus	A	0	0	0	1	0	0	0	0	0	0	0	1	0	0	0	0
NC_002745	3851	Plus	U	0	2	0	0	0	0	0	0	0	1	0	0	0	0	0	0
NC_002745	3853	Plus	G	0	0	0	2	0	0	0	0	0	0	0	1	0	0	0	0
NC_002745	3855	Plus	U	4	3	0	0	0	2	0	0	1	2	0	0	0	2	0	0
NC_002745	3857	Plus	U	2	0	0	20	0	0	0	0	1	0	0	5	0	0	0	0
NC_002745	3862	Plus	G	1	0	0	0	0	0	0	0	1	0	0	0	0	0	0	0
NC_002745	3864	Plus	A	2	0	0	0	0	0	0	0	1	0	0	0	0	0	0	0
NC_002745	3866	Plus	U	2	4	1	0	0	0	0	0	1	1	1	0	0	0	0	0
NC_002745	3867	Plus	A	2	0	0	8	0	0	0	0	1	0	0	1	0	0	0	0
NC_002745	3872	Plus	A	1	0	0	3	0	0	0	0	1	0	0	1	0	0	0	0
NC_002745	3873	Plus	A	2	0	3	0	0	0	0	0	1	0	1	0	0	0	0	0
NC_002745	3878	Plus	C	0	0	0	1	0	0	0	0	0	0	0	1	0	0	0	0
NC_002745	3881	Plus	G	2	0	0	0	0	0	0	0	1	0	0	0	0	0	0	0
NC_002745	3882	Plus	U	2	0	0	0	0	0	0	0	2	0	0	0	0	0	0	0
NC_002745	3887	Plus	U	1	0	0	0	0	0	0	0	1	0	0	0	0	0	0	0
NC_002745	3893	Plus	U	3	0	0	0	0	0	0	0	2	0	0	0	0	0	0	0
NC_002745	3894	Plus	C	2	0	2	0	0	0	0	0	2	0	1	0	0	0	0	0
NC_002745	3896	Plus	U	4	0	0	4	2	0	0	0	1	0	0	1	2	0	0	0
NC_002745	3897	Plus	U	8	0	0	0	2	5	2	0	2	0	0	0	2	2	1	0
NC_002745	3899	Plus	A	0	1	0	0	0	0	0	0	0	1	0	0	0	0	0	0
NC_002745	3901	Plus	C	1	0	0	0	0	0	0	0	1	0	0	0	0	0	0	0
NC_002745	3903	Plus	A	0	0	0	3	0	0	0	0	0	0	0	1	0	0	0	0
NC_002745	3904	Plus	G	1	0	0	0	0	0	0	0	1	0	0	0	0	0	0	0
NC_002745	3905	Plus	G	0	1	0	0	1	0	0	2	0	1	0	0	1	0	0	1
NC_002745	3907	Plus	G	0	1	0	0	0	0	0	0	0	1	0	0	0	0	0	0
NC_002745	3908	Plus	A	2	0	0	0	0	0	0	0	1	0	0	0	0	0	0	0
NC_002745	3910	Plus	C	0	1	1	0	0	0	0	0	0	1	1	0	0	0	0	0
NC_002745	3911	Plus	A	0	0	1	0	0	0	0	0	0	0	1	0	0	0	0	0
NC_002745	3914	Plus	G	0	0	0	1	0	0	0	0	0	0	0	1	0	0	0	0
NC_002745	3917	Plus	G	0	0	0	1	0	0	0	0	0	0	0	1	0	0	0	0
NC_002745	3918	Plus	U	0	0	0	1	0	0	0	0	0	0	0	1	0	0	0	0
NC_002745	3921	Plus	A	2	0	0	0	0	0	0	0	1	0	0	0	0	0	0	0
NC_002745	3922	Plus	A	1	0	0	0	0	0	0	0	1	0	0	0	0	0	0	0
NC_002745	3924	Plus	A	2	0	0	0	0	0	0	0	1	0	0	0	0	0	0	0
NC_002745	3925	Plus	C	1	0	0	0	0	0	0	0	1	0	0	0	0	0	0	0
NC_002745	3932	Plus	A	0	0	1	0	0	0	0	0	0	0	1	0	0	0	0	0
NC_002745	3933	Plus	U	2	0	0	0	0	0	0	0	2	0	0	0	0	0	0	0
NC_002745	3934	Plus	U	0	0	0	2	0	8	0	0	0	0	0	1	0	2	0	0
NC_002745	3937	Plus	A	0	0	0	1	0	0	0	0	0	0	0	1	0	0	0	0
NC_002745	3939	Plus	A	2	0	0	0	0	0	0	0	1	0	0	0	0	0	0	0
NC_002745	3940	Plus	A	1	1	0	1	0	0	0	0	1	1	0	1	0	0	0	0
NC_002745	3941	Plus	U	0	0	0	0	0	0	1	1	0	0	0	0	0	0	1	1
NC_002745	3944	Plus	U	0	3	0	2	0	0	0	0	0	1	0	1	0	0	0	0
NC_002745	3947	Plus	U	0	0	0	0	0	0	2	0	0	0	0	0	0	0	1	0
NC_002745	3950	Plus	C	1	0	0	5	0	0	0	0	1	0	0	3	0	0	0	0
NC_002745	3952	Plus	A	0	1	0	0	0	0	0	0	0	1	0	0	0	0	0	0
NC_002745	3954	Plus	G	0	0	5	1	0	0	0	0	0	0	1	1	0	0	0	0
NC_002745	3956	Plus	U	0	0	6	0	0	0	0	0	0	0	2	0	0	0	0	0
NC_002745	3958	Plus	A	2	0	0	0	0	0	0	0	1	0	0	0	0	0	0	0
NC_002745	3959	Plus	G	0	0	1	0	0	0	0	0	0	0	1	0	0	0	0	0
NC_002745	3960	Plus	G	0	1	0	2	0	0	0	0	0	1	0	1	0	0	0	0
NC_002745	3961	Plus	U	0	0	0	5	0	0	0	0	0	0	0	1	0	0	0	0
NC_002745	3967	Plus	U	3	0	0	0	0	0	0	0	1	0	0	0	0	0	0	0
NC_002745	3972	Plus	U	0	0	0	1	0	0	0	0	0	0	0	1	0	0	0	0
NC_002745	3974	Plus	U	2	0	0	0	0	0	0	1	1	0	0	0	0	0	0	1
NC_002745	3975	Plus	C	0	0	7	0	0	0	0	0	0	0	1	0	0	0	0	0
NC_002745	3978	Plus	C	0	0	0	1	0	0	0	0	0	0	0	1	0	0	0	0
NC_002745	3979	Plus	C	0	0	0	21	0	0	1	1	0	0	0	8	0	0	1	1
NC_002745	3982	Plus	A	0	0	0	2	0	0	0	0	0	0	0	1	0	0	0	0
NC_002745	3990	Plus	A	0	1	0	0	0	0	0	0	0	1	0	0	0	0	0	0
NC_002745	3992	Plus	C	6	0	0	0	0	0	0	0	1	0	0	0	0	0	0	0
NC_002745	3996	Plus	A	0	0	0	3	0	0	0	2	0	0	0	1	0	0	0	1
NC_002745	4004	Plus	A	1	0	0	0	0	0	0	0	1	0	0	0	0	0	0	0
NC_002745	4007	Plus	U	0	0	0	3	0	1	0	0	0	0	0	1	0	1	0	0
NC_002745	4011	Plus	C	0	0	0	3	0	0	0	0	0	0	0	1	0	0	0	0
NC_002745	4022	Plus	A	0	2	0	0	0	0	0	0	0	1	0	0	0	0	0	0
NC_002745	4026	Plus	U	0	2	0	0	0	0	0	0	0	1	0	0	0	0	0	0
NC_002745	4029	Plus	C	0	0	0	4	0	0	0	0	0	0	0	1	0	0	0	0
NC_002745	4030	Plus	U	3	0	0	0	0	0	0	0	2	0	0	0	0	0	0	0
NC_002745	4036	Plus	C	0	1	0	0	0	0	0	0	0	1	0	0	0	0	0	0
NC_002745	4037	Plus	A	3	0	0	5	0	0	0	0	1	0	0	2	0	0	0	0
NC_002745	4038	Plus	A	0	0	0	1	0	0	0	0	0	0	0	1	0	0	0	0
NC_002745	4040	Plus	U	0	0	0	5	0	0	0	0	0	0	0	1	0	0	0	0
NC_002745	4041	Plus	U	4	0	0	0	0	0	0	0	1	0	0	0	0	0	0	0
NC_002745	4043	Plus	U	2	1	3	1	0	0	0	0	1	1	1	1	0	0	0	0
NC_002745	4045	Plus	C	2	0	3	0	0	0	0	0	1	0	2	0	0	0	0	0
NC_002745	4050	Plus	G	2	0	0	0	0	0	0	0	2	0	0	0	0	0	0	0
NC_002745	4051	Plus	C	1	0	0	0	0	0	0	0	1	0	0	0	0	0	0	0
NC_002745	4052	Plus	U	0	0	0	2	0	0	0	0	0	0	0	1	0	0	0	0
NC_002745	4063	Plus	G	0	0	0	4	0	0	0	0	0	0	0	1	0	0	0	0
NC_002745	4065	Plus	C	0	0	0	0	0	0	2	0	0	0	0	0	0	0	1	0
NC_002745	4067	Plus	U	0	1	0	0	0	0	0	0	0	1	0	0	0	0	0	0
NC_002745	4070	Plus	A	0	1	0	0	0	0	0	0	0	1	0	0	0	0	0	0
NC_002745	4071	Plus	A	0	2	0	0	0	0	0	0	0	1	0	0	0	0	0	0
NC_002745	4072	Plus	C	0	3	0	0	0	0	0	0	0	1	0	0	0	0	0	0
NC_002745	4073	Plus	G	0	3	0	0	0	0	0	0	0	1	0	0	0	0	0	0
NC_002745	4075	Plus	G	0	0	3	0	0	0	0	0	0	0	1	0	0	0	0	0
NC_002745	4076	Plus	U	4	0	0	0	0	0	0	0	2	0	0	0	0	0	0	0
NC_002745	4078	Plus	A	1	0	0	0	0	0	0	0	1	0	0	0	0	0	0	0
NC_002745	4079	Plus	U	1	0	0	0	0	0	0	0	1	0	0	0	0	0	0	0
NC_002745	4084	Plus	A	2	0	4	0	0	0	0	0	1	0	1	0	0	0	0	0
NC_002745	4087	Plus	A	2	0	0	0	0	0	0	0	1	0	0	0	0	0	0	0
NC_002745	4093	Plus	U	3	0	0	0	0	0	0	0	1	0	0	0	0	0	0	0
NC_002745	4099	Plus	U	0	0	0	1	0	0	0	0	0	0	0	1	0	0	0	0
NC_002745	4101	Plus	A	1	0	0	0	0	0	0	0	1	0	0	0	0	0	0	0
NC_002745	4103	Plus	U	0	3	0	0	0	0	0	0	0	1	0	0	0	0	0	0
NC_002745	4115	Plus	U	3	0	0	0	0	0	0	0	1	0	0	0	0	0	0	0
NC_002745	4119	Plus	A	2	0	0	2	0	0	0	0	2	0	0	1	0	0	0	0
NC_002745	4123	Plus	A	2	0	0	7	0	0	0	0	1	0	0	2	0	0	0	0
NC_002745	4125	Plus	G	0	0	2	0	0	0	0	0	0	0	1	0	0	0	0	0
NC_002745	4128	Plus	G	63	30	37	88	2	7	6	6	31	16	17	34	2	4	6	5
NC_002745	4130	Plus	G	2	0	2	6	0	0	0	0	1	0	1	3	0	0	0	0
NC_002745	4131	Plus	C	8	4	0	3	0	0	0	0	3	2	0	2	0	0	0	0
NC_002745	4132	Plus	U	0	0	0	4	0	0	0	0	0	0	0	2	0	0	0	0
NC_002745	4137	Plus	U	4	2	0	16	0	3	1	3	4	1	0	5	0	3	1	3
NC_002745	4141	Plus	G	0	0	0	3	0	0	1	0	0	0	0	1	0	0	1	0
NC_002745	4142	Plus	A	11	3	2	6	0	0	0	0	3	3	2	3	0	0	0	0
NC_002745	4143	Plus	C	2	0	0	0	0	0	0	2	2	0	0	0	0	0	0	1
NC_002745	4145	Plus	C	0	1	1	0	0	2	0	0	0	1	1	0	0	1	0	0
NC_002745	4146	Plus	G	0	3	0	0	0	0	0	0	0	1	0	0	0	0	0	0
NC_002745	4147	Plus	G	2	0	0	6	0	1	0	0	1	0	0	2	0	1	0	0
NC_002745	4148	Plus	C	6	0	0	0	0	0	1	0	2	0	0	0	0	0	1	0
NC_002745	4149	Plus	A	1	0	0	1	1	0	0	1	1	0	0	1	1	0	0	1
NC_002745	4150	Plus	C	0	1	0	0	0	0	0	0	0	1	0	0	0	0	0	0
NC_002745	4151	Plus	G	0	3	0	0	0	0	0	0	0	1	0	0	0	0	0	0
NC_002745	4153	Plus	U	3	0	0	0	0	0	1	0	1	0	0	0	0	0	1	0
NC_002745	4159	Plus	U	2	0	0	0	0	0	0	0	1	0	0	0	0	0	0	0
NC_002745	4165	Plus	U	2	0	0	0	0	0	0	0	1	0	0	0	0	0	0	0
NC_002745	4168	Plus	U	4	0	0	0	0	0	0	1	1	0	0	0	0	0	0	1
NC_002745	4169	Plus	U	1	0	0	0	0	0	0	0	1	0	0	0	0	0	0	0
NC_002745	4178	Plus	A	0	0	0	0	1	0	0	0	0	0	0	0	1	0	0	0
NC_002745	4180	Plus	A	0	0	0	0	0	0	1	0	0	0	0	0	0	0	1	0
NC_002745	4182	Plus	G	0	1	0	0	0	0	0	0	0	1	0	0	0	0	0	0
NC_002745	4183	Plus	G	1	0	0	0	0	0	0	0	1	0	0	0	0	0	0	0
NC_002745	4184	Plus	U	0	0	0	0	0	4	0	0	0	0	0	0	0	2	0	0
NC_002745	4195	Plus	A	4	0	0	1	0	0	0	0	1	0	0	1	0	0	0	0
NC_002745	4197	Plus	G	0	0	5	0	0	0	0	0	0	0	2	0	0	0	0	0
NC_002745	4201	Plus	A	0	0	0	3	0	0	0	0	0	0	0	1	0	0	0	0
NC_002745	4203	Plus	C	0	0	0	0	0	0	1	0	0	0	0	0	0	0	1	0
NC_002745	4204	Plus	A	0	0	0	0	0	0	0	3	0	0	0	0	0	0	0	3
NC_002745	4205	Plus	C	3	4	0	0	0	0	0	0	1	1	0	0	0	0	0	0
NC_002745	4207	Plus	U	1	0	0	0	0	0	4	0	1	0	0	0	0	0	3	0
NC_002745	4213	Plus	A	0	0	1	0	0	0	1	3	0	0	1	0	0	0	1	3
NC_002745	4214	Plus	A	1	0	0	0	0	0	0	1	1	0	0	0	0	0	0	1
NC_002745	4215	Plus	A	1	0	0	0	0	0	0	0	1	0	0	0	0	0	0	0
NC_002745	4217	Plus	U	0	0	0	2	0	0	1	0	0	0	0	2	0	0	1	0
NC_002745	4218	Plus	C	1	0	0	0	0	0	0	0	1	0	0	0	0	0	0	0
NC_002745	4225	Plus	C	0	0	0	1	0	0	0	0	0	0	0	1	0	0	0	0
NC_002745	4226	Plus	U	1	0	0	0	0	0	0	1	1	0	0	0	0	0	0	1
NC_002745	4228	Plus	A	0	0	0	1	0	0	0	0	0	0	0	1	0	0	0	0
NC_002745	4231	Plus	A	0	0	0	1	0	0	0	0	0	0	0	1	0	0	0	0
NC_002745	4233	Plus	A	0	0	0	0	0	4	0	0	0	0	0	0	0	1	0	0
NC_002745	4237	Plus	G	0	0	0	0	0	0	1	0	0	0	0	0	0	0	1	0
NC_002745	4239	Plus	C	0	2	0	0	0	0	2	1	0	2	0	0	0	0	2	1
NC_002745	4241	Plus	C	0	0	0	2	0	0	0	0	0	0	0	1	0	0	0	0
NC_002745	4243	Plus	U	0	1	0	0	0	0	2	0	0	1	0	0	0	0	2	0
NC_002745	4249	Plus	U	0	1	0	0	0	0	0	4	0	1	0	0	0	0	0	2
NC_002745	4251	Plus	G	1	0	0	0	0	0	1	0	1	0	0	0	0	0	1	0
NC_002745	4257	Plus	U	1	0	0	0	0	0	0	0	1	0	0	0	0	0	0	0
NC_002745	4259	Plus	U	0	6	2	0	0	0	0	0	0	1	1	0	0	0	0	0
NC_002745	4269	Plus	G	3	0	0	0	0	0	0	0	2	0	0	0	0	0	0	0
NC_002745	4270	Plus	A	0	0	1	0	0	2	0	0	0	0	1	0	0	1	0	0
NC_002745	4275	Plus	A	0	0	0	1	0	0	0	0	0	0	0	1	0	0	0	0
NC_002745	4276	Plus	A	1	0	0	0	0	0	0	0	1	0	0	0	0	0	0	0
NC_002745	4277	Plus	U	0	2	0	0	4	1	0	0	0	2	0	0	2	1	0	0
NC_002745	4278	Plus	A	12	1	7	1	0	0	0	0	6	1	4	1	0	0	0	0
NC_002745	4279	Plus	U	6	1	0	6	0	0	0	0	3	1	0	1	0	0	0	0
NC_002745	4284	Plus	A	0	1	0	0	0	1	0	1	0	1	0	0	0	1	0	1
NC_002745	4285	Plus	A	1	0	0	0	0	0	0	0	1	0	0	0	0	0	0	0
NC_002745	4292	Plus	U	2	0	0	0	0	0	0	0	1	0	0	0	0	0	0	0
NC_002745	4297	Plus	A	0	1	0	0	0	0	0	0	0	1	0	0	0	0	0	0
NC_002745	4298	Plus	A	0	2	0	0	0	0	0	0	0	2	0	0	0	0	0	0
NC_002745	4299	Plus	A	0	0	0	2	0	0	0	0	0	0	0	1	0	0	0	0
NC_002745	4300	Plus	U	5	2	0	0	0	0	0	0	3	1	0	0	0	0	0	0
NC_002745	4301	Plus	A	8	5	5	5	0	5	0	1	3	1	1	1	0	2	0	1
NC_002745	4304	Plus	A	1	0	0	0	0	0	0	0	1	0	0	0	0	0	0	0
NC_002745	4305	Plus	C	0	0	0	1	0	0	0	0	0	0	0	1	0	0	0	0
NC_002745	4306	Plus	G	3	0	0	0	0	0	0	0	1	0	0	0	0	0	0	0
NC_002745	4311	Plus	U	31	4	0	3	0	0	1	1	11	3	0	2	0	0	1	1
NC_002745	4312	Plus	U	0	1	0	0	0	0	0	0	0	1	0	0	0	0	0	0
NC_002745	4320	Plus	A	0	0	0	3	0	0	0	0	0	0	0	1	0	0	0	0
NC_002745	4332	Plus	C	1	0	0	0	0	0	0	0	1	0	0	0	0	0	0	0
NC_002745	4335	Plus	A	0	0	0	1	0	0	0	0	0	0	0	1	0	0	0	0
NC_002745	4336	Plus	U	0	0	0	0	0	1	0	1	0	0	0	0	0	1	0	1
NC_002745	4337	Plus	U	0	0	0	1	0	0	0	0	0	0	0	1	0	0	0	0
NC_002745	4338	Plus	U	1	0	0	1	0	0	0	0	1	0	0	1	0	0	0	0
NC_002745	4341	Plus	G	1	0	0	0	0	0	0	0	1	0	0	0	0	0	0	0
NC_002745	4344	Plus	G	0	1	0	0	0	0	0	0	0	1	0	0	0	0	0	0
NC_002745	4346	Plus	U	0	0	0	0	0	0	1	0	0	0	0	0	0	0	1	0
NC_002745	4348	Plus	A	0	0	1	0	0	0	0	0	0	0	1	0	0	0	0	0
NC_002745	4351	Plus	U	0	0	0	1	0	0	0	0	0	0	0	1	0	0	0	0
NC_002745	4354	Plus	A	0	1	0	1	0	0	0	0	0	1	0	1	0	0	0	0
NC_002745	4358	Plus	U	0	1	0	0	0	0	0	0	0	1	0	0	0	0	0	0
NC_002745	4360	Plus	U	0	1	0	0	0	0	0	0	0	1	0	0	0	0	0	0
NC_002745	4364	Plus	U	1	0	0	0	0	0	0	2	1	0	0	0	0	0	0	1
NC_002745	4366	Plus	A	3	0	0	0	0	0	0	0	2	0	0	0	0	0	0	0
NC_002745	4367	Plus	A	0	0	0	0	0	0	2	0	0	0	0	0	0	0	1	0
NC_002745	4373	Plus	A	1	0	0	0	0	0	0	0	1	0	0	0	0	0	0	0
NC_002745	4380	Plus	U	0	0	0	0	1	0	0	0	0	0	0	0	1	0	0	0
NC_002745	4381	Plus	U	1	0	0	0	0	0	0	0	1	0	0	0	0	0	0	0
NC_002745	4390	Plus	A	5	0	0	0	0	0	0	0	2	0	0	0	0	0	0	0
NC_002745	4396	Plus	A	1	0	0	0	0	0	0	0	1	0	0	0	0	0	0	0
NC_002745	4399	Plus	A	0	0	0	0	2	0	0	0	0	0	0	0	1	0	0	0
NC_002745	4430	Plus	G	1	0	5	0	0	0	1	0	1	0	2	0	0	0	1	0
NC_002745	4434	Plus	U	2	0	0	0	0	0	0	0	1	0	0	0	0	0	0	0
NC_002745	4440	Plus	A	0	5	0	0	0	0	0	0	0	1	0	0	0	0	0	0
NC_002745	4443	Plus	U	2	0	0	0	0	0	0	0	1	0	0	0	0	0	0	0
NC_002745	4446	Plus	G	0	0	0	0	0	0	0	1	0	0	0	0	0	0	0	1
NC_002745	4449	Plus	G	0	0	0	2	0	0	0	0	0	0	0	1	0	0	0	0
NC_002745	4454	Plus	A	1	0	0	0	0	0	0	0	1	0	0	0	0	0	0	0
NC_002745	4456	Plus	A	1	0	1	2	0	0	0	0	1	0	1	1	0	0	0	0
NC_002745	4462	Plus	A	0	0	1	0	0	0	0	0	0	0	1	0	0	0	0	0
NC_002745	4464	Plus	U	0	1	0	0	0	0	0	0	0	1	0	0	0	0	0	0
NC_002745	4472	Plus	A	1	0	0	0	0	0	0	0	1	0	0	0	0	0	0	0
NC_002745	4473	Plus	U	6	2	0	0	0	0	0	0	3	1	0	0	0	0	0	0
NC_002745	4479	Plus	A	1	0	0	0	0	0	0	0	1	0	0	0	0	0	0	0
NC_002745	4480	Plus	U	1	0	0	0	0	0	0	0	1	0	0	0	0	0	0	0
NC_002745	4484	Plus	A	1	0	0	0	0	0	0	0	1	0	0	0	0	0	0	0
NC_002745	4489	Plus	C	5	0	0	0	0	0	0	0	1	0	0	0	0	0	0	0
NC_002745	4490	Plus	U	1	0	0	0	0	0	0	0	1	0	0	0	0	0	0	0
NC_002745	4492	Plus	A	2	0	0	0	0	0	0	0	1	0	0	0	0	0	0	0
NC_002745	4496	Plus	A	1	0	0	0	0	0	0	0	1	0	0	0	0	0	0	0
NC_002745	4498	Plus	G	1	0	0	0	0	0	0	0	1	0	0	0	0	0	0	0
NC_002745	4503	Plus	C	3	0	0	0	0	0	0	0	2	0	0	0	0	0	0	0
NC_002745	4508	Plus	U	0	0	0	0	1	0	0	0	0	0	0	0	1	0	0	0
NC_002745	4511	Plus	U	1	0	0	0	0	0	0	0	1	0	0	0	0	0	0	0
NC_002745	4516	Plus	A	0	1	0	0	0	0	0	0	0	1	0	0	0	0	0	0
NC_002745	4533	Plus	A	1	0	5	0	0	0	0	0	1	0	2	0	0	0	0	0
NC_002745	4535	Plus	A	0	0	0	1	0	0	0	0	0	0	0	1	0	0	0	0
NC_002745	4542	Plus	C	1	0	0	1	0	0	0	0	1	0	0	1	0	0	0	0
NC_002745	4554	Plus	A	1	0	0	0	0	0	0	2	1	0	0	0	0	0	0	1
NC_002745	4555	Plus	C	1	0	0	0	0	0	0	0	1	0	0	0	0	0	0	0
NC_002745	4557	Plus	A	0	0	0	0	0	0	0	1	0	0	0	0	0	0	0	1
NC_002745	4558	Plus	A	4	0	0	4	0	0	0	3	3	0	0	1	0	0	0	1
NC_002745	4559	Plus	U	4	0	0	0	0	0	0	0	3	0	0	0	0	0	0	0
NC_002745	4561	Plus	A	1	0	0	0	0	0	0	0	1	0	0	0	0	0	0	0
NC_002745	4565	Plus	A	0	0	0	0	0	1	0	0	0	0	0	0	0	1	0	0
NC_002745	4570	Plus	C	5	1	0	0	0	0	0	0	4	1	0	0	0	0	0	0
NC_002745	4571	Plus	G	0	0	0	2	0	0	0	0	0	0	0	1	0	0	0	0
NC_002745	4572	Plus	U	1	0	0	0	0	0	0	0	1	0	0	0	0	0	0	0
NC_002745	4573	Plus	U	1	0	0	0	0	0	0	0	1	0	0	0	0	0	0	0
NC_002745	4574	Plus	G	2	0	0	0	0	0	0	0	1	0	0	0	0	0	0	0
NC_002745	4583	Plus	U	0	0	0	2	0	0	0	0	0	0	0	1	0	0	0	0
NC_002745	4588	Plus	U	3	0	0	0	0	0	0	1	1	0	0	0	0	0	0	1
NC_002745	4591	Plus	C	1	0	0	0	2	0	0	1	1	0	0	0	1	0	0	1
NC_002745	4597	Plus	U	2	0	0	0	0	0	0	0	1	0	0	0	0	0	0	0
NC_002745	4598	Plus	U	3	1	0	0	0	0	0	0	1	1	0	0	0	0	0	0
NC_002745	4600	Plus	A	1	0	2	0	0	0	0	0	1	0	1	0	0	0	0	0
NC_002745	4602	Plus	U	0	0	0	1	0	0	0	0	0	0	0	1	0	0	0	0
NC_002745	4608	Plus	U	1	0	0	0	0	0	0	0	1	0	0	0	0	0	0	0
NC_002745	4610	Plus	U	2	0	0	0	0	0	0	0	2	0	0	0	0	0	0	0
NC_002745	4614	Plus	C	0	5	0	1	0	0	0	0	0	1	0	1	0	0	0	0
NC_002745	4616	Plus	A	0	0	0	3	0	0	0	0	0	0	0	1	0	0	0	0
NC_002745	4619	Plus	U	0	1	0	1	0	0	0	0	0	1	0	1	0	0	0	0
NC_002745	4620	Plus	G	0	3	0	0	0	0	0	0	0	1	0	0	0	0	0	0
NC_002745	4621	Plus	A	3	0	0	0	0	0	0	0	1	0	0	0	0	0	0	0
NC_002745	4632	Plus	C	2	0	0	0	0	0	0	0	1	0	0	0	0	0	0	0
NC_002745	4641	Plus	A	0	0	0	1	0	0	0	0	0	0	0	1	0	0	0	0
NC_002745	4646	Plus	G	2	0	0	0	0	0	0	0	1	0	0	0	0	0	0	0
NC_002745	4651	Plus	U	0	0	0	1	0	0	0	0	0	0	0	1	0	0	0	0
NC_002745	4652	Plus	U	0	0	0	1	0	1	0	0	0	0	0	1	0	1	0	0
NC_002745	4655	Plus	U	1	0	0	0	0	0	1	0	1	0	0	0	0	0	1	0
NC_002745	4657	Plus	G	1	0	0	0	0	0	0	0	1	0	0	0	0	0	0	0
NC_002745	4664	Plus	U	2	0	0	0	0	0	0	0	1	0	0	0	0	0	0	0
NC_002745	4665	Plus	A	1	0	0	0	0	0	0	0	1	0	0	0	0	0	0	0
NC_002745	4666	Plus	U	0	3	0	0	1	0	0	0	0	1	0	0	1	0	0	0
NC_002745	4673	Plus	A	5	0	0	0	0	0	0	0	1	0	0	0	0	0	0	0
NC_002745	4676	Plus	A	0	0	1	0	1	1	0	0	0	0	1	0	1	1	0	0
NC_002745	4684	Plus	G	0	0	0	2	0	0	0	0	0	0	0	2	0	0	0	0
NC_002745	4685	Plus	A	2	0	0	0	0	0	0	0	1	0	0	0	0	0	0	0
NC_002745	4686	Plus	G	3	0	0	0	0	0	0	0	1	0	0	0	0	0	0	0
NC_002745	4687	Plus	G	1	0	0	0	0	0	2	1	1	0	0	0	0	0	1	1
NC_002745	4688	Plus	C	0	0	0	1	0	0	0	0	0	0	0	1	0	0	0	0
NC_002745	4689	Plus	A	0	1	0	0	0	0	0	0	0	1	0	0	0	0	0	0
NC_002745	4690	Plus	U	0	0	7	0	0	0	0	0	0	0	2	0	0	0	0	0
NC_002745	4693	Plus	G	2	0	1	0	0	0	1	0	1	0	1	0	0	0	1	0
NC_002745	4694	Plus	C	3	0	0	0	0	0	0	0	1	0	0	0	0	0	0	0
NC_002745	4696	Plus	U	2	0	0	0	0	0	0	0	2	0	0	0	0	0	0	0
NC_002745	4697	Plus	A	4	0	0	0	0	0	0	0	1	0	0	0	0	0	0	0
NC_002745	4698	Plus	U	2	0	1	0	0	0	0	0	1	0	1	0	0	0	0	0
NC_002745	4701	Plus	G	0	1	0	0	0	0	0	0	0	1	0	0	0	0	0	0
NC_002745	4702	Plus	G	4	0	0	3	1	1	0	1	2	0	0	1	1	1	0	1
NC_002745	4703	Plus	A	5	3	0	0	0	0	0	0	2	1	0	0	0	0	0	0
NC_002745	4704	Plus	C	0	3	0	0	0	0	0	1	0	1	0	0	0	0	0	1
NC_002745	4705	Plus	C	1	0	0	0	0	0	0	0	1	0	0	0	0	0	0	0
NC_002745	4706	Plus	A	2	0	0	0	0	0	0	0	2	0	0	0	0	0	0	0
NC_002745	4711	Plus	G	0	0	0	2	0	0	1	0	0	0	0	1	0	0	1	0
NC_002745	4714	Plus	A	0	0	0	2	0	0	0	0	0	0	0	2	0	0	0	0
NC_002745	4716	Plus	G	0	1	0	0	0	0	0	0	0	1	0	0	0	0	0	0
NC_002745	4718	Plus	U	0	0	0	4	0	0	0	0	0	0	0	2	0	0	0	0
NC_002745	4720	Plus	U	0	1	0	1	0	0	0	0	0	1	0	1	0	0	0	0
NC_002745	4724	Plus	U	1	0	0	2	0	0	0	0	1	0	0	2	0	0	0	0
NC_002745	4725	Plus	U	0	0	1	5	0	0	0	0	0	0	1	2	0	0	0	0
NC_002745	4726	Plus	U	1	0	0	0	0	0	0	0	1	0	0	0	0	0	0	0
NC_002745	4727	Plus	U	0	0	0	3	0	0	0	0	0	0	0	1	0	0	0	0
NC_002745	4729	Plus	A	1	0	0	0	0	0	0	0	1	0	0	0	0	0	0	0
NC_002745	4733	Plus	G	0	0	2	0	2	0	0	0	0	0	1	0	1	0	0	0
NC_002745	4751	Plus	A	1	0	0	0	0	0	0	0	1	0	0	0	0	0	0	0
NC_002745	4753	Plus	C	4	0	0	0	0	0	0	0	1	0	0	0	0	0	0	0
NC_002745	4754	Plus	A	0	1	0	1	2	0	0	1	0	1	0	1	2	0	0	1
NC_002745	4755	Plus	U	1	0	0	0	2	0	0	1	1	0	0	0	2	0	0	1
NC_002745	4756	Plus	A	4	0	0	0	0	0	0	0	2	0	0	0	0	0	0	0
NC_002745	4759	Plus	G	1	0	0	0	0	0	0	2	1	0	0	0	0	0	0	2
NC_002745	4760	Plus	U	0	0	0	0	2	0	2	0	0	0	0	0	1	0	2	0
NC_002745	4761	Plus	U	0	1	0	0	0	0	0	0	0	1	0	0	0	0	0	0
NC_002745	4762	Plus	C	1	0	0	0	0	0	0	0	1	0	0	0	0	0	0	0
NC_002745	4763	Plus	U	1	0	0	0	0	0	0	0	1	0	0	0	0	0	0	0
NC_002745	4768	Plus	G	0	1	0	0	0	3	0	0	0	1	0	0	0	1	0	0
NC_002745	4769	Plus	A	1	0	0	0	0	0	0	0	1	0	0	0	0	0	0	0
NC_002745	4770	Plus	C	2	0	0	0	1	0	0	0	1	0	0	0	1	0	0	0
NC_002745	4773	Plus	C	2	0	0	1	1	0	0	0	2	0	0	1	1	0	0	0
NC_002745	4774	Plus	A	0	2	0	2	0	0	2	0	0	1	0	2	0	0	2	0
NC_002745	4775	Plus	A	0	0	0	0	0	1	0	0	0	0	0	0	0	1	0	0
NC_002745	4776	Plus	C	2	0	0	0	0	0	0	0	1	0	0	0	0	0	0	0
NC_002745	4777	Plus	G	2	0	0	0	0	0	0	1	1	0	0	0	0	0	0	1
NC_002745	4778	Plus	U	0	0	1	0	0	0	0	0	0	0	1	0	0	0	0	0
NC_002745	4779	Plus	A	0	0	0	1	0	0	0	0	0	0	0	1	0	0	0	0
NC_002745	4780	Plus	C	7	1	0	0	0	0	0	0	1	1	0	0	0	0	0	0
NC_002745	4783	Plus	C	2	0	0	0	0	0	0	0	1	0	0	0	0	0	0	0
NC_002745	4784	Plus	G	0	1	0	0	0	0	0	0	0	1	0	0	0	0	0	0
NC_002745	4785	Plus	G	0	0	1	0	0	0	0	0	0	0	1	0	0	0	0	0
NC_002745	4787	Plus	U	2	0	0	0	0	0	0	0	1	0	0	0	0	0	0	0
NC_002745	4789	Plus	U	0	0	0	1	0	3	0	0	0	0	0	1	0	1	0	0
NC_002745	4790	Plus	G	0	6	0	0	1	0	0	1	0	2	0	0	1	0	0	1
NC_002745	4792	Plus	C	3	0	0	0	0	0	0	0	1	0	0	0	0	0	0	0
NC_002745	4794	Plus	A	4	0	0	3	0	0	0	0	2	0	0	2	0	0	0	0
NC_002745	4796	Plus	U	8	0	0	2	1	0	0	0	2	0	0	2	1	0	0	0
NC_002745	4799	Plus	A	8	0	3	0	0	0	0	0	2	0	1	0	0	0	0	0
NC_002745	4800	Plus	U	0	0	1	2	0	0	0	0	0	0	1	1	0	0	0	0
NC_002745	4801	Plus	U	0	6	0	0	0	0	0	0	0	2	0	0	0	0	0	0
NC_002745	4807	Plus	A	0	0	0	0	0	1	0	0	0	0	0	0	0	1	0	0
NC_002745	4810	Plus	U	0	0	1	0	0	0	0	0	0	0	1	0	0	0	0	0
NC_002745	4815	Plus	U	0	0	0	0	0	0	2	0	0	0	0	0	0	0	1	0
NC_002745	4819	Plus	U	0	0	0	1	0	0	0	0	0	0	0	1	0	0	0	0
NC_002745	4820	Plus	G	0	0	0	1	0	0	0	0	0	0	0	1	0	0	0	0
NC_002745	4821	Plus	A	4	0	0	1	0	0	0	0	3	0	0	1	0	0	0	0
NC_002745	4822	Plus	A	3	0	0	0	0	3	0	0	2	0	0	0	0	1	0	0
NC_002745	4823	Plus	U	0	3	0	0	0	2	0	0	0	2	0	0	0	2	0	0
NC_002745	4825	Plus	U	0	0	0	3	0	0	0	0	0	0	0	1	0	0	0	0
NC_002745	4826	Plus	C	2	0	0	0	0	0	0	0	1	0	0	0	0	0	0	0
NC_002745	4827	Plus	G	1	0	0	0	0	0	0	0	1	0	0	0	0	0	0	0
NC_002745	4828	Plus	A	1	0	0	0	0	0	0	0	1	0	0	0	0	0	0	0
NC_002745	4830	Plus	G	0	1	0	0	0	0	0	0	0	1	0	0	0	0	0	0
NC_002745	4832	Plus	U	0	0	0	4	0	1	1	0	0	0	0	2	0	1	1	0
NC_002745	4834	Plus	G	5	0	1	1	1	1	1	0	2	0	1	1	1	1	1	0
NC_002745	4836	Plus	G	7	0	0	0	0	0	0	0	1	0	0	0	0	0	0	0
NC_002745	4837	Plus	A	10	0	0	0	0	4	1	0	6	0	0	0	0	1	1	0
NC_002745	4841	Plus	U	1	0	0	0	0	0	2	0	1	0	0	0	0	0	2	0
NC_002745	4842	Plus	C	1	0	0	0	0	0	0	2	1	0	0	0	0	0	0	1
NC_002745	4843	Plus	C	4	2	0	6	3	1	0	2	3	2	0	3	1	1	0	2
NC_002745	4844	Plus	C	3	0	0	0	0	0	0	0	1	0	0	0	0	0	0	0
NC_002745	4846	Plus	U	3	1	0	0	0	0	0	1	2	1	0	0	0	0	0	1
NC_002745	4849	Plus	U	0	1	0	0	2	1	0	1	0	1	0	0	2	1	0	1
NC_002745	4850	Plus	A	0	0	3	0	3	0	0	0	0	0	2	0	1	0	0	0
NC_002745	4851	Plus	U	0	0	0	1	0	0	0	0	0	0	0	1	0	0	0	0
NC_002745	4852	Plus	U	2	0	0	0	1	0	1	4	1	0	0	0	1	0	1	1
NC_002745	4853	Plus	A	0	5	0	0	0	4	0	0	0	2	0	0	0	1	0	0
NC_002745	4854	Plus	U	0	3	0	0	0	0	0	0	0	1	0	0	0	0	0	0
NC_002745	4855	Plus	U	0	0	0	3	1	0	0	0	0	0	0	2	1	0	0	0
NC_002745	4856	Plus	A	1	0	0	4	0	0	0	0	1	0	0	1	0	0	0	0
NC_002745	4858	Plus	A	1	0	0	2	0	0	0	0	1	0	0	2	0	0	0	0
NC_002745	4859	Plus	C	0	0	0	0	1	0	0	0	0	0	0	0	1	0	0	0
NC_002745	4861	Plus	A	3	0	0	0	0	0	0	0	2	0	0	0	0	0	0	0
NC_002745	4864	Plus	U	4	0	0	1	0	0	1	3	2	0	0	1	0	0	1	1
NC_002745	4867	Plus	U	1	1	0	0	3	0	1	0	1	1	0	0	2	0	1	0
NC_002745	4868	Plus	C	0	0	0	1	1	0	0	0	0	0	0	1	1	0	0	0
NC_002745	4869	Plus	A	1	0	0	1	2	0	0	0	1	0	0	1	1	0	0	0
NC_002745	4870	Plus	G	0	0	0	0	0	2	0	0	0	0	0	0	0	1	0	0
NC_002745	4872	Plus	G	0	0	0	0	0	0	1	0	0	0	0	0	0	0	1	0
NC_002745	4873	Plus	A	0	0	0	0	0	0	1	0	0	0	0	0	0	0	1	0
NC_002745	4874	Plus	A	0	2	8	0	0	3	1	1	0	1	5	0	0	1	1	1
NC_002745	4875	Plus	U	0	0	0	0	0	4	0	0	0	0	0	0	0	2	0	0
NC_002745	4876	Plus	U	11	4	0	0	2	6	0	0	1	3	0	0	1	2	0	0
NC_002745	4877	Plus	A	4	0	0	0	6	0	0	2	2	0	0	0	2	0	0	1
NC_002745	4878	Plus	G	1	0	0	0	0	0	0	0	1	0	0	0	0	0	0	0
NC_002745	4879	Plus	A	7	0	3	0	4	0	0	6	5	0	1	0	2	0	0	6
NC_002745	4880	Plus	U	0	0	0	9	0	0	0	1	0	0	0	2	0	0	0	1
NC_002745	4881	Plus	G	0	6	0	1	0	0	0	0	0	2	0	1	0	0	0	0
NC_002745	4882	Plus	A	1	0	0	0	0	0	1	0	1	0	0	0	0	0	1	0
NC_002745	4885	Plus	C	2	0	0	0	0	0	0	0	1	0	0	0	0	0	0	0
NC_002745	4886	Plus	G	0	2	1	0	1	0	0	1	0	1	1	0	1	0	0	1
NC_002745	4888	Plus	G	0	0	0	2	0	0	0	0	0	0	0	1	0	0	0	0
NC_002745	4889	Plus	U	16	0	0	0	0	0	2	0	5	0	0	0	0	0	2	0
NC_002745	4894	Plus	C	0	0	0	0	0	0	0	1	0	0	0	0	0	0	0	1
NC_002745	4895	Plus	G	2	0	0	0	0	0	0	0	1	0	0	0	0	0	0	0
NC_002745	4896	Plus	C	5	0	0	0	0	0	0	0	2	0	0	0	0	0	0	0
NC_002745	4897	Plus	A	3	2	0	0	0	0	2	1	2	2	0	0	0	0	1	1
NC_002745	4898	Plus	U	0	4	0	4	0	0	0	1	0	1	0	1	0	0	0	1
NC_002745	4899	Plus	U	1	3	0	0	0	0	0	0	1	1	0	0	0	0	0	0
NC_002745	4900	Plus	U	2	0	0	0	0	1	0	0	1	0	0	0	0	1	0	0
NC_002745	4903	Plus	U	3	0	0	1	0	0	0	0	1	0	0	1	0	0	0	0
NC_002745	4907	Plus	U	16	0	1	0	0	0	2	0	4	0	1	0	0	0	1	0
NC_002745	4912	Plus	U	1	1	0	0	0	0	0	0	1	1	0	0	0	0	0	0
NC_002745	4918	Plus	A	2	0	0	0	0	2	0	0	2	0	0	0	0	1	0	0
NC_002745	4919	Plus	U	4	4	0	4	0	0	0	0	1	1	0	1	0	0	0	0
NC_002745	4921	Plus	A	1	0	0	0	0	0	0	0	1	0	0	0	0	0	0	0
NC_002745	4922	Plus	A	0	0	0	0	0	0	0	1	0	0	0	0	0	0	0	1
NC_002745	4927	Plus	A	7	0	0	0	0	0	0	0	1	0	0	0	0	0	0	0
NC_002745	4928	Plus	A	0	3	2	0	0	3	0	0	0	1	2	0	0	1	0	0
NC_002745	4929	Plus	A	0	0	0	0	5	0	0	0	0	0	0	0	1	0	0	0
NC_002745	4930	Plus	C	0	0	0	0	0	0	1	1	0	0	0	0	0	0	1	1
NC_002745	4931	Plus	A	0	0	0	0	0	0	0	1	0	0	0	0	0	0	0	1
NC_002745	4933	Plus	U	0	0	0	2	0	0	0	0	0	0	0	1	0	0	0	0
NC_002745	4935	Plus	G	0	0	0	5	0	0	0	0	0	0	0	1	0	0	0	0
NC_002745	4941	Plus	A	5	0	0	0	0	0	0	0	2	0	0	0	0	0	0	0
NC_002745	4942	Plus	C	0	0	0	2	0	0	0	0	0	0	0	1	0	0	0	0
NC_002745	4943	Plus	G	1	0	0	0	0	0	0	0	1	0	0	0	0	0	0	0
NC_002745	4944	Plus	A	1	0	0	0	0	0	0	0	1	0	0	0	0	0	0	0
NC_002745	4951	Plus	U	0	0	0	2	0	0	0	0	0	0	0	1	0	0	0	0
NC_002745	4953	Plus	G	0	0	0	5	0	0	0	0	0	0	0	2	0	0	0	0
NC_002745	4954	Plus	A	1	0	0	0	0	0	0	0	1	0	0	0	0	0	0	0
NC_002745	4955	Plus	U	3	0	0	0	2	1	3	0	2	0	0	0	1	1	1	0
NC_002745	4958	Plus	U	0	1	0	0	0	0	1	0	0	1	0	0	0	0	1	0
NC_002745	4963	Plus	A	0	0	0	0	1	0	0	0	0	0	0	0	1	0	0	0
NC_002745	4964	Plus	U	0	0	0	4	0	6	1	0	0	0	0	1	0	1	1	0
NC_002745	4965	Plus	C	1	0	0	0	0	0	0	0	1	0	0	0	0	0	0	0
NC_002745	4968	Plus	G	0	0	1	0	0	0	0	0	0	0	1	0	0	0	0	0
NC_002745	4969	Plus	A	0	0	1	0	0	0	0	1	0	0	1	0	0	0	0	1
NC_002745	4971	Plus	A	0	0	0	0	0	1	0	0	0	0	0	0	0	1	0	0
NC_002745	4972	Plus	U	0	2	0	0	0	0	0	0	0	1	0	0	0	0	0	0
NC_002745	4973	Plus	C	1	0	0	0	0	0	0	0	1	0	0	0	0	0	0	0
NC_002745	4974	Plus	A	2	0	0	0	0	0	0	0	1	0	0	0	0	0	0	0
NC_002745	4975	Plus	U	1	0	0	5	5	1	0	1	1	0	0	2	2	1	0	1
NC_002745	4976	Plus	G	0	0	0	7	0	0	0	0	0	0	0	2	0	0	0	0
NC_002745	4978	Plus	A	0	0	0	2	0	0	2	0	0	0	0	1	0	0	1	0
NC_002745	4979	Plus	U	0	1	0	0	0	0	2	0	0	1	0	0	0	0	1	0
NC_002745	4980	Plus	A	0	0	0	0	0	0	0	1	0	0	0	0	0	0	0	1
NC_002745	4981	Plus	A	0	0	0	2	0	0	0	0	0	0	0	1	0	0	0	0
NC_002745	4982	Plus	C	1	2	0	0	2	0	0	0	1	1	0	0	1	0	0	0
NC_002745	4984	Plus	C	0	0	0	0	1	0	0	2	0	0	0	0	1	0	0	1
NC_002745	4985	Plus	U	5	0	0	0	1	6	0	0	2	0	0	0	1	3	0	0
NC_002745	4986	Plus	A	0	0	0	0	0	0	0	1	0	0	0	0	0	0	0	1
NC_002745	4987	Plus	A	2	0	0	2	0	0	0	1	2	0	0	2	0	0	0	1
NC_002745	4988	Plus	A	0	1	0	0	0	0	1	0	0	1	0	0	0	0	1	0
NC_002745	4989	Plus	U	2	0	0	0	0	0	0	0	1	0	0	0	0	0	0	0
NC_002745	4990	Plus	U	4	0	0	2	0	2	0	0	1	0	0	1	0	1	0	0
NC_002745	4991	Plus	G	0	0	0	1	0	0	0	0	0	0	0	1	0	0	0	0
NC_002745	4992	Plus	U	4	0	0	0	3	2	2	0	4	0	0	0	2	1	2	0
NC_002745	4993	Plus	A	1	0	0	0	1	0	1	0	1	0	0	0	1	0	1	0
NC_002745	4994	Plus	U	1	0	0	0	0	0	0	0	1	0	0	0	0	0	0	0
NC_002745	4995	Plus	C	0	0	0	2	0	0	0	0	0	0	0	1	0	0	0	0
NC_002745	4996	Plus	G	0	0	3	1	0	0	0	0	0	0	2	1	0	0	0	0
NC_002745	4997	Plus	U	3	2	0	0	0	0	0	0	3	1	0	0	0	0	0	0
NC_002745	4999	Plus	U	7	3	0	2	0	0	0	0	5	1	0	1	0	0	0	0
NC_002745	5000	Plus	U	0	0	2	1	0	0	2	0	0	0	1	1	0	0	2	0
NC_002745	5001	Plus	A	1	6	0	0	0	0	0	0	1	1	0	0	0	0	0	0
NC_002745	5002	Plus	A	6	1	0	0	0	1	0	0	3	1	0	0	0	1	0	0
NC_002745	5003	Plus	U	1	1	0	1	0	0	1	0	1	1	0	1	0	0	1	0
NC_002745	5004	Plus	C	6	2	0	3	0	3	0	2	3	1	0	2	0	1	0	1
NC_002745	5005	Plus	A	4	6	1	2	0	5	3	0	3	3	1	1	0	2	2	0
NC_002745	5006	Plus	A	1	0	0	0	0	0	1	0	1	0	0	0	0	0	1	0
NC_002745	5007	Plus	G	8	0	2	1	1	0	0	0	3	0	2	1	1	0	0	0
NC_002745	5008	Plus	G	13	5	0	2	1	0	2	0	8	3	0	2	1	0	2	0
NC_002745	5009	Plus	U	2	0	2	2	0	0	0	0	2	0	1	2	0	0	0	0
NC_002745	5010	Plus	G	8	3	0	5	1	0	0	0	3	2	0	2	1	0	0	0
NC_002745	5011	Plus	A	2	0	0	3	0	0	0	0	1	0	0	2	0	0	0	0
NC_002745	5012	Plus	A	0	1	2	0	0	0	0	1	0	1	1	0	0	0	0	1
NC_002745	5013	Plus	A	4	1	0	1	0	7	0	0	1	1	0	1	0	1	0	0
NC_002745	5014	Plus	U	5	2	1	5	1	2	2	1	5	1	1	2	1	1	2	1
NC_002745	5015	Plus	U	2	0	0	6	0	1	0	0	1	0	0	4	0	1	0	0
NC_002745	5016	Plus	A	0	0	0	1	0	0	2	0	0	0	0	1	0	0	1	0
NC_002745	5017	Plus	U	0	0	0	5	0	0	1	0	0	0	0	3	0	0	1	0
NC_002745	5018	Plus	A	4	0	0	0	0	0	0	0	1	0	0	0	0	0	0	0
NC_002745	5019	Plus	A	1	0	0	0	0	0	0	0	1	0	0	0	0	0	0	0
NC_002745	5020	Plus	A	5	0	0	6	0	0	0	0	4	0	0	2	0	0	0	0
NC_002745	5021	Plus	G	1	0	8	2	2	0	0	0	1	0	3	2	2	0	0	0
NC_002745	5022	Plus	U	3	4	10	0	0	1	0	0	2	3	2	0	0	1	0	0
NC_002745	5023	Plus	A	1	0	0	0	0	0	0	0	1	0	0	0	0	0	0	0
NC_002745	5024	Plus	A	1	1	0	0	0	0	0	0	1	1	0	0	0	0	0	0
NC_002745	5025	Plus	C	1	2	5	4	0	9	2	0	1	2	1	2	0	4	2	0
NC_002745	5026	Plus	A	0	0	0	0	1	0	1	0	0	0	0	0	1	0	1	0
NC_002745	5027	Plus	G	1	2	1	6	0	1	0	0	1	2	1	2	0	1	0	0
NC_002745	5028	Plus	A	3	0	0	0	0	3	0	0	2	0	0	0	0	1	0	0
NC_002745	5029	Plus	A	0	0	0	0	0	0	2	0	0	0	0	0	0	0	1	0
NC_002745	5030	Plus	A	1	0	0	0	0	0	0	0	1	0	0	0	0	0	0	0
NC_002745	5031	Plus	G	5	7	6	0	0	0	0	0	3	2	1	0	0	0	0	0
NC_002745	5032	Plus	C	3	3	5	4	0	0	0	0	3	1	1	2	0	0	0	0
NC_002745	5033	Plus	G	6	2	3	4	0	1	0	0	2	2	1	2	0	1	0	0
NC_002745	5034	Plus	A	0	0	0	0	1	0	0	0	0	0	0	0	1	0	0	0
NC_002745	5035	Plus	U	2	1	1	25	0	0	0	0	1	1	1	9	0	0	0	0
NC_002745	5036	Plus	G	1	0	0	11	3	0	0	0	1	0	0	1	1	0	0	0
NC_002745	5038	Plus	U	4	5	1	4	3	0	3	4	3	2	1	1	2	0	2	1
NC_002745	5039	Plus	G	2	0	0	0	0	6	0	0	1	0	0	0	0	3	0	0
NC_002745	5040	Plus	A	1	0	0	1	0	0	0	0	1	0	0	1	0	0	0	0
NC_002745	5041	Plus	C	7	9	0	10	0	1	1	1	4	5	0	2	0	1	1	1
NC_002745	5042	Plus	U	2	0	0	1	0	0	0	0	2	0	0	1	0	0	0	0
NC_002745	5043	Plus	G	0	2	0	0	1	0	0	0	0	1	0	0	1	0	0	0
NC_002745	5044	Plus	C	0	0	0	0	0	0	0	1	0	0	0	0	0	0	0	1
NC_002745	5045	Plus	A	1	0	0	0	0	0	0	0	1	0	0	0	0	0	0	0
NC_002745	5046	Plus	U	1	0	0	0	0	0	0	0	1	0	0	0	0	0	0	0
NC_002745	5047	Plus	U	2	0	1	0	2	3	0	1	1	0	1	0	2	1	0	1
NC_002745	5050	Plus	C	1	0	0	0	0	0	0	0	1	0	0	0	0	0	0	0
NC_002745	5052	Plus	G	0	0	0	0	0	0	1	1	0	0	0	0	0	0	1	1
NC_002745	5053	Plus	A	0	0	0	0	0	0	1	1	0	0	0	0	0	0	1	1
NC_002745	5056	Plus	U	8	6	0	4	0	0	1	1	3	2	0	2	0	0	1	1
NC_002745	5057	Plus	A	1	0	0	0	0	0	0	0	1	0	0	0	0	0	0	0
NC_002745	5058	Plus	A	0	0	0	1	0	0	0	0	0	0	0	1	0	0	0	0
NC_002745	5059	Plus	A	1	0	0	2	0	0	0	0	1	0	0	1	0	0	0	0
NC_002745	5061	Plus	A	2	0	1	0	1	1	0	0	2	0	1	0	1	1	0	0
NC_002745	5062	Plus	A	0	0	0	1	0	0	0	0	0	0	0	1	0	0	0	0
NC_002745	5064	Plus	A	1	0	0	0	0	0	0	0	1	0	0	0	0	0	0	0
NC_002745	5066	Plus	G	3	0	0	0	0	0	0	0	2	0	0	0	0	0	0	0
NC_002745	5067	Plus	G	0	1	0	0	0	2	0	0	0	1	0	0	0	1	0	0
NC_002745	5068	Plus	A	2	0	0	1	3	0	0	2	2	0	0	1	1	0	0	1
NC_002745	5070	Plus	A	2	0	0	0	0	0	0	0	2	0	0	0	0	0	0	0
NC_002745	5071	Plus	A	4	5	1	0	0	3	5	0	1	3	1	0	0	2	3	0
NC_002745	5072	Plus	U	0	0	0	0	0	0	0	2	0	0	0	0	0	0	0	1
NC_002745	5073	Plus	U	22	7	7	15	7	7	11	4	8	4	4	7	2	2	6	3
NC_002745	5074	Plus	A	1	1	1	1	1	0	1	0	1	1	1	1	1	0	1	0
NC_002745	5075	Plus	U	2	0	0	0	0	0	1	0	2	0	0	0	0	0	1	0
NC_002745	5076	Plus	G	0	0	4	0	0	0	0	0	0	0	2	0	0	0	0	0
NC_002745	5077	Plus	G	1	0	0	0	0	0	0	0	1	0	0	0	0	0	0	0
NC_002745	5079	Plus	G	0	2	0	0	0	1	0	0	0	1	0	0	0	1	0	0
NC_002745	5083	Plus	G	1	1	0	7	0	0	0	0	1	1	0	1	0	0	0	0
NC_002745	5084	Plus	G	2	0	0	2	0	0	0	0	2	0	0	1	0	0	0	0
NC_002745	5085	Plus	C	0	0	0	0	1	0	0	0	0	0	0	0	1	0	0	0
NC_002745	5086	Plus	A	3	0	0	3	1	0	0	2	2	0	0	1	1	0	0	2
NC_002745	5087	Plus	A	1	1	0	1	0	2	0	0	1	1	0	1	0	1	0	0
NC_002745	5089	Plus	U	1	0	0	0	1	0	0	0	1	0	0	0	1	0	0	0
NC_002745	5090	Plus	A	0	0	0	1	0	0	1	0	0	0	0	1	0	0	1	0
NC_002745	5091	Plus	C	0	2	1	0	0	0	0	0	0	1	1	0	0	0	0	0
NC_002745	5092	Plus	A	4	1	1	0	0	0	0	0	3	1	1	0	0	0	0	0
NC_002745	5093	Plus	A	3	0	0	12	0	0	0	1	1	0	0	1	0	0	0	1
NC_002745	5094	Plus	G	0	1	0	3	0	0	0	0	0	1	0	1	0	0	0	0
NC_002745	5095	Plus	U	2	3	0	3	0	2	0	0	1	2	0	2	0	2	0	0
NC_002745	5096	Plus	A	1	0	1	1	0	0	0	0	1	0	1	1	0	0	0	0
NC_002745	5097	Plus	U	1	0	0	0	0	0	0	0	1	0	0	0	0	0	0	0
NC_002745	5098	Plus	U	3	0	0	1	1	4	0	0	2	0	0	1	1	2	0	0
NC_002745	5099	Plus	A	0	0	0	9	0	0	0	0	0	0	0	1	0	0	0	0
NC_002745	5100	Plus	G	0	1	0	0	0	0	0	0	0	1	0	0	0	0	0	0
NC_002745	5101	Plus	A	2	0	7	0	0	0	0	0	1	0	3	0	0	0	0	0
NC_002745	5102	Plus	A	1	0	0	1	0	0	0	0	1	0	0	1	0	0	0	0
NC_002745	5103	Plus	G	0	0	2	0	0	2	0	0	0	0	2	0	0	1	0	0
NC_002745	5104	Plus	G	3	2	0	0	0	0	0	0	2	1	0	0	0	0	0	0
NC_002745	5105	Plus	U	0	2	0	3	0	0	0	0	0	1	0	2	0	0	0	0
NC_002745	5107	Plus	U	0	3	4	3	0	2	0	3	0	2	1	2	0	2	0	3
NC_002745	5109	Plus	G	1	0	0	0	0	0	0	0	1	0	0	0	0	0	0	0
NC_002745	5110	Plus	A	0	5	0	4	0	0	0	0	0	1	0	2	0	0	0	0
NC_002745	5111	Plus	A	0	0	1	1	0	1	0	0	0	0	1	1	0	1	0	0
NC_002745	5112	Plus	G	1	0	0	0	0	0	0	0	1	0	0	0	0	0	0	0
NC_002745	5113	Plus	C	0	3	0	1	1	0	0	0	0	2	0	1	1	0	0	0
NC_002745	5114	Plus	A	0	4	0	1	0	0	0	0	0	1	0	1	0	0	0	0
NC_002745	5115	Plus	G	1	0	0	0	0	0	0	0	1	0	0	0	0	0	0	0
NC_002745	5116	Plus	U	1	2	2	0	1	2	0	3	1	1	1	0	1	1	0	3
NC_002745	5117	Plus	A	1	0	0	5	0	0	0	0	1	0	0	1	0	0	0	0
NC_002745	5119	Plus	G	0	0	0	1	0	0	1	0	0	0	0	1	0	0	1	0
NC_002745	5120	Plus	U	2	0	0	0	0	0	0	0	1	0	0	0	0	0	0	0
NC_002745	5122	Plus	A	1	1	0	0	0	0	0	0	1	1	0	0	0	0	0	0
NC_002745	5125	Plus	G	1	0	0	2	0	2	0	0	1	0	0	2	0	2	0	0
NC_002745	5126	Plus	A	1	0	0	1	0	0	0	0	1	0	0	1	0	0	0	0
NC_002745	5131	Plus	G	0	0	0	1	0	0	0	0	0	0	0	1	0	0	0	0
NC_002745	5134	Plus	U	0	5	0	0	0	0	0	0	0	3	0	0	0	0	0	0
NC_002745	5137	Plus	A	0	0	0	1	0	0	0	0	0	0	0	1	0	0	0	0
NC_002745	5138	Plus	U	0	0	0	0	0	1	0	0	0	0	0	0	0	1	0	0
NC_002745	5140	Plus	U	2	0	0	0	0	0	0	1	2	0	0	0	0	0	0	1
NC_002745	5144	Plus	A	0	0	0	2	0	0	0	1	0	0	0	2	0	0	0	1
NC_002745	5145	Plus	U	3	3	0	1	0	0	0	0	1	2	0	1	0	0	0	0
NC_002745	5146	Plus	C	13	1	0	1	1	0	0	1	8	1	0	1	1	0	0	1
NC_002745	5148	Plus	A	1	0	0	0	0	0	0	0	1	0	0	0	0	0	0	0
NC_002745	5149	Plus	C	11	1	0	20	0	0	0	2	6	1	0	5	0	0	0	2
NC_002745	5150	Plus	U	2	0	0	0	1	1	0	0	1	0	0	0	1	1	0	0
NC_002745	5152	Plus	C	0	1	0	5	0	0	1	0	0	1	0	2	0	0	1	0
NC_002745	5155	Plus	A	0	1	0	0	0	2	2	2	0	1	0	0	0	2	2	2
NC_002745	5156	Plus	G	0	0	0	1	0	0	0	1	0	0	0	1	0	0	0	1
NC_002745	5158	Plus	G	0	1	2	0	0	0	0	0	0	1	1	0	0	0	0	0
NC_002745	5162	Plus	U	0	1	5	4	1	0	1	1	0	1	2	3	1	0	1	1
NC_002745	5163	Plus	U	0	3	4	2	0	0	0	0	0	1	1	2	0	0	0	0
NC_002745	5164	Plus	U	4	6	9	3	0	1	0	0	4	3	3	2	0	1	0	0
NC_002745	5165	Plus	G	6	1	0	0	1	0	0	0	3	1	0	0	1	0	0	0
NC_002745	5166	Plus	C	0	8	2	1	0	0	1	0	0	2	1	1	0	0	1	0
NC_002745	5167	Plus	A	1	0	0	0	0	0	0	1	1	0	0	0	0	0	0	1
NC_002745	5169	Plus	C	0	1	0	0	0	0	0	0	0	1	0	0	0	0	0	0
NC_002745	5171	Plus	U	0	0	0	5	1	0	0	0	0	0	0	1	1	0	0	0
NC_002745	5173	Plus	U	2	2	0	7	0	0	2	0	1	1	0	2	0	0	2	0
NC_002745	5174	Plus	A	0	0	0	1	0	0	0	0	0	0	0	1	0	0	0	0
NC_002745	5176	Plus	U	2	0	0	2	4	1	1	0	1	0	0	2	2	1	1	0
NC_002745	5177	Plus	G	1	1	0	1	1	1	0	0	1	1	0	1	1	1	0	0
NC_002745	5179	Plus	G	0	1	0	0	0	0	0	0	0	1	0	0	0	0	0	0
NC_002745	5182	Plus	A	0	1	0	0	0	0	0	0	0	1	0	0	0	0	0	0
NC_002745	5184	Plus	A	0	1	0	0	0	0	0	0	0	1	0	0	0	0	0	0
NC_002745	5185	Plus	U	5	1	0	1	1	0	1	0	4	1	0	1	1	0	1	0
NC_002745	5186	Plus	U	0	4	0	0	1	0	0	0	0	2	0	0	1	0	0	0
NC_002745	5188	Plus	U	5	6	0	7	1	0	0	1	2	2	0	2	1	0	0	1
NC_002745	5189	Plus	C	0	0	0	1	0	0	0	0	0	0	0	1	0	0	0	0
NC_002745	5198	Plus	U	2	1	0	0	0	2	0	0	1	1	0	0	0	1	0	0
NC_002745	5201	Plus	C	0	1	0	0	0	0	0	0	0	1	0	0	0	0	0	0
NC_002745	5205	Plus	G	1	0	0	0	0	0	0	0	1	0	0	0	0	0	0	0
NC_002745	5206	Plus	A	2	0	0	0	0	0	0	0	1	0	0	0	0	0	0	0
NC_002745	5208	Plus	G	0	0	0	1	0	0	0	0	0	0	0	1	0	0	0	0
NC_002745	5209	Plus	C	0	0	3	0	0	0	0	0	0	0	2	0	0	0	0	0
NC_002745	5211	Plus	U	0	0	0	5	0	0	0	0	0	0	0	2	0	0	0	0
NC_002745	5212	Plus	U	2	0	0	1	0	3	0	2	2	0	0	1	0	2	0	2
NC_002745	5218	Plus	G	4	0	0	1	0	0	0	3	1	0	0	1	0	0	0	1
NC_002745	5219	Plus	U	1	1	0	0	1	0	0	0	1	1	0	0	1	0	0	0
NC_002745	5220	Plus	U	0	0	0	1	0	0	2	0	0	0	0	1	0	0	1	0
NC_002745	5225	Plus	A	2	0	0	0	0	0	0	0	1	0	0	0	0	0	0	0
NC_002745	5228	Plus	U	1	0	0	1	0	0	0	0	1	0	0	1	0	0	0	0
NC_002745	5231	Plus	A	0	0	0	5	0	0	0	0	0	0	0	1	0	0	0	0
NC_002745	5232	Plus	A	5	0	0	1	1	1	0	0	3	0	0	1	1	1	0	0
NC_002745	5234	Plus	U	0	1	0	0	0	0	0	2	0	1	0	0	0	0	0	1
NC_002745	5235	Plus	G	0	0	0	1	0	0	1	0	0	0	0	1	0	0	1	0
NC_002745	5236	Plus	A	1	1	0	5	0	0	0	0	1	1	0	1	0	0	0	0
NC_002745	5238	Plus	G	0	0	0	1	0	0	0	0	0	0	0	1	0	0	0	0
NC_002745	5239	Plus	U	1	0	2	0	2	3	0	1	1	0	1	0	1	3	0	1
NC_002745	5240	Plus	U	0	4	0	0	1	2	0	1	0	1	0	0	1	1	0	1
NC_002745	5241	Plus	G	0	0	0	3	0	0	1	0	0	0	0	2	0	0	1	0
NC_002745	5242	Plus	U	1	5	0	2	1	2	0	0	1	3	0	1	1	1	0	0
NC_002745	5243	Plus	U	1	0	0	0	0	0	0	1	1	0	0	0	0	0	0	1
NC_002745	5244	Plus	A	0	0	2	5	0	0	0	0	0	0	1	1	0	0	0	0
NC_002745	5246	Plus	U	1	0	0	0	0	0	0	0	1	0	0	0	0	0	0	0
NC_002745	5247	Plus	G	1	0	0	0	0	0	0	0	1	0	0	0	0	0	0	0
NC_002745	5248	Plus	A	0	2	0	0	0	0	0	0	0	1	0	0	0	0	0	0
NC_002745	5250	Plus	A	0	0	0	0	0	2	0	0	0	0	0	0	0	1	0	0
NC_002745	5251	Plus	A	6	1	0	0	0	0	0	0	3	1	0	0	0	0	0	0
NC_002745	5253	Plus	G	0	1	1	0	0	0	0	1	0	1	1	0	0	0	0	1
NC_002745	5254	Plus	A	2	0	0	0	0	3	0	2	1	0	0	0	0	1	0	2
NC_002745	5255	Plus	U	0	2	0	0	0	0	1	1	0	1	0	0	0	0	1	1
NC_002745	5256	Plus	A	0	0	0	3	0	0	0	2	0	0	0	1	0	0	0	2
NC_002745	5257	Plus	A	3	0	0	0	0	1	0	0	2	0	0	0	0	1	0	0
NC_002745	5259	Plus	U	0	0	0	2	0	0	0	0	0	0	0	1	0	0	0	0
NC_002745	5260	Plus	G	4	0	0	1	0	0	0	0	3	0	0	1	0	0	0	0
NC_002745	5261	Plus	G	0	5	0	0	0	0	2	0	0	1	0	0	0	0	1	0
NC_002745	5262	Plus	A	0	0	0	1	0	0	0	1	0	0	0	1	0	0	0	1
NC_002745	5263	Plus	U	0	0	3	3	1	0	0	2	0	0	1	1	1	0	0	1
NC_002745	5264	Plus	U	3	0	0	0	1	1	0	0	2	0	0	0	1	1	0	0
NC_002745	5266	Plus	A	0	0	2	4	0	1	0	0	0	0	1	2	0	1	0	0
NC_002745	5269	Plus	U	0	0	0	2	1	0	0	0	0	0	0	1	1	0	0	0
NC_002745	5270	Plus	A	1	0	0	2	0	0	0	0	1	0	0	1	0	0	0	0
NC_002745	5271	Plus	A	0	0	0	4	0	1	0	0	0	0	0	1	0	1	0	0
NC_002745	5274	Plus	G	0	0	0	4	0	0	0	0	0	0	0	1	0	0	0	0
NC_002745	5276	Plus	U	2	0	4	0	1	3	0	0	1	0	2	0	1	2	0	0
NC_002745	5278	Plus	A	5	0	5	0	1	3	0	2	4	0	1	0	1	2	0	2
NC_002745	5281	Plus	G	1	0	0	0	0	0	0	0	1	0	0	0	0	0	0	0
NC_002745	5284	Plus	G	1	0	0	3	0	0	0	0	1	0	0	1	0	0	0	0
NC_002745	5285	Plus	U	0	1	2	1	0	0	0	1	0	1	1	1	0	0	0	1
NC_002745	5286	Plus	G	0	2	0	0	0	0	0	0	0	1	0	0	0	0	0	0
NC_002745	5287	Plus	G	1	0	2	7	0	0	0	0	1	0	1	3	0	0	0	0
NC_002745	5288	Plus	U	10	2	0	5	0	8	3	1	5	1	0	2	0	4	2	1
NC_002745	5289	Plus	A	0	2	0	0	0	0	0	0	0	1	0	0	0	0	0	0
NC_002745	5290	Plus	U	9	12	0	7	0	4	0	0	5	4	0	3	0	1	0	0
NC_002745	5291	Plus	C	3	0	0	0	0	0	0	0	1	0	0	0	0	0	0	0
NC_002745	5293	Plus	C	0	0	1	1	0	0	0	0	0	0	1	1	0	0	0	0
NC_002745	5294	Plus	A	1	0	0	0	0	0	0	0	1	0	0	0	0	0	0	0
NC_002745	5295	Plus	G	0	0	0	1	0	0	0	0	0	0	0	1	0	0	0	0
NC_002745	5297	Plus	U	1	0	0	1	2	1	0	0	1	0	0	1	2	1	0	0
NC_002745	5298	Plus	G	0	0	0	1	0	0	2	0	0	0	0	1	0	0	1	0
NC_002745	5299	Plus	A	2	0	0	0	0	0	0	0	1	0	0	0	0	0	0	0
NC_002745	5300	Plus	U	0	0	0	0	0	0	3	0	0	0	0	0	0	0	2	0
NC_002745	5302	Plus	U	0	0	0	1	2	0	1	0	0	0	0	1	2	0	1	0
NC_002745	5303	Plus	U	0	1	0	2	0	1	3	0	0	1	0	2	0	1	2	0
NC_002745	5304	Plus	C	1	1	1	0	0	0	0	0	1	1	1	0	0	0	0	0
NC_002745	5307	Plus	G	0	1	0	0	0	0	1	0	0	1	0	0	0	0	1	0
NC_002745	5308	Plus	A	0	0	0	6	0	2	0	1	0	0	0	2	0	1	0	1
NC_002745	5309	Plus	A	0	0	0	2	0	0	0	0	0	0	0	1	0	0	0	0
NC_002745	5310	Plus	A	0	1	0	0	1	0	0	0	0	1	0	0	1	0	0	0
NC_002745	5311	Plus	A	0	1	0	0	1	0	0	0	0	1	0	0	1	0	0	0
NC_002745	5312	Plus	A	2	0	0	5	0	0	0	0	1	0	0	1	0	0	0	0
NC_002745	5313	Plus	A	0	0	0	8	0	0	0	0	0	0	0	2	0	0	0	0
NC_002745	5314	Plus	U	0	1	0	0	0	0	0	0	0	1	0	0	0	0	0	0
NC_002745	5315	Plus	G	1	0	1	0	0	0	0	0	1	0	1	0	0	0	0	0
NC_002745	5317	Plus	G	0	0	2	2	1	0	0	2	0	0	1	1	1	0	0	1
NC_002745	5319	Plus	C	2	0	0	0	0	0	0	0	2	0	0	0	0	0	0	0
NC_002745	5320	Plus	G	0	1	0	0	0	0	0	0	0	1	0	0	0	0	0	0
NC_002745	5321	Plus	U	0	6	0	0	0	0	0	0	0	2	0	0	0	0	0	0
NC_002745	5322	Plus	C	1	0	0	1	0	0	0	0	1	0	0	1	0	0	0	0
NC_002745	5323	Plus	C	2	4	3	7	0	0	0	0	2	3	3	4	0	0	0	0
NC_002745	5324	Plus	A	3	0	0	0	0	0	2	0	2	0	0	0	0	0	1	0
NC_002745	5325	Plus	G	0	0	0	2	0	3	0	0	0	0	0	1	0	1	0	0
NC_002745	5326	Plus	C	0	6	0	1	5	4	6	3	0	2	0	1	4	3	5	1
NC_002745	5327	Plus	U	1	0	0	1	1	0	0	0	1	0	0	1	1	0	0	0
NC_002745	5335	Plus	U	1	0	5	2	0	0	0	0	1	0	1	1	0	0	0	0
NC_002745	5336	Plus	U	0	3	0	0	0	0	0	1	0	1	0	0	0	0	0	1
NC_002745	5338	Plus	U	0	0	0	1	1	0	0	0	0	0	0	1	1	0	0	0
NC_002745	5341	Plus	U	4	0	0	1	1	2	0	1	3	0	0	1	1	1	0	1
NC_002745	5343	Plus	A	0	0	0	0	0	0	1	0	0	0	0	0	0	0	1	0
NC_002745	5344	Plus	C	4	0	0	2	0	0	2	0	2	0	0	2	0	0	2	0
NC_002745	5345	Plus	U	0	0	0	1	0	0	0	0	0	0	0	1	0	0	0	0
NC_002745	5346	Plus	G	0	0	0	1	0	1	0	0	0	0	0	1	0	1	0	0
NC_002745	5347	Plus	U	7	4	0	4	3	3	1	1	4	3	0	3	3	2	1	1
NC_002745	5348	Plus	U	6	0	0	0	1	1	0	0	2	0	0	0	1	1	0	0
NC_002745	5349	Plus	U	3	2	0	0	0	0	0	0	2	1	0	0	0	0	0	0
NC_002745	5350	Plus	U	0	1	0	1	1	0	1	0	0	1	0	1	1	0	1	0
NC_002745	5351	Plus	A	0	2	0	0	0	0	0	0	0	1	0	0	0	0	0	0
NC_002745	5352	Plus	C	2	0	0	1	1	0	0	0	1	0	0	1	1	0	0	0
NC_002745	5353	Plus	A	0	0	0	1	0	0	0	0	0	0	0	1	0	0	0	0
NC_002745	5354	Plus	U	0	0	0	1	1	1	0	0	0	0	0	1	1	1	0	0
NC_002745	5355	Plus	G	0	0	0	1	0	0	0	0	0	0	0	1	0	0	0	0
NC_002745	5356	Plus	C	1	6	0	4	0	0	1	0	1	2	0	1	0	0	1	0
NC_002745	5360	Plus	U	1	0	0	2	1	0	0	1	1	0	0	1	1	0	0	1
NC_002745	5362	Plus	G	1	0	0	0	2	3	1	0	1	0	0	0	1	1	1	0
NC_002745	5363	Plus	U	1	2	0	8	5	3	1	1	1	2	0	1	5	3	1	1
NC_002745	5365	Plus	A	0	0	0	1	0	5	0	0	0	0	0	1	0	1	0	0
NC_002745	5366	Plus	A	3	9	0	1	0	0	1	1	1	2	0	1	0	0	1	1
NC_002745	5367	Plus	U	0	0	0	2	0	0	1	0	0	0	0	1	0	0	1	0
NC_002745	5368	Plus	U	0	0	1	0	0	4	0	0	0	0	1	0	0	1	0	0
NC_002745	5371	Plus	G	2	0	0	0	1	4	0	0	1	0	0	0	1	1	0	0
NC_002745	5375	Plus	U	2	3	0	0	0	0	1	0	1	1	0	0	0	0	1	0
NC_002745	5377	Plus	G	5	0	0	0	4	0	0	0	3	0	0	0	1	0	0	0
NC_002745	5378	Plus	C	0	1	0	1	0	0	0	0	0	1	0	1	0	0	0	0
NC_002745	5379	Plus	G	1	2	0	0	0	0	0	0	1	1	0	0	0	0	0	0
NC_002745	5380	Plus	G	2	1	0	0	0	0	0	0	1	1	0	0	0	0	0	0
NC_002745	5381	Plus	A	1	0	0	8	0	1	0	0	1	0	0	1	0	1	0	0
NC_002745	5382	Plus	U	1	0	0	0	0	0	0	0	1	0	0	0	0	0	0	0
NC_002745	5383	Plus	A	0	0	0	0	0	0	2	0	0	0	0	0	0	0	1	0
NC_002745	5384	Plus	C	0	0	0	0	1	0	0	0	0	0	0	0	1	0	0	0
NC_002745	5385	Plus	A	0	1	0	0	0	0	0	0	0	1	0	0	0	0	0	0
NC_002745	5386	Plus	A	4	0	0	0	0	1	0	1	2	0	0	0	0	1	0	1
NC_002745	5387	Plus	A	3	0	0	4	0	0	0	0	1	0	0	1	0	0	0	0
NC_002745	5388	Plus	G	0	0	0	1	0	0	0	0	0	0	0	1	0	0	0	0
NC_002745	5389	Plus	U	1	0	0	0	2	0	0	0	1	0	0	0	1	0	0	0
NC_002745	5390	Plus	A	0	0	4	0	0	0	0	0	0	0	1	0	0	0	0	0
NC_002745	5393	Plus	U	3	0	0	0	0	6	2	0	3	0	0	0	0	1	1	0
NC_002745	5394	Plus	G	0	0	1	0	0	0	0	0	0	0	1	0	0	0	0	0
NC_002745	5395	Plus	G	0	0	0	2	0	0	0	0	0	0	0	1	0	0	0	0
NC_002745	5397	Plus	G	0	0	0	2	0	1	0	0	0	0	0	1	0	1	0	0
NC_002745	5398	Plus	G	2	0	0	3	0	1	0	3	1	0	0	1	0	1	0	2
NC_002745	5399	Plus	U	2	0	0	0	0	6	2	0	2	0	0	0	0	1	2	0
NC_002745	5400	Plus	U	1	0	0	0	0	0	0	0	1	0	0	0	0	0	0	0
NC_002745	5401	Plus	U	1	0	5	10	0	0	0	2	1	0	1	2	0	0	0	1
NC_002745	5404	Plus	A	2	0	0	0	0	0	0	0	1	0	0	0	0	0	0	0
NC_002745	5409	Plus	G	1	0	2	0	0	0	0	0	1	0	2	0	0	0	0	0
NC_002745	5410	Plus	U	1	0	0	0	0	0	0	0	1	0	0	0	0	0	0	0
NC_002745	5411	Plus	U	0	1	0	4	0	0	1	0	0	1	0	2	0	0	1	0
NC_002745	5413	Plus	G	0	0	0	3	0	0	0	0	0	0	0	1	0	0	0	0
NC_002745	5415	Plus	U	0	0	0	7	0	0	0	0	0	0	0	3	0	0	0	0
NC_002745	5416	Plus	C	4	0	0	1	0	0	0	1	2	0	0	1	0	0	0	1
NC_002745	5419	Plus	C	1	8	0	7	4	1	1	2	1	1	0	2	2	1	1	2
NC_002745	5420	Plus	A	0	0	0	6	2	0	0	0	0	0	0	1	1	0	0	0
NC_002745	5422	Plus	U	7	0	0	0	0	0	0	0	2	0	0	0	0	0	0	0
NC_002745	5425	Plus	U	1	0	0	9	1	3	1	0	1	0	0	1	1	2	1	0
NC_002745	5426	Plus	A	1	0	0	0	0	0	0	0	1	0	0	0	0	0	0	0
NC_002745	5430	Plus	G	1	0	3	0	0	0	0	0	1	0	1	0	0	0	0	0
NC_002745	5431	Plus	C	2	0	0	0	0	0	0	0	1	0	0	0	0	0	0	0
NC_002745	5432	Plus	A	10	0	0	7	0	0	0	0	3	0	0	2	0	0	0	0
NC_002745	5433	Plus	U	0	1	0	0	0	0	0	0	0	1	0	0	0	0	0	0
NC_002745	5437	Plus	C	1	0	0	0	0	4	0	0	1	0	0	0	0	1	0	0
NC_002745	5439	Plus	C	1	0	2	0	0	0	0	0	1	0	2	0	0	0	0	0
NC_002745	5443	Plus	A	0	0	0	1	0	0	0	1	0	0	0	1	0	0	0	1
NC_002745	5444	Plus	C	1	0	0	0	0	0	0	0	1	0	0	0	0	0	0	0
NC_002745	5446	Plus	U	0	1	0	0	0	2	0	0	0	1	0	0	0	1	0	0
NC_002745	5449	Plus	A	0	0	0	0	2	1	0	1	0	0	0	0	2	1	0	1
NC_002745	5451	Plus	G	0	1	0	0	0	0	0	0	0	1	0	0	0	0	0	0
NC_002745	5452	Plus	U	2	1	1	4	2	3	2	1	1	1	1	2	1	1	1	1
NC_002745	5454	Plus	U	5	0	0	3	0	0	0	0	1	0	0	1	0	0	0	0
NC_002745	5456	Plus	U	7	0	0	6	0	4	0	0	4	0	0	1	0	1	0	0
NC_002745	5458	Plus	U	5	0	0	0	3	0	0	0	3	0	0	0	3	0	0	0
NC_002745	5462	Plus	C	3	0	0	0	1	0	0	0	1	0	0	0	1	0	0	0
NC_002745	5465	Plus	A	1	2	0	1	0	0	0	0	1	1	0	1	0	0	0	0
NC_002745	5467	Plus	A	0	3	0	3	0	0	0	3	0	1	0	1	0	0	0	2
NC_002745	5468	Plus	U	3	4	0	3	4	1	0	0	1	3	0	1	2	1	0	0
NC_002745	5469	Plus	G	4	0	0	2	0	0	0	1	2	0	0	1	0	0	0	1
NC_002745	5471	Plus	G	0	0	2	0	0	0	0	0	0	0	1	0	0	0	0	0
NC_002745	5472	Plus	A	0	0	3	0	0	0	0	2	0	0	1	0	0	0	0	2
NC_002745	5473	Plus	C	2	0	0	5	1	0	1	0	2	0	0	2	1	0	1	0
NC_002745	5474	Plus	U	3	0	2	0	0	0	0	0	2	0	1	0	0	0	0	0
NC_002745	5475	Plus	A	2	0	0	0	1	0	0	1	1	0	0	0	1	0	0	1
NC_002745	5476	Plus	U	8	0	0	10	0	0	0	0	4	0	0	3	0	0	0	0
NC_002745	5477	Plus	A	3	0	0	0	1	0	0	0	2	0	0	0	1	0	0	0
NC_002745	5478	Plus	U	6	0	0	0	0	0	2	0	3	0	0	0	0	0	2	0
NC_002745	5479	Plus	A	0	0	0	0	1	0	1	0	0	0	0	0	1	0	1	0
NC_002745	5480	Plus	U	4	0	0	0	1	4	0	2	2	0	0	0	1	1	0	1
NC_002745	5484	Plus	C	2	0	0	0	0	1	0	0	2	0	0	0	0	1	0	0
NC_002745	5488	Plus	C	0	0	0	0	0	3	0	1	0	0	0	0	0	2	0	1
NC_002745	5489	Plus	A	4	0	0	4	0	4	2	4	2	0	0	1	0	1	1	1
NC_002745	5490	Plus	U	0	0	0	0	0	0	1	0	0	0	0	0	0	0	1	0
NC_002745	5491	Plus	A	6	1	0	0	4	0	2	1	3	1	0	0	3	0	1	1
NC_002745	5492	Plus	U	0	3	0	3	2	1	0	0	0	1	0	1	1	1	0	0
NC_002745	5493	Plus	A	0	0	0	0	0	3	0	0	0	0	0	0	0	1	0	0
NC_002745	5494	Plus	A	1	2	1	2	0	0	0	0	1	1	1	1	0	0	0	0
NC_002745	5495	Plus	A	2	0	0	0	0	0	0	0	1	0	0	0	0	0	0	0
NC_002745	5501	Plus	U	1	0	1	0	0	0	1	0	1	0	1	0	0	0	1	0
NC_002745	5503	Plus	U	3	0	0	2	1	0	0	1	1	0	0	1	1	0	0	1
NC_002745	5504	Plus	A	0	0	0	1	0	0	0	0	0	0	0	1	0	0	0	0
NC_002745	5506	Plus	C	1	0	0	2	0	0	0	0	1	0	0	1	0	0	0	0
NC_002745	5507	Plus	U	0	2	0	1	2	0	0	0	0	1	0	1	1	0	0	0
NC_002745	5508	Plus	C	0	0	0	0	0	3	0	0	0	0	0	0	0	1	0	0
NC_002745	5509	Plus	A	1	0	0	0	1	0	0	0	1	0	0	0	1	0	0	0
NC_002745	5510	Plus	A	0	1	0	0	0	0	0	0	0	1	0	0	0	0	0	0
NC_002745	5512	Plus	U	0	2	5	1	0	3	1	0	0	1	1	1	0	2	1	0
NC_002745	5513	Plus	U	0	0	0	1	1	0	1	0	0	0	0	1	1	0	1	0
NC_002745	5515	Plus	A	2	0	0	0	0	0	0	0	2	0	0	0	0	0	0	0
NC_002745	5516	Plus	C	3	0	0	0	5	0	0	0	2	0	0	0	3	0	0	0
NC_002745	5517	Plus	U	2	0	0	0	0	0	0	0	1	0	0	0	0	0	0	0
NC_002745	5518	Plus	U	1	0	0	0	0	1	0	0	1	0	0	0	0	1	0	0
NC_002745	5522	Plus	A	1	0	0	0	0	0	0	0	1	0	0	0	0	0	0	0
NC_002745	5524	Plus	A	1	0	0	0	0	0	0	1	1	0	0	0	0	0	0	1
NC_002745	5526	Plus	G	1	4	0	0	0	0	1	0	1	1	0	0	0	0	1	0
NC_002745	5527	Plus	U	0	0	0	2	0	9	1	0	0	0	0	2	0	1	1	0
NC_002745	5528	Plus	U	2	2	0	0	0	0	0	0	1	1	0	0	0	0	0	0
NC_002745	5529	Plus	G	1	0	0	0	0	0	0	0	1	0	0	0	0	0	0	0
NC_002745	5530	Plus	G	1	0	0	0	0	2	2	0	1	0	0	0	0	1	1	0
NC_002745	5532	Plus	A	3	0	0	0	0	0	1	0	1	0	0	0	0	0	1	0
NC_002745	5533	Plus	C	0	5	0	0	0	0	0	0	0	1	0	0	0	0	0	0
NC_002745	5534	Plus	A	2	0	0	0	0	0	0	0	1	0	0	0	0	0	0	0
NC_002745	5535	Plus	A	6	0	0	0	0	0	1	0	2	0	0	0	0	0	1	0
NC_002745	5540	Plus	U	1	0	0	0	3	0	0	0	1	0	0	0	2	0	0	0
NC_002745	5541	Plus	A	3	0	0	0	0	0	0	0	2	0	0	0	0	0	0	0
NC_002745	5543	Plus	G	0	0	0	3	2	1	1	0	0	0	0	1	2	1	1	0
NC_002745	5544	Plus	A	2	0	0	0	0	0	0	0	1	0	0	0	0	0	0	0
NC_002745	5545	Plus	C	2	0	0	0	0	0	0	0	1	0	0	0	0	0	0	0
NC_002745	5546	Plus	A	0	0	10	1	0	0	0	0	0	0	1	1	0	0	0	0
NC_002745	5549	Plus	U	1	0	0	6	0	0	1	1	1	0	0	3	0	0	1	1
NC_002745	5551	Plus	C	1	0	0	0	0	2	2	0	1	0	0	0	0	2	2	0
NC_002745	5552	Plus	U	4	1	0	0	0	0	0	0	1	1	0	0	0	0	0	0
NC_002745	5554	Plus	U	2	0	0	0	0	6	2	1	2	0	0	0	0	2	2	1
NC_002745	5555	Plus	C	0	7	0	0	0	0	0	0	0	1	0	0	0	0	0	0
NC_002745	5556	Plus	A	0	1	0	0	0	0	0	0	0	1	0	0	0	0	0	0
NC_002745	5557	Plus	U	2	0	0	0	0	0	0	0	1	0	0	0	0	0	0	0
NC_002745	5560	Plus	G	0	0	3	0	0	0	0	3	0	0	1	0	0	0	0	1
NC_002745	5561	Plus	U	0	0	0	2	1	0	0	0	0	0	0	1	1	0	0	0
NC_002745	5562	Plus	U	0	0	0	2	0	3	1	0	0	0	0	1	0	2	1	0
NC_002745	5563	Plus	U	0	0	0	0	1	0	0	1	0	0	0	0	1	0	0	1
NC_002745	5571	Plus	G	1	0	0	0	0	0	0	0	1	0	0	0	0	0	0	0
NC_002745	5574	Plus	G	0	0	0	8	0	0	0	0	0	0	0	1	0	0	0	0
NC_002745	5578	Plus	A	0	0	1	0	0	0	0	0	0	0	1	0	0	0	0	0
NC_002745	5582	Plus	C	5	0	0	0	3	0	0	0	2	0	0	0	1	0	0	0
NC_002745	5583	Plus	U	1	0	0	0	0	0	0	0	1	0	0	0	0	0	0	0
NC_002745	5584	Plus	U	0	2	2	3	0	0	0	0	0	1	1	2	0	0	0	0
NC_002745	5585	Plus	C	4	2	0	0	0	0	1	1	1	1	0	0	0	0	1	1
NC_002745	5587	Plus	C	1	8	0	0	0	3	0	1	1	3	0	0	0	1	0	1
NC_002745	5588	Plus	A	2	0	0	0	0	0	0	0	1	0	0	0	0	0	0	0
NC_002745	5589	Plus	G	0	0	1	0	0	1	0	0	0	0	1	0	0	1	0	0
NC_002745	5592	Plus	A	3	0	0	0	0	0	1	1	1	0	0	0	0	0	1	1
NC_002745	5593	Plus	C	0	0	0	1	0	0	0	1	0	0	0	1	0	0	0	1
NC_002745	5595	Plus	A	1	0	0	0	1	0	0	0	1	0	0	0	1	0	0	0
NC_002745	5596	Plus	C	0	0	0	5	1	0	0	0	0	0	0	2	1	0	0	0
NC_002745	5597	Plus	U	3	0	0	0	0	0	0	0	2	0	0	0	0	0	0	0
NC_002745	5599	Plus	U	1	0	0	2	0	0	0	0	1	0	0	1	0	0	0	0
NC_002745	5600	Plus	A	3	0	0	1	0	6	0	3	2	0	0	1	0	5	0	2
NC_002745	5601	Plus	U	0	0	0	2	0	1	0	0	0	0	0	2	0	1	0	0
NC_002745	5602	Plus	A	0	5	0	6	0	3	1	1	0	2	0	1	0	1	1	1
NC_002745	5603	Plus	C	0	0	0	9	0	2	1	0	0	0	0	3	0	1	1	0
NC_002745	5604	Plus	A	1	0	0	1	0	0	2	0	1	0	0	1	0	0	1	0
NC_002745	5606	Plus	C	0	1	0	0	0	0	2	0	0	1	0	0	0	0	2	0
NC_002745	5608	Plus	A	5	0	0	0	0	0	0	0	3	0	0	0	0	0	0	0
NC_002745	5609	Plus	U	0	0	0	3	1	0	0	0	0	0	0	1	1	0	0	0
NC_002745	5610	Plus	G	2	0	0	0	0	0	0	1	1	0	0	0	0	0	0	1
NC_002745	5611	Plus	A	3	0	0	0	0	3	0	0	1	0	0	0	0	1	0	0
NC_002745	5613	Plus	A	0	4	0	0	0	0	0	0	0	1	0	0	0	0	0	0
NC_002745	5614	Plus	C	2	0	0	0	3	1	3	3	1	0	0	0	1	1	2	2
NC_002745	5615	Plus	A	6	0	0	0	0	0	0	0	2	0	0	0	0	0	0	0
NC_002745	5616	Plus	U	0	0	0	0	0	0	1	0	0	0	0	0	0	0	1	0
NC_002745	5617	Plus	U	1	0	0	0	2	1	2	2	1	0	0	0	1	1	1	2
NC_002745	5618	Plus	A	2	0	0	7	0	0	1	1	1	0	0	2	0	0	1	1
NC_002745	5619	Plus	C	0	0	0	0	4	0	0	0	0	0	0	0	1	0	0	0
NC_002745	5621	Plus	G	2	0	0	0	3	0	1	2	1	0	0	0	1	0	1	2
NC_002745	5622	Plus	C	0	1	0	10	0	0	0	0	0	1	0	3	0	0	0	0
NC_002745	5623	Plus	A	1	6	0	3	1	2	0	2	1	1	0	1	1	1	0	2
NC_002745	5624	Plus	G	9	0	0	1	3	0	2	2	4	0	0	1	3	0	1	2
NC_002745	5626	Plus	G	13	0	0	0	0	1	1	0	5	0	0	0	0	1	1	0
NC_002745	5627	Plus	U	0	0	0	3	1	1	1	0	0	0	0	2	1	1	1	0
NC_002745	5628	Plus	A	12	0	0	0	0	0	0	1	4	0	0	0	0	0	0	1
NC_002745	5629	Plus	U	0	0	0	1	1	0	0	0	0	0	0	1	1	0	0	0
NC_002745	5631	Plus	A	11	0	0	0	0	0	0	0	2	0	0	0	0	0	0	0
NC_002745	5636	Plus	G	1	0	0	0	0	6	1	0	1	0	0	0	0	2	1	0
NC_002745	5637	Plus	C	1	0	2	3	0	0	0	0	1	0	1	2	0	0	0	0
NC_002745	5638	Plus	U	2	2	4	0	0	6	1	1	1	1	1	0	0	2	1	1
NC_002745	5640	Plus	G	4	0	0	0	0	0	0	0	2	0	0	0	0	0	0	0
NC_002745	5641	Plus	C	1	0	0	2	0	0	3	1	1	0	0	1	0	0	3	1
NC_002745	5642	Plus	U	0	1	0	0	2	0	0	0	0	1	0	0	2	0	0	0
NC_002745	5644	Plus	U	6	0	0	0	3	1	1	2	4	0	0	0	2	1	1	1
NC_002745	5645	Plus	C	2	0	0	0	0	0	1	0	1	0	0	0	0	0	1	0
NC_002745	5647	Plus	U	1	0	0	0	3	4	1	1	1	0	0	0	2	1	1	1
NC_002745	5650	Plus	A	0	0	3	0	1	0	1	0	0	0	1	0	1	0	1	0
NC_002745	5651	Plus	C	7	0	0	1	3	0	0	0	2	0	0	1	2	0	0	0
NC_002745	5652	Plus	A	2	1	0	0	0	0	0	0	1	1	0	0	0	0	0	0
NC_002745	5653	Plus	A	1	5	0	5	0	0	0	0	1	1	0	1	0	0	0	0
NC_002745	5655	Plus	G	0	0	0	2	0	0	0	0	0	0	0	2	0	0	0	0
NC_002745	5656	Plus	G	3	0	0	0	2	0	2	0	2	0	0	0	2	0	1	0
NC_002745	5657	Plus	A	1	0	0	0	1	0	1	0	1	0	0	0	1	0	1	0
NC_002745	5658	Plus	A	2	0	0	0	1	1	0	0	1	0	0	0	1	1	0	0
NC_002745	5659	Plus	U	0	0	4	13	4	7	2	1	0	0	1	3	3	3	1	1
NC_002745	5660	Plus	U	3	0	0	0	0	0	1	2	2	0	0	0	0	0	1	1
NC_002745	5661	Plus	C	0	2	0	1	1	0	0	3	0	2	0	1	1	0	0	2
NC_002745	5662	Plus	A	9	0	0	0	4	9	2	3	1	0	0	0	1	2	1	1
NC_002745	5663	Plus	A	0	0	0	2	4	5	1	0	0	0	0	1	3	2	1	0
NC_002745	5664	Plus	A	4	1	0	0	1	0	1	0	1	1	0	0	1	0	1	0
NC_002745	5665	Plus	U	1	0	4	6	1	0	0	0	1	0	2	1	1	0	0	0
NC_002745	5666	Plus	C	3	1	0	0	2	0	4	1	2	1	0	0	1	0	2	1
NC_002745	5667	Plus	A	0	0	11	10	1	0	1	0	0	0	2	2	1	0	1	0
NC_002745	5668	Plus	C	4	0	0	0	3	22	3	2	2	0	0	0	2	8	3	1
NC_002745	5669	Plus	A	0	1	0	1	1	4	0	0	0	1	0	1	1	1	0	0
NC_002745	5670	Plus	U	1	0	2	0	0	0	0	0	1	0	1	0	0	0	0	0
NC_002745	5671	Plus	U	1	0	0	0	8	2	2	1	1	0	0	0	5	1	2	1
[truncated: 969,330 more rows]
