# Supplementary material for: Decay-Initiating Endoribonucleolytic Cleavage by RNase Y Is Kept under Tight Control via Sequence Preference and Sub-cellular Localisation
Source: PLoS Genet. 2015 Oct 16;11(10):e1005577. doi: 10.1371/journal.pgen.1005577 (PMC4608709; doi:10.1371/journal.pgen.1005577)
Supplement: S4 Table — Seqnames: Accession number for the reference genome used. 5prime pos: Position on the genome where the first (5’-end) base of the RNA maps. Strand: Strand to which the RNA correspond. Nuc5p: The first (5’-end) base of the RNA. N: Number of reads that correspond to that specific 5’-end. Q: Quantification value, i.e. number of unique Quantification Sequences, for that specific 5’-end (see also Redder, 2015 for a detailed explanation). (ZIP) [file pgen.1005577.s014.zip]

Archive with 1 entries (1 files):
- EMOTE_ambiguous-PR1.csv
