# Supplementary material for: Decay-Initiating Endoribonucleolytic Cleavage by RNase Y Is Kept under Tight Control via Sequence Preference and Sub-cellular Localisation
Source: PLoS Genet. 2015 Oct 16;11(10):e1005577. doi: 10.1371/journal.pgen.1005577 (PMC4608709; doi:10.1371/journal.pgen.1005577)
Supplement: S4 Table — Seqnames: Accession number for the reference genome used. 5prime pos: Position on the genome where the first (5’-end) base of the RNA maps. Strand: Strand to which the RNA correspond. Nuc5p: The first (5’-end) base of the RNA. N: Number of reads that correspond to that specific 5’-end. Q: Quantification value, i.e. number of unique Quantification Sequences, for that specific 5’-end (see also Redder, 2015 for a detailed explanation). (ZIP) [file pgen.1005577.s014.zip › EMOTE_ambiguous-PR1.csv]

seqnames	5prime pos	strand	nuc5p	N.WT-1	N.dY-1	N.Y367AA-1	N.Yd2-24-1	N.WT-2	N.dY-2	N.Y367AA-2	N.Yd2-24-2	Q.WT-1	Q.dY-1	Q.Y367AA-1	Q.Yd2-24-1	Q.WT-2	Q.dY-2	Q.Y367AA-2	Q.Yd2-24-2
NC_002745	2428	Plus	U	1	0	0	0	0	0	0	0	1	0	0	0	0	0	0	0
NC_002745	4847	Plus	C	2	0	0	0	0	1	0	0	1	0	0	0	0	1	0	0
NC_002745	7102	Plus	G	0	1	0	0	2	0	0	1	0	1	0	0	1	0	0	1
NC_002745	7103	Plus	U	3	0	1	0	0	0	0	0	1	0	1	0	0	0	0	0
NC_002745	7648	Plus	G	1	0	0	0	0	0	0	0	1	0	0	0	0	0	0	0
NC_002745	9145	Plus	A	14	8	2	2	0	0	0	0	8	5	2	2	0	0	0	0
NC_002745	9146	Plus	A	23	13	0	17	1	9	1	1	9	5	0	2	1	2	1	1
NC_002745	9147	Plus	G	11	4	4	2	1	1	4	3	7	3	1	2	1	1	3	2
NC_002745	24160	Plus	G	1	0	2	4	0	0	2	1	1	0	1	3	0	0	1	1
NC_002745	24191	Plus	C	0	0	0	4	0	0	0	0	0	0	0	1	0	0	0	0
NC_002745	24195	Plus	C	2	7	0	0	0	1	0	1	2	1	0	0	0	1	0	1
NC_002745	24196	Plus	A	0	1	0	2	0	0	1	1	0	1	0	1	0	0	1	1
NC_002745	24197	Plus	C	0	0	0	3	1	0	0	1	0	0	0	1	1	0	0	1
NC_002745	24198	Plus	G	4	4	17	7	7	5	27	4	3	3	8	5	5	3	18	4
NC_002745	24203	Plus	U	1	0	0	0	0	0	0	0	1	0	0	0	0	0	0	0
NC_002745	24240	Plus	U	2	0	0	0	0	0	0	0	1	0	0	0	0	0	0	0
NC_002745	24241	Plus	A	0	0	2	0	0	0	0	0	0	0	1	0	0	0	0	0
NC_002745	24242	Plus	G	110	64	19	92	1	7	8	5	67	33	9	42	1	5	8	5
NC_002745	24247	Plus	C	0	0	2	0	0	0	0	0	0	0	1	0	0	0	0	0
NC_002745	24253	Plus	G	1	0	0	0	0	0	0	0	1	0	0	0	0	0	0	0
NC_002745	24261	Plus	U	0	2	0	0	0	0	0	0	0	1	0	0	0	0	0	0
NC_002745	24264	Plus	C	0	0	0	1	0	0	0	0	0	0	0	1	0	0	0	0
NC_002745	24266	Plus	C	5	0	0	0	0	0	0	0	5	0	0	0	0	0	0	0
NC_002745	24267	Plus	G	3	0	0	0	0	0	0	0	2	0	0	0	0	0	0	0
NC_002745	24268	Plus	C	0	0	0	4	0	0	0	0	0	0	0	1	0	0	0	0
NC_002745	24269	Plus	C	6	9	0	1	0	0	0	0	2	2	0	1	0	0	0	0
NC_002745	24270	Plus	U	0	0	1	0	0	0	0	0	0	0	1	0	0	0	0	0
NC_002745	24276	Plus	U	2	2	1	4	0	0	0	0	2	2	1	1	0	0	0	0
NC_002745	24277	Plus	C	0	2	0	1	0	0	0	1	0	1	0	1	0	0	0	1
NC_002745	24278	Plus	A	1	0	0	2	0	0	0	0	1	0	0	1	0	0	0	0
NC_002745	24279	Plus	C	5	15	2	1	0	0	0	0	5	8	1	1	0	0	0	0
NC_002745	24280	Plus	G	26	42	8	19	8	5	10	2	14	22	5	11	7	2	9	2
NC_002745	24281	Plus	C	4	1	0	0	0	0	0	0	1	1	0	0	0	0	0	0
NC_002745	24282	Plus	A	10	3	0	3	0	0	0	0	3	1	0	1	0	0	0	0
NC_002745	24288	Plus	U	0	0	0	1	0	0	0	0	0	0	0	1	0	0	0	0
NC_002745	24289	Plus	C	0	0	1	0	0	0	0	0	0	0	1	0	0	0	0	0
NC_002745	30922	Plus	A	1	0	0	0	1	0	0	0	1	0	0	0	1	0	0	0
NC_002745	34625	Plus	A	0	1	0	0	0	0	0	0	0	1	0	0	0	0	0	0
NC_002745	36379	Plus	U	1	0	0	0	0	0	0	0	1	0	0	0	0	0	0	0
NC_002745	41725	Plus	U	1	0	0	0	0	0	0	0	1	0	0	0	0	0	0	0
NC_002745	44610	Plus	U	1	0	0	0	0	0	0	0	1	0	0	0	0	0	0	0
NC_002745	45346	Plus	G	1	0	0	0	0	0	0	0	1	0	0	0	0	0	0	0
NC_002745	48683	Plus	C	0	1	0	0	0	0	0	0	0	1	0	0	0	0	0	0
NC_002745	53574	Plus	U	0	0	0	2	0	0	0	0	0	0	0	1	0	0	0	0
NC_002745	53575	Plus	A	0	0	0	0	2	0	0	0	0	0	0	0	1	0	0	0
NC_002745	72056	Plus	U	0	0	0	6	0	0	0	0	0	0	0	1	0	0	0	0
NC_002745	79437	Plus	A	1	0	0	0	0	0	0	0	1	0	0	0	0	0	0	0
NC_002745	89537	Plus	U	2	0	0	0	0	0	0	0	1	0	0	0	0	0	0	0
NC_002745	89595	Plus	U	1	0	0	0	0	0	0	0	1	0	0	0	0	0	0	0
NC_002745	89682	Plus	A	1	0	0	0	0	0	0	0	1	0	0	0	0	0	0	0
NC_002745	89742	Plus	U	0	0	0	4	0	0	0	0	0	0	0	1	0	0	0	0
NC_002745	89744	Plus	U	0	0	0	1	0	0	0	0	0	0	0	1	0	0	0	0
NC_002745	89753	Plus	C	0	0	0	6	0	0	0	0	0	0	0	1	0	0	0	0
NC_002745	89771	Plus	U	0	0	0	1	0	0	0	0	0	0	0	1	0	0	0	0
NC_002745	89854	Plus	C	0	0	0	1	0	0	0	0	0	0	0	1	0	0	0	0
NC_002745	89882	Plus	G	0	2	0	0	0	0	0	0	0	1	0	0	0	0	0	0
NC_002745	89883	Plus	G	2	0	3	1	0	0	0	0	2	0	3	1	0	0	0	0
NC_002745	89884	Plus	A	3	2	0	2	0	0	0	0	3	2	0	1	0	0	0	0
NC_002745	89885	Plus	G	0	1	0	0	0	0	0	0	0	1	0	0	0	0	0	0
NC_002745	89932	Plus	C	1	0	0	0	0	0	0	0	1	0	0	0	0	0	0	0
NC_002745	89937	Plus	U	0	1	0	0	0	1	0	0	0	1	0	0	0	1	0	0
NC_002745	89942	Plus	C	1	0	1	0	0	0	0	0	1	0	1	0	0	0	0	0
NC_002745	89977	Plus	U	10	8	6	13	2	0	0	5	2	4	3	3	1	0	0	4
NC_002745	89978	Plus	U	14	6	8	15	6	8	2	3	9	4	4	7	2	4	2	2
NC_002745	89979	Plus	G	1	4	3	0	4	3	3	4	1	2	2	0	2	1	3	2
NC_002745	89980	Plus	G	3	2	6	0	1	0	0	0	2	2	1	0	1	0	0	0
NC_002745	90014	Plus	A	0	1	0	0	0	0	0	2	0	1	0	0	0	0	0	1
NC_002745	90018	Plus	C	9	0	0	0	0	0	0	0	1	0	0	0	0	0	0	0
NC_002745	90019	Plus	A	1	3	1	2	0	2	1	3	1	2	1	1	0	2	1	2
NC_002745	90024	Plus	C	4	2	0	23	1	7	2	0	3	1	0	10	1	2	1	0
NC_002745	90026	Plus	U	6	7	2	1	1	8	0	0	3	2	2	1	1	3	0	0
NC_002745	90027	Plus	U	3	0	0	16	6	0	0	0	1	0	0	5	2	0	0	0
NC_002745	90033	Plus	A	0	0	11	0	0	0	0	0	0	0	1	0	0	0	0	0
NC_002745	90034	Plus	A	7	1	0	0	0	1	2	0	3	1	0	0	0	1	1	0
NC_002745	90035	Plus	C	1	0	1	1	0	0	2	0	1	0	1	1	0	0	2	0
NC_002745	90036	Plus	U	65	43	56	90	0	0	0	0	29	20	16	30	0	0	0	0
NC_002745	90037	Plus	A	19	11	16	36	3	1	15	3	8	4	4	9	1	1	11	2
NC_002745	90039	Plus	U	3	0	2	8	0	0	1	2	3	0	1	4	0	0	1	2
NC_002745	90041	Plus	C	5	6	9	5	0	0	0	0	2	1	2	3	0	0	0	0
NC_002745	90042	Plus	C	7	7	3	15	2	0	5	2	5	4	2	6	2	0	5	2
NC_002745	90043	Plus	A	32	7	4	30	11	1	2	4	12	5	2	10	2	1	2	3
NC_002745	90056	Plus	A	0	0	0	5	0	0	0	0	0	0	0	2	0	0	0	0
NC_002745	90061	Plus	A	0	0	0	4	0	0	1	2	0	0	0	1	0	0	1	1
NC_002745	91916	Plus	A	0	0	0	1	1	0	0	0	0	0	0	1	1	0	0	0
NC_002745	92781	Plus	C	0	0	0	3	0	0	0	0	0	0	0	1	0	0	0	0
NC_002745	92787	Plus	C	0	0	0	2	0	0	0	0	0	0	0	1	0	0	0	0
NC_002745	95363	Plus	A	0	0	0	2	0	0	0	0	0	0	0	1	0	0	0	0
NC_002745	95901	Plus	U	1	0	0	0	0	0	0	0	1	0	0	0	0	0	0	0
NC_002745	95946	Plus	U	0	0	0	1	0	0	0	0	0	0	0	1	0	0	0	0
NC_002745	96039	Plus	U	0	0	0	2	0	0	0	0	0	0	0	1	0	0	0	0
NC_002745	96060	Plus	C	0	0	0	6	0	0	0	0	0	0	0	1	0	0	0	0
NC_002745	96078	Plus	U	0	0	0	1	0	0	0	0	0	0	0	1	0	0	0	0
NC_002745	99247	Plus	G	0	0	0	1	0	0	0	0	0	0	0	1	0	0	0	0
NC_002745	100092	Plus	U	4	0	0	0	0	0	0	0	1	0	0	0	0	0	0	0
NC_002745	100244	Plus	A	0	0	0	1	0	0	0	0	0	0	0	1	0	0	0	0
NC_002745	104288	Plus	A	1	0	0	0	0	0	0	0	1	0	0	0	0	0	0	0
NC_002745	104323	Plus	U	0	0	0	7	0	0	0	0	0	0	0	1	0	0	0	0
NC_002745	104445	Plus	U	0	0	0	1	0	0	0	0	0	0	0	1	0	0	0	0
NC_002745	104453	Plus	A	0	0	0	1	0	0	0	0	0	0	0	1	0	0	0	0
NC_002745	104469	Plus	C	0	0	0	1	0	0	0	0	0	0	0	1	0	0	0	0
NC_002745	104589	Plus	A	0	0	0	1	0	0	0	0	0	0	0	1	0	0	0	0
NC_002745	104601	Plus	U	0	0	0	1	0	0	0	0	0	0	0	1	0	0	0	0
NC_002745	104831	Plus	U	1	0	0	0	0	0	1	1	1	0	0	0	0	0	1	1
NC_002745	105119	Plus	G	1	0	0	0	0	0	0	0	1	0	0	0	0	0	0	0
NC_002745	105166	Plus	U	0	1	0	0	0	0	0	0	0	1	0	0	0	0	0	0
NC_002745	105168	Plus	U	2	5	0	0	0	0	0	0	2	1	0	0	0	0	0	0
NC_002745	105229	Plus	A	4	0	0	0	0	0	0	0	2	0	0	0	0	0	0	0
NC_002745	105241	Plus	U	0	0	0	0	0	0	0	1	0	0	0	0	0	0	0	1
NC_002745	105253	Plus	U	0	0	0	0	0	0	0	2	0	0	0	0	0	0	0	2
NC_002745	105258	Plus	U	3	0	0	0	0	0	0	1	1	0	0	0	0	0	0	1
NC_002745	105264	Plus	A	0	0	0	2	0	0	0	0	0	0	0	2	0	0	0	0
NC_002745	105288	Plus	C	0	0	0	4	0	0	0	0	0	0	0	1	0	0	0	0
NC_002745	105320	Plus	G	1	0	1	0	0	0	0	0	1	0	1	0	0	0	0	0
NC_002745	105499	Plus	A	0	0	0	1	0	0	0	0	0	0	0	1	0	0	0	0
NC_002745	105500	Plus	G	1	0	0	0	0	0	0	1	1	0	0	0	0	0	0	1
NC_002745	105502	Plus	A	0	0	0	0	3	0	0	0	0	0	0	0	2	0	0	0
NC_002745	105665	Plus	A	0	1	0	0	0	0	0	0	0	1	0	0	0	0	0	0
NC_002745	105945	Plus	A	1	0	0	0	0	0	0	0	1	0	0	0	0	0	0	0
NC_002745	105954	Plus	G	1	0	0	0	0	0	0	0	1	0	0	0	0	0	0	0
NC_002745	105955	Plus	A	0	0	0	0	0	4	0	0	0	0	0	0	0	1	0	0
NC_002745	105956	Plus	A	0	0	0	2	0	0	0	0	0	0	0	1	0	0	0	0
NC_002745	106093	Plus	U	4	0	0	0	0	0	0	0	2	0	0	0	0	0	0	0
NC_002745	106098	Plus	C	0	0	0	0	0	0	0	1	0	0	0	0	0	0	0	1
NC_002745	106102	Plus	U	0	0	0	1	0	0	0	0	0	0	0	1	0	0	0	0
NC_002745	106110	Plus	A	0	0	0	1	0	0	0	0	0	0	0	1	0	0	0	0
NC_002745	106416	Plus	U	2	0	0	0	0	0	0	0	1	0	0	0	0	0	0	0
NC_002745	106789	Plus	G	1	0	0	0	0	0	0	0	1	0	0	0	0	0	0	0
NC_002745	106790	Plus	A	0	0	0	0	0	4	0	0	0	0	0	0	0	1	0	0
NC_002745	106791	Plus	A	0	0	0	2	0	0	0	0	0	0	0	1	0	0	0	0
NC_002745	106815	Plus	U	0	0	0	7	0	0	0	0	0	0	0	1	0	0	0	0
NC_002745	106899	Plus	A	4	0	0	0	0	0	0	0	2	0	0	0	0	0	0	0
NC_002745	106928	Plus	U	4	0	0	0	0	0	0	0	2	0	0	0	0	0	0	0
NC_002745	106990	Plus	G	1	0	1	0	0	0	0	0	1	0	1	0	0	0	0	0
NC_002745	107168	Plus	A	0	0	0	1	0	0	0	0	0	0	0	1	0	0	0	0
NC_002745	107169	Plus	G	1	0	0	0	0	0	0	1	1	0	0	0	0	0	0	1
NC_002745	107171	Plus	A	0	0	0	0	3	0	0	0	0	0	0	0	2	0	0	0
NC_002745	107250	Plus	U	2	0	0	0	0	0	0	0	1	0	0	0	0	0	0	0
NC_002745	107334	Plus	A	0	1	0	0	0	0	0	0	0	1	0	0	0	0	0	0
NC_002745	107670	Plus	U	0	1	0	0	0	0	0	0	0	1	0	0	0	0	0	0
NC_002745	107672	Plus	U	2	5	0	0	0	0	0	0	2	1	0	0	0	0	0	0
NC_002745	107745	Plus	U	0	0	0	0	0	0	0	1	0	0	0	0	0	0	0	1
NC_002745	107757	Plus	U	0	0	0	0	0	0	0	2	0	0	0	0	0	0	0	2
NC_002745	107762	Plus	U	3	0	0	0	0	0	0	1	1	0	0	0	0	0	0	1
NC_002745	107792	Plus	C	0	0	0	4	0	0	0	0	0	0	0	1	0	0	0	0
NC_002745	107795	Plus	C	0	0	0	1	0	0	0	0	0	0	0	1	0	0	0	0
NC_002745	107915	Plus	A	0	0	0	1	0	0	0	0	0	0	0	1	0	0	0	0
NC_002745	107927	Plus	U	0	0	0	1	0	0	0	0	0	0	0	1	0	0	0	0
NC_002745	108896	Plus	U	0	1	0	0	0	0	0	0	0	1	0	0	0	0	0	0
NC_002745	117593	Plus	A	1	0	0	1	0	0	0	0	1	0	0	1	0	0	0	0
NC_002745	121094	Plus	U	2	0	0	0	0	0	0	0	1	0	0	0	0	0	0	0
NC_002745	121095	Plus	U	1	1	0	5	0	0	2	0	1	1	0	1	0	0	1	0
NC_002745	121098	Plus	A	0	1	0	0	0	0	0	0	0	1	0	0	0	0	0	0
NC_002745	121100	Plus	G	1	0	0	0	0	0	5	0	1	0	0	0	0	0	3	0
NC_002745	121101	Plus	C	0	0	0	0	0	0	0	2	0	0	0	0	0	0	0	1
NC_002745	121102	Plus	A	4	1	0	1	0	0	1	0	2	1	0	1	0	0	1	0
NC_002745	121103	Plus	U	3	0	0	0	0	0	0	0	2	0	0	0	0	0	0	0
NC_002745	121104	Plus	U	3	7	0	0	1	0	0	0	2	1	0	0	1	0	0	0
NC_002745	121105	Plus	U	12	0	0	0	0	0	0	0	2	0	0	0	0	0	0	0
NC_002745	121106	Plus	U	0	5	0	0	0	0	0	0	0	2	0	0	0	0	0	0
NC_002745	121107	Plus	U	7	0	0	0	0	0	0	0	2	0	0	0	0	0	0	0
NC_002745	121109	Plus	G	2	0	0	0	0	0	0	0	1	0	0	0	0	0	0	0
NC_002745	121110	Plus	A	2	0	0	4	0	0	0	0	2	0	0	1	0	0	0	0
NC_002745	121111	Plus	A	0	0	1	0	1	0	0	0	0	0	1	0	1	0	0	0
NC_002745	121817	Plus	G	2	0	0	0	0	0	0	0	1	0	0	0	0	0	0	0
NC_002745	122174	Plus	A	0	1	0	0	0	0	0	0	0	1	0	0	0	0	0	0
NC_002745	122489	Plus	U	1	0	0	0	0	0	0	0	1	0	0	0	0	0	0	0
NC_002745	122490	Plus	U	0	0	0	1	0	0	1	0	0	0	0	1	0	0	1	0
NC_002745	136103	Plus	C	0	0	0	1	0	0	0	0	0	0	0	1	0	0	0	0
NC_002745	142785	Plus	U	0	1	0	0	0	0	0	0	0	1	0	0	0	0	0	0
NC_002745	148267	Plus	G	0	1	0	0	0	0	0	0	0	1	0	0	0	0	0	0
NC_002745	149827	Plus	G	0	3	0	0	1	0	0	0	0	1	0	0	1	0	0	0
NC_002745	149829	Plus	U	0	0	0	1	0	0	0	0	0	0	0	1	0	0	0	0
NC_002745	149830	Plus	A	1	0	0	2	0	0	1	0	1	0	0	2	0	0	1	0
NC_002745	149831	Plus	U	0	0	0	12	0	0	2	0	0	0	0	6	0	0	2	0
NC_002745	153094	Plus	G	4	0	0	0	0	0	0	0	2	0	0	0	0	0	0	0
NC_002745	153095	Plus	A	3	0	6	0	0	0	0	0	2	0	1	0	0	0	0	0
NC_002745	153096	Plus	U	2	0	0	6	0	0	0	0	2	0	0	2	0	0	0	0
NC_002745	153098	Plus	A	1	1	0	5	0	0	0	0	1	1	0	4	0	0	0	0
NC_002745	153099	Plus	C	0	0	1	1	0	1	0	1	0	0	1	1	0	1	0	1
NC_002745	153101	Plus	C	2	0	0	1	0	0	0	0	1	0	0	1	0	0	0	0
NC_002745	153102	Plus	U	0	0	0	1	0	0	0	0	0	0	0	1	0	0	0	0
NC_002745	153104	Plus	U	0	0	1	3	0	1	0	0	0	0	1	1	0	1	0	0
NC_002745	153105	Plus	A	0	0	4	0	0	0	0	0	0	0	1	0	0	0	0	0
NC_002745	153106	Plus	U	1	0	0	1	0	0	0	0	1	0	0	1	0	0	0	0
NC_002745	153107	Plus	U	2	0	0	0	3	0	1	0	2	0	0	0	2	0	1	0
NC_002745	153108	Plus	G	11	0	0	0	0	0	0	0	1	0	0	0	0	0	0	0
NC_002745	153111	Plus	G	0	1	0	0	0	0	0	0	0	1	0	0	0	0	0	0
NC_002745	153112	Plus	C	0	0	3	2	0	0	0	0	0	0	2	1	0	0	0	0
NC_002745	153113	Plus	C	3	0	2	0	4	0	1	0	2	0	1	0	3	0	1	0
NC_002745	153114	Plus	U	0	0	5	0	0	0	0	0	0	0	1	0	0	0	0	0
NC_002745	153118	Plus	U	0	0	0	0	0	1	0	1	0	0	0	0	0	1	0	1
NC_002745	153119	Plus	C	1	1	0	11	0	4	0	0	1	1	0	2	0	3	0	0
NC_002745	153121	Plus	A	0	0	1	4	0	0	0	0	0	0	1	2	0	0	0	0
NC_002745	153122	Plus	C	0	0	0	2	0	5	0	0	0	0	0	2	0	2	0	0
NC_002745	153123	Plus	A	2	0	0	0	0	0	0	0	1	0	0	0	0	0	0	0
NC_002745	153124	Plus	C	2	0	0	1	0	0	0	0	1	0	0	1	0	0	0	0
NC_002745	153126	Plus	U	2	0	0	0	0	0	0	0	1	0	0	0	0	0	0	0
NC_002745	153128	Plus	C	0	0	0	1	0	0	0	0	0	0	0	1	0	0	0	0
NC_002745	153129	Plus	G	0	0	1	0	0	0	0	0	0	0	1	0	0	0	0	0
NC_002745	153130	Plus	C	0	1	0	0	0	0	0	0	0	1	0	0	0	0	0	0
NC_002745	153132	Plus	A	8	0	0	1	2	0	2	0	3	0	0	1	1	0	2	0
NC_002745	153133	Plus	A	3	0	2	0	0	0	0	0	2	0	1	0	0	0	0	0
NC_002745	153134	Plus	U	0	0	3	0	0	3	1	0	0	0	1	0	0	2	1	0
NC_002745	153137	Plus	A	1	0	4	0	0	0	0	0	1	0	1	0	0	0	0	0
NC_002745	153138	Plus	U	1	0	0	0	0	0	0	0	1	0	0	0	0	0	0	0
NC_002745	153139	Plus	C	0	0	0	2	0	2	0	0	0	0	0	1	0	1	0	0
NC_002745	153140	Plus	A	0	0	0	0	0	0	1	3	0	0	0	0	0	0	1	1
NC_002745	153141	Plus	A	0	4	0	0	0	0	0	0	0	1	0	0	0	0	0	0
NC_002745	153142	Plus	A	0	1	7	0	0	0	1	1	0	1	4	0	0	0	1	1
NC_002745	153143	Plus	U	4	0	0	0	0	3	0	0	3	0	0	0	0	1	0	0
NC_002745	153144	Plus	C	0	0	0	0	0	0	0	2	0	0	0	0	0	0	0	2
NC_002745	153145	Plus	A	0	0	0	1	0	0	0	0	0	0	0	1	0	0	0	0
NC_002745	153146	Plus	U	5	0	0	0	0	1	1	0	2	0	0	0	0	1	1	0
NC_002745	153167	Plus	A	0	0	0	6	0	0	0	0	0	0	0	1	0	0	0	0
NC_002745	153168	Plus	U	0	0	0	1	0	0	0	0	0	0	0	1	0	0	0	0
NC_002745	153170	Plus	U	12	0	6	0	3	0	3	3	3	0	2	0	2	0	3	3
NC_002745	153171	Plus	U	0	1	0	0	1	2	0	3	0	1	0	0	1	2	0	3
NC_002745	153172	Plus	A	0	0	0	2	0	0	0	0	0	0	0	1	0	0	0	0
NC_002745	153173	Plus	A	0	0	0	0	1	1	2	1	0	0	0	0	1	1	1	1
NC_002745	153174	Plus	A	0	1	0	8	0	0	0	0	0	1	0	2	0	0	0	0
NC_002745	153175	Plus	U	1	0	0	0	2	0	1	0	1	0	0	0	1	0	1	0
NC_002745	153176	Plus	C	4	1	3	3	1	1	2	2	3	1	2	1	1	1	2	2
NC_002745	153177	Plus	U	1	0	5	0	0	0	1	0	1	0	1	0	0	0	1	0
NC_002745	153179	Plus	U	4	11	4	2	7	4	0	8	2	6	2	2	6	2	0	8
NC_002745	153181	Plus	U	2	0	1	1	0	3	1	0	1	0	1	1	0	2	1	0
NC_002745	153182	Plus	G	0	3	5	0	0	0	1	0	0	1	4	0	0	0	1	0
NC_002745	153183	Plus	U	0	0	0	7	0	0	0	1	0	0	0	7	0	0	0	1
NC_002745	153184	Plus	G	1	0	0	0	0	0	0	0	1	0	0	0	0	0	0	0
NC_002745	153185	Plus	U	5	3	1	14	2	0	2	2	2	2	1	6	1	0	2	1
NC_002745	153186	Plus	G	0	1	0	0	2	0	6	2	0	1	0	0	2	0	4	2
NC_002745	153187	Plus	A	1	0	0	2	0	0	0	1	1	0	0	2	0	0	0	1
NC_002745	153188	Plus	A	1	0	0	0	0	1	2	0	1	0	0	0	0	1	1	0
NC_002745	153189	Plus	U	0	0	0	6	0	0	0	0	0	0	0	1	0	0	0	0
NC_002745	153190	Plus	C	1	0	0	0	0	0	0	0	1	0	0	0	0	0	0	0
NC_002745	153191	Plus	C	2	0	0	0	0	5	2	2	2	0	0	0	0	3	2	1
NC_002745	153192	Plus	A	0	0	3	0	0	0	0	0	0	0	1	0	0	0	0	0
NC_002745	153194	Plus	C	0	1	0	0	0	0	0	0	0	1	0	0	0	0	0	0
NC_002745	153195	Plus	G	0	1	3	1	0	0	1	0	0	1	1	1	0	0	1	0
NC_002745	153196	Plus	C	0	0	0	2	0	0	1	0	0	0	0	1	0	0	1	0
NC_002745	153197	Plus	A	1	9	0	0	0	0	0	0	1	1	0	0	0	0	0	0
NC_002745	153198	Plus	U	0	0	0	3	0	0	0	0	0	0	0	3	0	0	0	0
NC_002745	153199	Plus	G	0	0	0	1	0	0	1	1	0	0	0	1	0	0	1	1
NC_002745	153200	Plus	U	3	0	0	0	2	0	1	0	2	0	0	0	2	0	1	0
NC_002745	153201	Plus	U	0	0	3	0	0	1	0	0	0	0	1	0	0	1	0	0
NC_002745	153203	Plus	A	0	0	0	2	0	1	3	0	0	0	0	1	0	1	1	0
NC_002745	153204	Plus	A	4	1	5	1	0	0	3	1	3	1	2	1	0	0	3	1
NC_002745	153206	Plus	A	0	6	0	1	0	1	0	2	0	2	0	1	0	1	0	2
NC_002745	153207	Plus	U	5	0	0	0	0	0	1	2	2	0	0	0	0	0	1	2
NC_002745	153209	Plus	C	0	1	0	0	0	0	0	0	0	1	0	0	0	0	0	0
NC_002745	153210	Plus	A	0	0	1	0	0	0	0	0	0	0	1	0	0	0	0	0
NC_002745	153211	Plus	G	2	1	0	0	0	0	0	0	1	1	0	0	0	0	0	0
NC_002745	153212	Plus	C	0	0	0	0	1	0	0	0	0	0	0	0	1	0	0	0
NC_002745	153213	Plus	A	0	0	0	0	0	0	2	0	0	0	0	0	0	0	1	0
NC_002745	153214	Plus	G	0	0	1	0	0	0	0	0	0	0	1	0	0	0	0	0
NC_002745	153215	Plus	A	0	0	0	1	0	0	0	0	0	0	0	1	0	0	0	0
NC_002745	153218	Plus	G	0	3	0	0	1	0	2	2	0	3	0	0	1	0	2	2
NC_002745	153241	Plus	G	0	0	0	2	0	0	0	0	0	0	0	1	0	0	0	0
NC_002745	153242	Plus	U	0	3	0	4	0	0	0	1	0	1	0	3	0	0	0	1
NC_002745	153243	Plus	U	0	0	2	0	0	0	0	0	0	0	1	0	0	0	0	0
NC_002745	153244	Plus	U	1	0	0	0	0	0	0	0	1	0	0	0	0	0	0	0
NC_002745	153245	Plus	G	0	0	1	0	0	0	0	0	0	0	1	0	0	0	0	0
NC_002745	153246	Plus	U	0	0	0	0	0	1	0	0	0	0	0	0	0	1	0	0
NC_002745	153247	Plus	A	0	0	0	1	0	0	0	0	0	0	0	1	0	0	0	0
NC_002745	153248	Plus	C	0	0	0	1	0	0	0	2	0	0	0	1	0	0	0	1
NC_002745	153249	Plus	G	0	0	0	0	0	1	0	0	0	0	0	0	0	1	0	0
NC_002745	153250	Plus	G	1	0	0	0	0	0	0	0	1	0	0	0	0	0	0	0
NC_002745	153251	Plus	U	0	2	0	3	0	0	1	1	0	1	0	2	0	0	1	1
NC_002745	153252	Plus	A	2	0	0	0	0	0	0	0	2	0	0	0	0	0	0	0
NC_002745	153253	Plus	A	3	1	0	1	0	0	0	0	1	1	0	1	0	0	0	0
NC_002745	153287	Plus	C	8	0	0	0	0	0	0	0	1	0	0	0	0	0	0	0
NC_002745	153288	Plus	G	0	0	0	1	0	0	0	4	0	0	0	1	0	0	0	1
NC_002745	153289	Plus	A	0	0	0	1	0	0	0	0	0	0	0	1	0	0	0	0
NC_002745	153317	Plus	A	0	0	1	0	0	0	0	0	0	0	1	0	0	0	0	0
NC_002745	153318	Plus	A	3	0	0	0	0	0	0	0	1	0	0	0	0	0	0	0
NC_002745	153320	Plus	A	6	7	0	0	2	0	0	0	2	1	0	0	1	0	0	0
NC_002745	153322	Plus	G	1	0	0	0	0	0	0	0	1	0	0	0	0	0	0	0
NC_002745	153323	Plus	G	1	0	0	4	2	4	0	0	1	0	0	2	1	3	0	0
NC_002745	153324	Plus	U	6	0	0	7	0	0	0	0	2	0	0	5	0	0	0	0
NC_002745	153328	Plus	G	0	0	0	2	0	1	0	0	0	0	0	1	0	1	0	0
NC_002745	153329	Plus	A	3	1	4	0	0	0	0	0	1	1	1	0	0	0	0	0
NC_002745	153330	Plus	U	1	2	0	0	0	1	0	0	1	1	0	0	0	1	0	0
NC_002745	153331	Plus	G	2	1	0	0	0	0	0	0	2	1	0	0	0	0	0	0
NC_002745	153333	Plus	A	1	1	0	0	0	0	0	0	1	1	0	0	0	0	0	0
NC_002745	153335	Plus	U	2	0	2	0	1	0	2	0	1	0	1	0	1	0	1	0
NC_002745	153336	Plus	U	5	3	8	5	2	0	0	1	1	2	2	2	2	0	0	1
NC_002745	153338	Plus	A	2	0	4	1	0	0	0	0	1	0	3	1	0	0	0	0
NC_002745	153339	Plus	C	3	0	0	6	2	0	0	0	1	0	0	3	1	0	0	0
NC_002745	153340	Plus	A	0	0	0	3	0	0	0	0	0	0	0	3	0	0	0	0
NC_002745	153341	Plus	U	1	2	1	9	0	0	2	3	1	1	1	5	0	0	1	2
NC_002745	153342	Plus	G	6	2	0	0	0	0	0	0	4	2	0	0	0	0	0	0
NC_002745	153344	Plus	U	1	2	0	3	0	0	0	0	1	2	0	2	0	0	0	0
NC_002745	153345	Plus	C	2	0	0	0	0	0	0	0	1	0	0	0	0	0	0	0
NC_002745	153346	Plus	A	2	0	0	0	0	0	0	0	2	0	0	0	0	0	0	0
NC_002745	153347	Plus	U	0	0	3	0	2	5	0	2	0	0	1	0	1	2	0	2
NC_002745	153348	Plus	C	0	0	0	1	0	1	0	0	0	0	0	1	0	1	0	0
NC_002745	153349	Plus	A	0	0	7	0	0	1	0	1	0	0	1	0	0	1	0	1
NC_002745	153350	Plus	A	0	0	0	4	0	0	0	0	0	0	0	1	0	0	0	0
NC_002745	153351	Plus	C	1	0	0	0	0	2	0	0	1	0	0	0	0	1	0	0
NC_002745	153352	Plus	A	1	0	0	0	0	0	0	0	1	0	0	0	0	0	0	0
NC_002745	153353	Plus	U	1	0	0	1	0	0	0	0	1	0	0	1	0	0	0	0
NC_002745	153354	Plus	C	0	0	0	2	0	0	0	0	0	0	0	1	0	0	0	0
NC_002745	153356	Plus	G	1	1	0	0	1	0	0	0	1	1	0	0	1	0	0	0
NC_002745	153357	Plus	C	0	0	1	0	0	0	0	0	0	0	1	0	0	0	0	0
NC_002745	153358	Plus	G	6	3	0	0	0	0	0	3	3	1	0	0	0	0	0	2
NC_002745	153359	Plus	C	1	0	0	6	0	2	0	0	1	0	0	1	0	1	0	0
NC_002745	153360	Plus	A	1	5	0	1	0	0	0	0	1	3	0	1	0	0	0	0
NC_002745	153362	Plus	U	0	0	0	5	0	0	0	0	0	0	0	4	0	0	0	0
NC_002745	153363	Plus	A	1	0	0	6	0	0	0	1	1	0	0	2	0	0	0	1
NC_002745	153365	Plus	A	0	0	0	0	0	0	0	1	0	0	0	0	0	0	0	1
NC_002745	153366	Plus	A	0	1	0	0	0	0	0	0	0	1	0	0	0	0	0	0
NC_002745	153367	Plus	G	0	0	0	2	0	0	0	1	0	0	0	1	0	0	0	1
NC_002745	153368	Plus	A	0	0	0	3	0	0	0	0	0	0	0	1	0	0	0	0
NC_002745	153369	Plus	U	0	0	1	0	0	0	1	0	0	0	1	0	0	0	1	0
NC_002745	153371	Plus	G	0	0	0	3	0	1	2	1	0	0	0	2	0	1	1	1
NC_002745	153372	Plus	A	7	0	0	0	0	1	3	1	2	0	0	0	0	1	2	1
NC_002745	153373	Plus	C	3	0	0	0	0	0	0	0	1	0	0	0	0	0	0	0
NC_002745	153375	Plus	U	0	0	0	2	0	1	2	1	0	0	0	1	0	1	1	1
NC_002745	153376	Plus	U	1	0	0	2	0	0	0	0	1	0	0	1	0	0	0	0
NC_002745	153379	Plus	G	2	0	0	0	0	0	0	0	1	0	0	0	0	0	0	0
NC_002745	153380	Plus	A	0	0	0	3	2	0	1	0	0	0	0	2	2	0	1	0
NC_002745	153383	Plus	A	2	0	0	0	0	0	0	1	1	0	0	0	0	0	0	1
NC_002745	153385	Plus	G	0	0	0	1	0	0	0	0	0	0	0	1	0	0	0	0
NC_002745	153386	Plus	U	0	0	3	2	1	3	2	0	0	0	1	2	1	2	2	0
NC_002745	153387	Plus	A	1	0	0	1	0	0	0	0	1	0	0	1	0	0	0	0
NC_002745	153389	Plus	A	0	0	1	0	0	0	0	0	0	0	1	0	0	0	0	0
NC_002745	153390	Plus	A	2	1	0	3	0	0	0	0	1	1	0	1	0	0	0	0
NC_002745	153413	Plus	A	0	0	5	0	0	0	0	0	0	0	2	0	0	0	0	0
NC_002745	153414	Plus	A	1	1	0	1	0	0	0	0	1	1	0	1	0	0	0	0
NC_002745	153419	Plus	C	1	0	0	0	0	0	0	1	1	0	0	0	0	0	0	1
NC_002745	153425	Plus	G	0	2	0	0	0	0	0	0	0	1	0	0	0	0	0	0
NC_002745	153426	Plus	U	0	0	0	1	2	0	0	2	0	0	0	1	2	0	0	1
NC_002745	153431	Plus	C	0	0	0	3	0	0	0	0	0	0	0	2	0	0	0	0
NC_002745	153437	Plus	A	0	0	0	7	0	0	0	0	0	0	0	2	0	0	0	0
NC_002745	153438	Plus	A	0	0	0	1	0	0	1	0	0	0	0	1	0	0	1	0
NC_002745	153442	Plus	A	0	1	0	0	0	0	0	0	0	1	0	0	0	0	0	0
NC_002745	153443	Plus	U	3	0	1	0	0	0	0	0	3	0	1	0	0	0	0	0
NC_002745	153444	Plus	U	0	0	0	5	0	0	0	0	0	0	0	1	0	0	0	0
NC_002745	153445	Plus	A	0	0	0	1	0	0	2	0	0	0	0	1	0	0	2	0
NC_002745	153446	Plus	U	0	0	2	1	0	0	0	0	0	0	1	1	0	0	0	0
NC_002745	153447	Plus	U	1	0	0	0	1	0	1	0	1	0	0	0	1	0	1	0
NC_002745	153448	Plus	G	0	0	0	3	1	2	0	1	0	0	0	1	1	1	0	1
NC_002745	153449	Plus	A	1	0	0	0	0	0	2	0	1	0	0	0	0	0	1	0
NC_002745	153450	Plus	G	4	0	5	0	0	0	0	0	1	0	2	0	0	0	0	0
NC_002745	153452	Plus	C	2	0	0	0	0	0	0	0	2	0	0	0	0	0	0	0
NC_002745	153455	Plus	U	5	0	1	0	0	2	0	1	4	0	1	0	0	1	0	1
NC_002745	153456	Plus	A	2	1	0	0	0	0	0	0	1	1	0	0	0	0	0	0
NC_002745	153478	Plus	G	3	1	0	4	0	0	0	0	1	1	0	2	0	0	0	0
NC_002745	153479	Plus	U	0	0	0	0	0	0	0	2	0	0	0	0	0	0	0	1
NC_002745	153482	Plus	A	0	0	4	0	0	0	0	0	0	0	3	0	0	0	0	0
NC_002745	153483	Plus	A	0	3	0	0	0	0	0	0	0	1	0	0	0	0	0	0
NC_002745	153505	Plus	G	0	0	0	1	0	5	2	0	0	0	0	1	0	1	2	0
NC_002745	153506	Plus	C	2	3	0	5	0	0	0	1	2	2	0	3	0	0	0	1
NC_002745	153508	Plus	G	1	0	0	0	0	0	0	0	1	0	0	0	0	0	0	0
NC_002745	153510	Plus	U	0	0	0	4	4	4	1	0	0	0	0	2	1	1	1	0
NC_002745	153514	Plus	G	1	0	0	1	0	0	0	0	1	0	0	1	0	0	0	0
NC_002745	153515	Plus	A	0	0	0	2	0	0	0	0	0	0	0	1	0	0	0	0
NC_002745	153516	Plus	C	0	0	0	1	0	0	0	0	0	0	0	1	0	0	0	0
NC_002745	153517	Plus	U	0	0	0	0	0	5	0	0	0	0	0	0	0	1	0	0
NC_002745	153518	Plus	U	5	0	5	3	1	2	1	2	3	0	1	2	1	1	1	2
NC_002745	153519	Plus	C	2	0	0	1	0	2	0	2	2	0	0	1	0	1	0	1
NC_002745	153521	Plus	U	0	0	7	5	4	4	2	0	0	0	1	1	3	2	2	0
NC_002745	153522	Plus	U	0	7	0	0	1	0	0	1	0	2	0	0	1	0	0	1
NC_002745	153525	Plus	A	1	0	0	0	0	4	0	0	1	0	0	0	0	2	0	0
NC_002745	153526	Plus	A	0	0	0	2	0	2	0	1	0	0	0	1	0	1	0	1
NC_002745	153527	Plus	C	4	0	11	4	0	0	0	0	3	0	3	2	0	0	0	0
NC_002745	153528	Plus	U	0	0	0	2	0	0	0	0	0	0	0	1	0	0	0	0
NC_002745	153530	Plus	C	7	0	0	1	0	0	3	4	4	0	0	1	0	0	3	2
NC_002745	153533	Plus	C	1	1	7	6	0	0	0	0	1	1	2	2	0	0	0	0
NC_002745	153536	Plus	G	1	0	0	3	0	3	0	0	1	0	0	1	0	1	0	0
NC_002745	153537	Plus	U	5	6	17	17	2	7	5	2	4	4	6	7	1	3	5	2
NC_002745	153538	Plus	U	0	3	6	11	0	2	2	1	0	2	2	6	0	2	2	1
NC_002745	153539	Plus	U	0	0	13	3	0	4	1	0	0	0	4	2	0	1	1	0
NC_002745	153542	Plus	C	4	0	0	2	0	0	0	0	1	0	0	1	0	0	0	0
NC_002745	153543	Plus	A	1	0	0	0	0	0	0	0	1	0	0	0	0	0	0	0
NC_002745	153546	Plus	U	0	3	12	7	1	12	2	0	0	2	3	3	1	4	2	0
NC_002745	153547	Plus	G	1	0	1	4	2	0	1	0	1	0	1	1	1	0	1	0
NC_002745	153548	Plus	G	3	0	0	0	1	1	1	1	1	0	0	0	1	1	1	1
NC_002745	153551	Plus	G	1	0	0	1	0	0	0	0	1	0	0	1	0	0	0	0
NC_002745	153552	Plus	U	1	0	0	3	0	0	0	0	1	0	0	2	0	0	0	0
NC_002745	153553	Plus	G	0	0	11	0	0	0	0	0	0	0	2	0	0	0	0	0
NC_002745	153554	Plus	C	4	0	0	0	0	0	0	4	1	0	0	0	0	0	0	3
NC_002745	153556	Plus	A	3	0	0	0	0	0	0	0	2	0	0	0	0	0	0	0
NC_002745	153557	Plus	C	3	0	0	1	0	0	0	1	3	0	0	1	0	0	0	1
NC_002745	153558	Plus	U	2	0	0	1	0	0	0	0	2	0	0	1	0	0	0	0
NC_002745	153560	Plus	C	0	0	0	1	0	0	0	0	0	0	0	1	0	0	0	0
NC_002745	153562	Plus	G	2	0	0	0	0	0	0	0	1	0	0	0	0	0	0	0
NC_002745	153566	Plus	A	2	1	0	10	0	0	0	2	1	1	0	3	0	0	0	1
NC_002745	153567	Plus	C	0	0	0	1	0	0	0	0	0	0	0	1	0	0	0	0
NC_002745	153568	Plus	G	0	1	0	0	1	0	1	0	0	1	0	0	1	0	1	0
NC_002745	153569	Plus	U	1	0	0	0	0	0	0	3	1	0	0	0	0	0	0	2
NC_002745	153570	Plus	U	4	0	0	0	0	5	0	0	3	0	0	0	0	2	0	0
NC_002745	153571	Plus	A	8	3	0	0	0	0	1	0	2	1	0	0	0	0	1	0
NC_002745	153572	Plus	A	5	0	0	6	1	0	1	0	2	0	0	2	1	0	1	0
NC_002745	153573	Plus	A	11	0	0	0	0	0	2	0	2	0	0	0	0	0	2	0
NC_002745	153574	Plus	U	1	0	0	0	0	1	1	2	1	0	0	0	0	1	1	1
NC_002745	153575	Plus	U	3	4	0	0	6	2	0	2	2	2	0	0	2	1	0	1
NC_002745	153576	Plus	A	3	0	0	3	0	3	0	1	1	0	0	3	0	2	0	1
NC_002745	153577	Plus	A	11	0	0	3	2	0	0	0	3	0	0	2	1	0	0	0
NC_002745	153579	Plus	G	7	0	0	1	0	0	0	0	4	0	0	1	0	0	0	0
NC_002745	153580	Plus	A	0	0	0	0	0	0	0	2	0	0	0	0	0	0	0	2
NC_002745	153581	Plus	A	1	0	0	1	0	0	0	0	1	0	0	1	0	0	0	0
NC_002745	153582	Plus	A	1	1	0	4	0	0	0	0	1	1	0	1	0	0	0	0
NC_002745	153584	Plus	A	1	0	0	0	0	0	0	0	1	0	0	0	0	0	0	0
NC_002745	153586	Plus	A	0	0	0	0	0	0	1	0	0	0	0	0	0	0	1	0
NC_002745	153587	Plus	C	2	0	0	0	0	0	0	0	1	0	0	0	0	0	0	0
NC_002745	153589	Plus	G	4	0	0	0	1	0	0	1	1	0	0	0	1	0	0	1
NC_002745	153590	Plus	U	0	3	0	0	0	0	0	0	0	1	0	0	0	0	0	0
NC_002745	153591	Plus	A	1	4	0	0	0	0	0	0	1	1	0	0	0	0	0	0
NC_002745	153593	Plus	G	1	0	0	0	0	1	0	1	1	0	0	0	0	1	0	1
NC_002745	153594	Plus	U	0	0	0	1	4	0	0	0	0	0	0	1	1	0	0	0
NC_002745	153595	Plus	G	2	0	0	0	0	0	0	0	2	0	0	0	0	0	0	0
NC_002745	153596	Plus	C	0	3	7	13	0	4	1	6	0	1	4	3	0	3	1	5
NC_002745	153599	Plus	A	0	0	0	1	1	0	0	0	0	0	0	1	1	0	0	0
NC_002745	153601	Plus	G	5	0	4	0	3	0	0	1	2	0	1	0	1	0	0	1
NC_002745	153602	Plus	U	0	0	0	5	0	2	0	0	0	0	0	3	0	1	0	0
NC_002745	153603	Plus	A	0	0	0	1	0	0	0	1	0	0	0	1	0	0	0	1
NC_002745	153605	Plus	A	1	1	0	0	0	0	0	0	1	1	0	0	0	0	0	0
NC_002745	153606	Plus	A	0	0	0	8	0	1	0	0	0	0	0	2	0	1	0	0
NC_002745	153607	Plus	G	2	0	1	0	0	0	0	0	1	0	1	0	0	0	0	0
NC_002745	153608	Plus	U	0	0	0	2	0	7	0	2	0	0	0	1	0	1	0	2
NC_002745	153609	Plus	A	0	0	0	3	0	0	0	0	0	0	0	1	0	0	0	0
NC_002745	153611	Plus	A	0	0	3	0	1	0	0	1	0	0	2	0	1	0	0	1
NC_002745	153612	Plus	A	0	1	0	0	0	4	0	0	0	1	0	0	0	2	0	0
NC_002745	153613	Plus	G	0	0	0	6	0	0	0	0	0	0	0	2	0	0	0	0
NC_002745	153614	Plus	C	0	0	0	2	0	0	0	0	0	0	0	1	0	0	0	0
NC_002745	153618	Plus	A	1	0	0	0	0	0	1	0	1	0	0	0	0	0	1	0
NC_002745	153621	Plus	U	3	0	0	1	4	0	1	1	2	0	0	1	2	0	1	1
NC_002745	153624	Plus	C	0	0	0	2	0	0	0	0	0	0	0	1	0	0	0	0
NC_002745	153626	Plus	U	1	0	0	2	0	0	0	2	1	0	0	2	0	0	0	1
NC_002745	153627	Plus	A	0	0	1	0	0	0	0	4	0	0	1	0	0	0	0	3
NC_002745	153628	Plus	C	0	0	0	0	0	0	0	1	0	0	0	0	0	0	0	1
NC_002745	153629	Plus	G	1	0	0	2	1	0	1	0	1	0	0	1	1	0	1	0
NC_002745	153630	Plus	U	0	0	0	2	1	2	1	3	0	0	0	2	1	2	1	1
NC_002745	153631	Plus	A	1	0	1	0	0	1	0	1	1	0	1	0	0	1	0	1
NC_002745	153632	Plus	A	1	0	0	0	0	0	0	0	1	0	0	0	0	0	0	0
NC_002745	153635	Plus	U	0	0	1	1	0	0	0	0	0	0	1	1	0	0	0	0
NC_002745	153636	Plus	A	2	0	0	0	0	0	0	0	1	0	0	0	0	0	0	0
NC_002745	153637	Plus	G	0	1	0	0	0	0	0	0	0	1	0	0	0	0	0	0
NC_002745	153640	Plus	G	1	0	0	0	0	2	0	1	1	0	0	0	0	1	0	1
NC_002745	153644	Plus	U	0	0	0	1	2	0	0	1	0	0	0	1	1	0	0	1
NC_002745	153645	Plus	C	0	0	0	3	0	0	0	0	0	0	0	2	0	0	0	0
NC_002745	153649	Plus	A	2	0	0	0	0	0	0	0	1	0	0	0	0	0	0	0
NC_002745	153652	Plus	A	5	0	7	2	0	4	0	3	2	0	1	1	0	2	0	1
NC_002745	153653	Plus	U	0	0	0	2	0	0	1	0	0	0	0	1	0	0	1	0
NC_002745	153654	Plus	G	0	0	0	1	0	0	0	0	0	0	0	1	0	0	0	0
NC_002745	153655	Plus	G	0	0	0	1	0	0	0	0	0	0	0	1	0	0	0	0
NC_002745	153656	Plus	U	1	0	5	7	0	0	0	0	1	0	2	4	0	0	0	0
NC_002745	153657	Plus	U	0	0	0	2	0	0	0	0	0	0	0	2	0	0	0	0
NC_002745	153658	Plus	G	0	0	1	0	0	0	0	1	0	0	1	0	0	0	0	1
NC_002745	153659	Plus	A	0	0	0	1	0	0	1	0	0	0	0	1	0	0	1	0
NC_002745	153660	Plus	A	1	0	0	1	0	0	0	0	1	0	0	1	0	0	0	0
NC_002745	153662	Plus	C	0	0	0	1	0	0	0	0	0	0	0	1	0	0	0	0
NC_002745	153666	Plus	U	1	4	0	0	2	1	1	1	1	3	0	0	1	1	1	1
NC_002745	153668	Plus	C	0	0	0	3	0	0	0	1	0	0	0	2	0	0	0	1
NC_002745	153669	Plus	G	0	0	0	1	0	0	0	0	0	0	0	1	0	0	0	0
NC_002745	153670	Plus	A	0	1	0	0	0	0	0	0	0	1	0	0	0	0	0	0
NC_002745	153673	Plus	C	0	0	0	0	0	0	1	0	0	0	0	0	0	0	1	0
NC_002745	153674	Plus	G	0	0	0	2	0	0	0	2	0	0	0	1	0	0	0	2
NC_002745	153679	Plus	G	0	0	1	0	0	0	1	1	0	0	1	0	0	0	1	1
NC_002745	153681	Plus	U	3	0	0	5	1	5	0	0	1	0	0	2	1	1	0	0
NC_002745	153683	Plus	C	1	1	1	13	1	1	1	2	1	1	1	7	1	1	1	2
NC_002745	153684	Plus	G	1	1	6	14	1	1	0	2	1	1	4	6	1	1	0	2
NC_002745	153685	Plus	A	5	0	1	0	0	0	0	0	3	0	1	0	0	0	0	0
NC_002745	153690	Plus	A	21	3	2	15	3	1	0	3	12	2	1	7	3	1	0	2
NC_002745	153692	Plus	G	4	0	0	0	0	0	0	0	2	0	0	0	0	0	0	0
NC_002745	153695	Plus	U	3	0	0	5	0	1	0	2	1	0	0	1	0	1	0	2
NC_002745	153696	Plus	U	2	0	0	0	0	0	0	0	2	0	0	0	0	0	0	0
NC_002745	153699	Plus	A	0	0	0	5	0	2	0	0	0	0	0	2	0	1	0	0
NC_002745	153701	Plus	U	1	0	0	0	0	0	0	0	1	0	0	0	0	0	0	0
NC_002745	153702	Plus	U	0	0	0	0	1	0	0	0	0	0	0	0	1	0	0	0
NC_002745	153704	Plus	U	1	0	0	0	0	0	0	0	1	0	0	0	0	0	0	0
NC_002745	153710	Plus	G	1	0	0	4	0	0	0	0	1	0	0	3	0	0	0	0
NC_002745	153711	Plus	U	1	0	0	0	0	3	0	1	1	0	0	0	0	2	0	1
NC_002745	153712	Plus	U	0	2	0	0	0	0	0	0	0	1	0	0	0	0	0	0
NC_002745	153713	Plus	U	0	0	0	1	0	0	0	0	0	0	0	1	0	0	0	0
NC_002745	153714	Plus	A	0	0	0	7	0	0	0	3	0	0	0	2	0	0	0	2
NC_002745	153715	Plus	G	0	0	0	2	0	0	0	0	0	0	0	1	0	0	0	0
NC_002745	153716	Plus	A	1	1	0	9	0	0	0	0	1	1	0	2	0	0	0	0
NC_002745	153717	Plus	A	0	0	0	0	0	0	1	0	0	0	0	0	0	0	1	0
NC_002745	168782	Plus	A	3	0	0	0	0	0	0	0	1	0	0	0	0	0	0	0
NC_002745	168786	Plus	U	7	0	0	0	0	0	0	0	2	0	0	0	0	0	0	0
NC_002745	176369	Plus	G	3	1	0	0	0	0	0	0	2	1	0	0	0	0	0	0
NC_002745	188297	Plus	U	0	0	0	2	0	0	0	0	0	0	0	1	0	0	0	0
NC_002745	188303	Plus	A	1	0	0	1	0	0	0	1	1	0	0	1	0	0	0	1
NC_002745	188304	Plus	U	0	0	0	6	0	0	0	5	0	0	0	1	0	0	0	4
NC_002745	188306	Plus	A	0	0	0	1	0	0	1	0	0	0	0	1	0	0	1	0
NC_002745	188309	Plus	C	0	0	2	0	0	0	0	0	0	0	1	0	0	0	0	0
NC_002745	188317	Plus	U	1	0	0	1	0	0	0	0	1	0	0	1	0	0	0	0
NC_002745	188325	Plus	A	0	0	0	1	0	0	0	0	0	0	0	1	0	0	0	0
NC_002745	188328	Plus	A	0	0	0	2	0	0	0	0	0	0	0	2	0	0	0	0
NC_002745	188330	Plus	G	0	3	0	0	0	0	0	0	0	1	0	0	0	0	0	0
NC_002745	188331	Plus	U	0	0	0	3	0	0	0	0	0	0	0	2	0	0	0	0
NC_002745	188333	Plus	A	1	0	0	2	0	0	0	0	1	0	0	2	0	0	0	0
NC_002745	188334	Plus	U	0	0	0	12	0	0	2	0	0	0	0	6	0	0	2	0
NC_002745	188336	Plus	U	0	0	0	3	0	0	0	0	0	0	0	1	0	0	0	0
NC_002745	188338	Plus	G	0	0	0	1	0	0	0	0	0	0	0	1	0	0	0	0
NC_002745	188339	Plus	G	0	0	0	1	0	0	0	0	0	0	0	1	0	0	0	0
NC_002745	188340	Plus	C	0	0	0	2	0	0	0	0	0	0	0	2	0	0	0	0
NC_002745	188342	Plus	G	0	0	0	3	0	0	0	0	0	0	0	2	0	0	0	0
NC_002745	188343	Plus	U	4	1	0	0	0	0	0	0	2	1	0	0	0	0	0	0
NC_002745	188344	Plus	A	2	0	0	10	1	3	0	0	2	0	0	4	1	1	0	0
NC_002745	188359	Plus	A	0	4	0	1	0	0	0	0	0	1	0	1	0	0	0	0
NC_002745	188364	Plus	G	4	0	9	0	0	0	0	0	2	0	1	0	0	0	0	0
NC_002745	188365	Plus	C	2	0	0	4	0	0	1	0	1	0	0	3	0	0	1	0
NC_002745	188369	Plus	U	2	0	0	0	0	0	5	1	2	0	0	0	0	0	5	1
NC_002745	188377	Plus	U	0	0	0	0	0	0	0	1	0	0	0	0	0	0	0	1
NC_002745	188380	Plus	U	2	0	0	2	0	0	0	0	1	0	0	2	0	0	0	0
NC_002745	188382	Plus	U	0	3	0	5	0	0	0	0	0	1	0	2	0	0	0	0
NC_002745	188383	Plus	C	0	0	2	2	1	0	1	0	0	0	1	1	1	0	1	0
NC_002745	188384	Plus	A	2	0	0	4	0	0	0	0	1	0	0	2	0	0	0	0
NC_002745	188387	Plus	U	0	0	0	1	0	0	0	0	0	0	0	1	0	0	0	0
NC_002745	188422	Plus	A	0	0	0	3	0	0	0	0	0	0	0	2	0	0	0	0
NC_002745	188424	Plus	A	1	0	0	2	0	0	0	0	1	0	0	2	0	0	0	0
NC_002745	188443	Plus	A	3	0	0	0	0	0	0	0	1	0	0	0	0	0	0	0
NC_002745	188444	Plus	G	3	4	1	0	0	0	0	0	1	3	1	0	0	0	0	0
NC_002745	188463	Plus	C	0	0	0	0	1	0	1	0	0	0	0	0	1	0	1	0
NC_002745	188473	Plus	U	0	0	0	4	0	0	0	0	0	0	0	1	0	0	0	0
NC_002745	188484	Plus	A	0	0	0	2	0	0	0	0	0	0	0	1	0	0	0	0
NC_002745	188491	Plus	C	0	1	0	0	5	0	0	0	0	1	0	0	1	0	0	0
NC_002745	188492	Plus	A	3	0	0	8	0	0	0	0	1	0	0	2	0	0	0	0
NC_002745	188493	Plus	G	0	0	0	0	0	0	0	1	0	0	0	0	0	0	0	1
NC_002745	188500	Plus	C	0	0	0	2	0	0	0	0	0	0	0	1	0	0	0	0
NC_002745	188502	Plus	A	1	0	0	4	0	0	0	0	1	0	0	1	0	0	0	0
NC_002745	188508	Plus	G	0	2	0	0	0	0	0	0	0	2	0	0	0	0	0	0
NC_002745	188510	Plus	U	0	2	0	0	0	0	0	0	0	2	0	0	0	0	0	0
NC_002745	188518	Plus	C	0	0	0	7	0	0	0	1	0	0	0	3	0	0	0	1
NC_002745	188526	Plus	A	0	0	0	2	0	0	0	0	0	0	0	2	0	0	0	0
NC_002745	188528	Plus	U	0	0	0	6	0	0	0	0	0	0	0	2	0	0	0	0
NC_002745	188531	Plus	G	0	0	0	1	0	0	0	0	0	0	0	1	0	0	0	0
NC_002745	188533	Plus	G	0	0	0	5	0	0	0	0	0	0	0	4	0	0	0	0
NC_002745	188534	Plus	A	0	0	0	4	0	0	0	0	0	0	0	3	0	0	0	0
NC_002745	188537	Plus	A	2	5	0	1	0	0	0	0	1	3	0	1	0	0	0	0
NC_002745	188538	Plus	U	0	1	0	0	0	0	0	1	0	1	0	0	0	0	0	1
NC_002745	188539	Plus	A	0	0	0	1	0	3	0	0	0	0	0	1	0	1	0	0
NC_002745	193787	Plus	A	0	2	0	0	0	0	0	0	0	1	0	0	0	0	0	0
NC_002745	226326	Plus	A	0	0	1	0	0	0	0	0	0	0	1	0	0	0	0	0
NC_002745	227456	Plus	U	0	0	0	1	0	0	0	0	0	0	0	1	0	0	0	0
NC_002745	227629	Plus	G	1	0	0	0	0	0	2	0	1	0	0	0	0	0	2	0
NC_002745	248963	Plus	A	0	0	0	2	0	0	0	0	0	0	0	1	0	0	0	0
NC_002745	248968	Plus	U	0	0	0	2	0	0	1	0	0	0	0	2	0	0	1	0
NC_002745	260863	Plus	A	1	0	0	0	0	0	0	0	1	0	0	0	0	0	0	0
NC_002745	266217	Plus	A	1	0	0	0	0	0	0	0	1	0	0	0	0	0	0	0
NC_002745	266261	Plus	C	0	0	0	8	0	0	0	0	0	0	0	1	0	0	0	0
NC_002745	266268	Plus	A	9	7	0	0	0	0	0	0	2	1	0	0	0	0	0	0
NC_002745	266272	Plus	A	1	0	0	0	0	0	0	0	1	0	0	0	0	0	0	0
NC_002745	266275	Plus	G	4	0	0	0	0	0	0	0	1	0	0	0	0	0	0	0
NC_002745	266284	Plus	C	1	0	0	0	0	0	0	0	1	0	0	0	0	0	0	0
NC_002745	266324	Plus	A	4	0	0	0	0	0	0	0	1	0	0	0	0	0	0	0
NC_002745	266342	Plus	C	4	0	0	2	0	0	0	0	1	0	0	1	0	0	0	0
NC_002745	266353	Plus	A	1	0	0	0	0	0	0	0	1	0	0	0	0	0	0	0
NC_002745	266356	Plus	G	4	0	0	0	0	0	0	0	1	0	0	0	0	0	0	0
NC_002745	266387	Plus	A	0	0	2	0	0	0	0	0	0	0	2	0	0	0	0	0
NC_002745	266388	Plus	U	0	0	0	3	0	0	0	0	0	0	0	1	0	0	0	0
NC_002745	266393	Plus	C	0	0	0	1	0	0	0	0	0	0	0	1	0	0	0	0
NC_002745	266405	Plus	A	4	0	0	0	0	0	0	0	1	0	0	0	0	0	0	0
NC_002745	266430	Plus	A	9	7	0	0	0	0	0	0	2	1	0	0	0	0	0	0
NC_002745	266437	Plus	G	4	0	0	0	0	0	0	0	1	0	0	0	0	0	0	0
NC_002745	266446	Plus	C	1	0	0	0	0	0	0	0	1	0	0	0	0	0	0	0
NC_002745	266460	Plus	A	1	0	0	0	0	0	0	0	1	0	0	0	0	0	0	0
NC_002745	266504	Plus	C	4	0	0	2	0	0	0	0	1	0	0	1	0	0	0	0
NC_002745	266515	Plus	A	1	0	0	0	0	0	0	0	1	0	0	0	0	0	0	0
NC_002745	266518	Plus	G	4	0	0	0	0	0	0	0	1	0	0	0	0	0	0	0
NC_002745	266527	Plus	C	1	0	0	0	0	0	0	0	1	0	0	0	0	0	0	0
NC_002745	266549	Plus	A	0	0	2	0	0	0	0	0	0	0	2	0	0	0	0	0
NC_002745	266550	Plus	U	0	0	0	3	0	0	0	0	0	0	0	1	0	0	0	0
NC_002745	266555	Plus	C	0	0	0	1	0	0	0	0	0	0	0	1	0	0	0	0
NC_002745	266585	Plus	C	0	0	0	8	0	0	0	0	0	0	0	1	0	0	0	0
NC_002745	266592	Plus	A	9	7	0	0	0	0	0	0	2	1	0	0	0	0	0	0
NC_002745	273517	Plus	G	0	0	0	1	0	0	0	0	0	0	0	1	0	0	0	0
NC_002745	291823	Plus	A	0	1	0	0	0	0	0	0	0	1	0	0	0	0	0	0
NC_002745	291852	Plus	G	0	0	0	1	0	0	0	0	0	0	0	1	0	0	0	0
NC_002745	293005	Plus	A	0	3	0	1	0	0	0	0	0	1	0	1	0	0	0	0
NC_002745	293506	Plus	A	1	0	0	0	0	0	0	0	1	0	0	0	0	0	0	0
NC_002745	293619	Plus	U	0	0	0	0	0	0	0	1	0	0	0	0	0	0	0	1
NC_002745	293620	Plus	A	0	0	0	7	0	0	0	0	0	0	0	1	0	0	0	0
NC_002745	293628	Plus	U	1	0	0	2	0	0	1	0	1	0	0	1	0	0	1	0
NC_002745	294126	Plus	U	3	0	5	0	2	0	0	0	1	0	1	0	1	0	0	0
NC_002745	294127	Plus	U	1	0	0	0	0	0	0	1	1	0	0	0	0	0	0	1
NC_002745	294128	Plus	G	0	0	0	1	0	0	0	0	0	0	0	1	0	0	0	0
NC_002745	294130	Plus	U	0	0	0	3	0	0	2	0	0	0	0	1	0	0	1	0
NC_002745	294131	Plus	A	0	0	1	1	0	0	0	0	0	0	1	1	0	0	0	0
NC_002745	294132	Plus	U	1	0	0	0	0	0	1	1	1	0	0	0	0	0	1	1
NC_002745	294134	Plus	U	1	0	0	0	0	0	0	0	1	0	0	0	0	0	0	0
NC_002745	294135	Plus	G	0	0	1	0	0	0	0	0	0	0	1	0	0	0	0	0
NC_002745	294447	Plus	U	1	0	0	0	0	0	0	2	1	0	0	0	0	0	0	2
NC_002745	294451	Plus	G	0	2	0	0	0	0	0	0	0	1	0	0	0	0	0	0
NC_002745	295461	Plus	A	2	0	0	0	0	0	0	0	1	0	0	0	0	0	0	0
NC_002745	295462	Plus	C	0	0	3	0	0	0	0	1	0	0	1	0	0	0	0	1
NC_002745	295464	Plus	A	0	0	0	1	0	0	1	0	0	0	0	1	0	0	1	0
NC_002745	295465	Plus	G	0	0	2	0	0	0	0	0	0	0	2	0	0	0	0	0
NC_002745	295466	Plus	U	0	0	0	0	0	4	0	0	0	0	0	0	0	2	0	0
NC_002745	295467	Plus	U	0	3	0	6	0	0	0	0	0	1	0	2	0	0	0	0
NC_002745	295468	Plus	U	2	2	0	0	0	0	0	0	1	1	0	0	0	0	0	0
NC_002745	295469	Plus	A	0	0	0	1	0	0	0	0	0	0	0	1	0	0	0	0
NC_002745	295497	Plus	A	0	0	0	1	0	0	0	0	0	0	0	1	0	0	0	0
NC_002745	295585	Plus	U	0	1	0	2	0	4	0	0	0	1	0	1	0	1	0	0
NC_002745	295587	Plus	G	0	2	0	11	3	1	0	0	0	1	0	4	1	1	0	0
NC_002745	295588	Plus	U	0	1	5	2	1	2	2	0	0	1	2	2	1	1	1	0
NC_002745	295590	Plus	C	2	1	0	6	1	11	1	0	1	1	0	3	1	4	1	0
NC_002745	295591	Plus	C	1	0	0	0	0	0	0	0	1	0	0	0	0	0	0	0
NC_002745	295592	Plus	U	5	7	2	2	0	11	0	0	1	4	1	2	0	3	0	0
NC_002745	295593	Plus	U	7	0	1	3	1	3	2	2	4	0	1	1	1	2	2	2
NC_002745	295594	Plus	U	4	1	0	1	1	1	0	1	2	1	0	1	1	1	0	1
NC_002745	295595	Plus	A	0	1	2	0	0	0	0	0	0	1	1	0	0	0	0	0
NC_002745	295596	Plus	A	3	0	0	9	0	0	0	0	1	0	0	3	0	0	0	0
NC_002745	295597	Plus	A	0	3	0	10	0	0	0	0	0	1	0	3	0	0	0	0
NC_002745	295598	Plus	A	0	2	0	2	0	0	0	0	0	2	0	1	0	0	0	0
NC_002745	295762	Plus	U	0	0	2	0	0	0	0	0	0	0	1	0	0	0	0	0
NC_002745	295763	Plus	A	1	0	0	0	0	0	0	0	1	0	0	0	0	0	0	0
NC_002745	295764	Plus	C	1	1	0	0	0	0	0	0	1	1	0	0	0	0	0	0
NC_002745	295766	Plus	G	0	0	0	0	1	0	0	0	0	0	0	0	1	0	0	0
NC_002745	295767	Plus	A	0	0	0	1	0	0	0	0	0	0	0	1	0	0	0	0
NC_002745	295768	Plus	U	0	0	0	0	0	0	1	0	0	0	0	0	0	0	1	0
NC_002745	295802	Plus	A	0	0	1	2	0	0	0	0	0	0	1	1	0	0	0	0
NC_002745	295804	Plus	A	1	0	0	0	0	0	0	0	1	0	0	0	0	0	0	0
NC_002745	295805	Plus	C	3	0	0	1	0	0	0	1	1	0	0	1	0	0	0	1
NC_002745	296096	Plus	U	0	1	6	1	0	2	1	0	0	1	3	1	0	1	1	0
NC_002745	296097	Plus	A	1	0	0	9	0	1	2	0	1	0	0	2	0	1	1	0
NC_002745	296098	Plus	U	0	0	0	0	0	0	1	0	0	0	0	0	0	0	1	0
NC_002745	296100	Plus	C	2	5	0	4	0	2	2	1	2	1	0	2	0	1	2	1
NC_002745	296101	Plus	A	1	1	2	0	0	0	0	0	1	1	1	0	0	0	0	0
NC_002745	296102	Plus	U	1	0	0	0	0	0	0	0	1	0	0	0	0	0	0	0
NC_002745	296103	Plus	C	2	0	0	0	0	3	2	0	1	0	0	0	0	1	2	0
NC_002745	296104	Plus	U	0	0	0	0	2	0	0	0	0	0	0	0	2	0	0	0
NC_002745	296105	Plus	U	0	0	0	0	1	0	0	0	0	0	0	0	1	0	0	0
NC_002745	296106	Plus	U	6	1	0	0	0	0	0	0	1	1	0	0	0	0	0	0
NC_002745	296107	Plus	A	0	0	4	0	0	0	0	0	0	0	2	0	0	0	0	0
NC_002745	296108	Plus	A	0	1	1	0	0	0	0	0	0	1	1	0	0	0	0	0
NC_002745	296109	Plus	U	0	0	6	3	0	0	0	1	0	0	1	1	0	0	0	1
NC_002745	296110	Plus	A	0	9	0	2	0	0	0	0	0	6	0	1	0	0	0	0
NC_002745	296111	Plus	U	2	0	0	5	0	0	0	0	1	0	0	2	0	0	0	0
NC_002745	296113	Plus	U	2	0	0	4	4	0	0	0	1	0	0	2	1	0	0	0
NC_002745	296114	Plus	G	2	7	0	0	0	0	0	0	2	1	0	0	0	0	0	0
NC_002745	296115	Plus	A	0	0	0	6	3	0	0	0	0	0	0	2	1	0	0	0
NC_002745	296116	Plus	A	2	0	19	4	0	2	0	3	2	0	6	2	0	2	0	2
NC_002745	296117	Plus	U	1	1	3	5	2	7	1	0	1	1	2	3	2	4	1	0
NC_002745	296138	Plus	A	4	0	0	5	1	0	0	1	3	0	0	2	1	0	0	1
NC_002745	296189	Plus	U	0	0	0	0	1	8	1	1	0	0	0	0	1	4	1	1
NC_002745	296190	Plus	A	0	1	0	2	0	8	7	0	0	1	0	2	0	2	4	0
NC_002745	296191	Plus	U	0	5	0	0	0	0	0	0	0	2	0	0	0	0	0	0
NC_002745	296192	Plus	G	0	1	0	0	0	0	0	0	0	1	0	0	0	0	0	0
NC_002745	296193	Plus	A	5	1	0	2	4	0	2	0	3	1	0	1	2	0	1	0
NC_002745	296194	Plus	A	4	0	1	2	0	0	2	1	2	0	1	1	0	0	1	1
NC_002745	296195	Plus	C	0	0	0	3	0	0	0	2	0	0	0	1	0	0	0	1
NC_002745	296197	Plus	A	0	2	0	5	0	0	0	0	0	1	0	1	0	0	0	0
NC_002745	296199	Plus	A	1	0	0	2	0	0	0	0	1	0	0	1	0	0	0	0
NC_002745	296200	Plus	U	0	0	0	5	1	1	0	1	0	0	0	1	1	1	0	1
NC_002745	296201	Plus	G	0	0	0	4	0	0	0	0	0	0	0	1	0	0	0	0
NC_002745	296202	Plus	A	4	0	0	0	0	0	0	2	3	0	0	0	0	0	0	2
NC_002745	296203	Plus	A	2	0	0	1	0	9	0	0	1	0	0	1	0	1	0	0
NC_002745	296204	Plus	U	0	0	0	0	0	1	1	0	0	0	0	0	0	1	1	0
NC_002745	296205	Plus	C	5	0	5	4	6	5	4	3	2	0	1	1	3	2	3	3
NC_002745	296206	Plus	A	0	0	0	2	2	0	0	2	0	0	0	2	2	0	0	2
NC_002745	296207	Plus	U	1	6	5	0	2	0	2	3	1	3	1	0	1	0	2	3
NC_002745	296291	Plus	C	0	1	0	0	0	0	0	1	0	1	0	0	0	0	0	1
NC_002745	296293	Plus	A	0	0	0	0	3	0	0	0	0	0	0	0	2	0	0	0
NC_002745	296295	Plus	U	2	0	1	4	0	0	3	0	1	0	1	1	0	0	2	0
NC_002745	296299	Plus	A	3	0	0	0	1	0	1	0	2	0	0	0	1	0	1	0
NC_002745	296300	Plus	G	4	0	0	0	0	0	0	0	1	0	0	0	0	0	0	0
NC_002745	296301	Plus	A	0	0	0	2	0	0	0	0	0	0	0	2	0	0	0	0
NC_002745	296302	Plus	U	0	0	0	0	1	5	0	0	0	0	0	0	1	1	0	0
NC_002745	296304	Plus	A	0	0	0	0	2	3	0	0	0	0	0	0	2	2	0	0
NC_002745	296305	Plus	A	1	0	1	2	0	0	0	0	1	0	1	1	0	0	0	0
NC_002745	296306	Plus	C	0	0	0	1	0	0	0	0	0	0	0	1	0	0	0	0
NC_002745	298328	Plus	A	0	3	0	1	0	0	0	0	0	1	0	1	0	0	0	0
NC_002745	298363	Plus	U	0	1	0	0	1	0	0	0	0	1	0	0	1	0	0	0
NC_002745	298942	Plus	U	0	0	0	0	0	0	0	1	0	0	0	0	0	0	0	1
NC_002745	298943	Plus	A	0	0	0	7	0	0	0	0	0	0	0	1	0	0	0	0
NC_002745	298951	Plus	U	1	0	0	2	0	0	1	0	1	0	0	1	0	0	1	0
NC_002745	299449	Plus	U	3	0	5	0	2	0	0	0	1	0	1	0	1	0	0	0
NC_002745	299450	Plus	U	1	0	0	0	0	0	0	1	1	0	0	0	0	0	0	1
NC_002745	299451	Plus	G	0	0	0	1	0	0	0	0	0	0	0	1	0	0	0	0
NC_002745	299453	Plus	U	0	0	0	3	0	0	2	0	0	0	0	1	0	0	1	0
NC_002745	299454	Plus	A	0	0	1	1	0	0	0	0	0	0	1	1	0	0	0	0
NC_002745	299455	Plus	U	1	0	0	0	0	0	1	1	1	0	0	0	0	0	1	1
NC_002745	299457	Plus	U	1	0	0	0	0	0	0	0	1	0	0	0	0	0	0	0
NC_002745	299458	Plus	G	0	0	1	0	0	0	0	0	0	0	1	0	0	0	0	0
NC_002745	299770	Plus	U	1	0	0	0	0	0	0	2	1	0	0	0	0	0	0	2
NC_002745	299774	Plus	G	0	2	0	0	0	0	0	0	0	1	0	0	0	0	0	0
NC_002745	300778	Plus	A	2	0	0	0	0	0	0	0	1	0	0	0	0	0	0	0
NC_002745	300779	Plus	C	0	0	3	0	0	0	0	1	0	0	1	0	0	0	0	1
NC_002745	300781	Plus	A	0	0	0	1	0	0	1	0	0	0	0	1	0	0	1	0
NC_002745	300782	Plus	G	0	0	2	0	0	0	0	0	0	0	2	0	0	0	0	0
NC_002745	300783	Plus	U	0	0	0	0	0	4	0	0	0	0	0	0	0	2	0	0
NC_002745	300784	Plus	U	0	3	0	6	0	0	0	0	0	1	0	2	0	0	0	0
NC_002745	300785	Plus	U	2	2	0	0	0	0	0	0	1	1	0	0	0	0	0	0
NC_002745	300786	Plus	A	0	0	0	1	0	0	0	0	0	0	0	1	0	0	0	0
NC_002745	300902	Plus	U	0	1	0	2	0	4	0	0	0	1	0	1	0	1	0	0
NC_002745	300904	Plus	G	0	2	0	11	0	0	0	0	0	1	0	4	0	0	0	0
NC_002745	300905	Plus	U	0	1	5	2	1	2	2	0	0	1	2	2	1	1	1	0
NC_002745	300907	Plus	C	2	1	0	6	1	11	1	0	1	1	0	3	1	4	1	0
NC_002745	300908	Plus	C	1	0	0	0	0	0	0	0	1	0	0	0	0	0	0	0
NC_002745	300909	Plus	U	5	7	2	2	0	11	0	0	1	4	1	2	0	3	0	0
NC_002745	300910	Plus	U	7	0	1	3	1	3	2	2	4	0	1	1	1	2	2	2
NC_002745	300911	Plus	U	4	1	0	1	1	1	0	1	2	1	0	1	1	1	0	1
NC_002745	300912	Plus	A	0	1	2	0	0	0	0	0	0	1	1	0	0	0	0	0
NC_002745	300913	Plus	A	3	0	0	9	0	0	0	0	1	0	0	3	0	0	0	0
NC_002745	300914	Plus	A	0	3	0	10	0	0	0	0	0	1	0	3	0	0	0	0
NC_002745	300915	Plus	A	0	2	0	2	0	1	0	0	0	2	0	1	0	1	0	0
NC_002745	301079	Plus	U	0	0	2	0	0	0	0	0	0	0	1	0	0	0	0	0
NC_002745	301080	Plus	A	1	0	0	0	0	0	0	0	1	0	0	0	0	0	0	0
NC_002745	301081	Plus	C	1	1	0	0	0	0	0	0	1	1	0	0	0	0	0	0
NC_002745	301084	Plus	A	0	0	0	1	0	0	0	0	0	0	0	1	0	0	0	0
NC_002745	301119	Plus	A	0	0	1	2	0	0	0	0	0	0	1	1	0	0	0	0
NC_002745	301121	Plus	A	1	0	0	0	0	0	0	0	1	0	0	0	0	0	0	0
NC_002745	301122	Plus	C	3	0	0	1	0	0	0	0	1	0	0	1	0	0	0	0
NC_002745	301413	Plus	U	0	1	6	1	0	2	1	0	0	1	3	1	0	1	1	0
NC_002745	301414	Plus	A	1	0	0	9	0	1	2	0	1	0	0	2	0	1	1	0
NC_002745	301415	Plus	U	0	0	0	0	0	0	1	0	0	0	0	0	0	0	1	0
NC_002745	301417	Plus	C	2	5	0	4	0	2	2	1	2	1	0	2	0	1	2	1
NC_002745	301418	Plus	A	1	1	2	0	0	0	0	0	1	1	1	0	0	0	0	0
NC_002745	301419	Plus	U	1	0	0	0	0	0	0	0	1	0	0	0	0	0	0	0
NC_002745	301420	Plus	C	2	0	0	0	0	3	2	0	1	0	0	0	0	1	2	0
NC_002745	301421	Plus	U	0	0	0	0	2	0	0	0	0	0	0	0	2	0	0	0
NC_002745	301422	Plus	U	0	0	0	0	1	0	0	0	0	0	0	0	1	0	0	0
NC_002745	301423	Plus	U	6	1	0	0	0	0	0	0	1	1	0	0	0	0	0	0
NC_002745	301424	Plus	A	0	0	4	0	0	0	0	0	0	0	2	0	0	0	0	0
NC_002745	301425	Plus	A	0	1	1	0	0	0	0	0	0	1	1	0	0	0	0	0
NC_002745	301426	Plus	U	0	0	6	3	0	0	0	1	0	0	1	1	0	0	0	1
NC_002745	301427	Plus	A	0	9	0	2	0	0	0	0	0	6	0	1	0	0	0	0
NC_002745	301428	Plus	U	2	0	0	5	0	0	0	0	1	0	0	2	0	0	0	0
NC_002745	301429	Plus	A	1	0	0	3	0	0	0	2	1	0	0	1	0	0	0	2
NC_002745	301430	Plus	U	2	0	0	4	4	0	0	0	1	0	0	2	1	0	0	0
NC_002745	301431	Plus	G	1	7	0	0	0	0	0	0	1	1	0	0	0	0	0	0
NC_002745	301432	Plus	A	0	0	0	6	3	0	0	0	0	0	0	2	1	0	0	0
NC_002745	301433	Plus	A	2	0	19	4	0	2	0	3	2	0	6	2	0	2	0	2
NC_002745	301434	Plus	U	1	1	3	5	2	7	1	0	1	1	2	3	2	4	1	0
NC_002745	301455	Plus	A	4	0	0	5	1	0	0	1	3	0	0	2	1	0	0	1
NC_002745	301506	Plus	U	0	0	0	0	1	8	1	1	0	0	0	0	1	4	1	1
NC_002745	301507	Plus	A	0	1	0	2	0	8	7	0	0	1	0	2	0	2	4	0
NC_002745	301508	Plus	U	0	5	0	0	0	0	0	0	0	2	0	0	0	0	0	0
NC_002745	301509	Plus	G	0	1	0	0	0	0	0	0	0	1	0	0	0	0	0	0
NC_002745	301510	Plus	A	5	1	0	2	4	0	2	0	3	1	0	1	2	0	1	0
NC_002745	301511	Plus	A	4	0	1	2	0	0	2	1	2	0	1	1	0	0	1	1
NC_002745	301512	Plus	C	0	0	0	3	0	0	0	2	0	0	0	1	0	0	0	1
NC_002745	301514	Plus	A	0	2	0	5	0	0	0	0	0	1	0	1	0	0	0	0
NC_002745	301516	Plus	A	1	0	0	2	2	2	1	1	1	0	0	1	1	1	1	1
NC_002745	301517	Plus	U	0	0	0	5	1	1	0	1	0	0	0	1	1	1	0	1
NC_002745	301518	Plus	G	0	0	0	4	0	0	0	0	0	0	0	1	0	0	0	0
NC_002745	301519	Plus	A	4	0	0	0	0	0	0	2	3	0	0	0	0	0	0	2
NC_002745	301520	Plus	A	2	0	0	1	0	9	0	0	1	0	0	1	0	1	0	0
NC_002745	301521	Plus	U	0	0	0	0	0	1	1	0	0	0	0	0	0	1	1	0
NC_002745	301522	Plus	C	5	0	5	4	6	5	4	3	2	0	1	1	3	2	3	3
NC_002745	301523	Plus	A	0	0	0	2	2	0	0	2	0	0	0	2	2	0	0	2
NC_002745	301524	Plus	U	1	6	5	0	2	0	2	3	1	3	1	0	1	0	2	3
NC_002745	301608	Plus	C	0	1	0	0	0	0	0	0	0	1	0	0	0	0	0	0
NC_002745	301612	Plus	U	2	0	1	4	0	0	0	0	1	0	1	1	0	0	0	0
NC_002745	301616	Plus	A	3	0	0	0	0	0	0	0	2	0	0	0	0	0	0	0
NC_002745	301617	Plus	G	4	0	0	0	0	0	0	0	1	0	0	0	0	0	0	0
NC_002745	301618	Plus	A	0	0	0	2	0	0	0	0	0	0	0	2	0	0	0	0
NC_002745	301619	Plus	U	0	0	0	0	1	5	0	0	0	0	0	0	1	1	0	0
NC_002745	301621	Plus	A	0	0	0	0	2	3	0	1	0	0	0	0	2	2	0	1
NC_002745	301622	Plus	A	1	0	1	2	0	0	0	0	1	0	1	1	0	0	0	0
NC_002745	301623	Plus	C	0	0	0	1	0	0	0	0	0	0	0	1	0	0	0	0
NC_002745	305877	Plus	U	2	0	0	0	0	0	0	0	1	0	0	0	0	0	0	0
NC_002745	311557	Plus	A	0	0	0	4	0	0	0	0	0	0	0	1	0	0	0	0
NC_002745	311559	Plus	A	0	0	0	0	0	1	0	0	0	0	0	0	0	1	0	0
NC_002745	311576	Plus	C	0	0	0	4	0	0	0	0	0	0	0	1	0	0	0	0
NC_002745	311584	Plus	C	1	0	1	1	0	0	1	0	1	0	1	1	0	0	1	0
NC_002745	311610	Plus	A	0	0	0	1	0	0	0	0	0	0	0	1	0	0	0	0
NC_002745	311612	Plus	A	0	0	0	3	0	0	0	0	0	0	0	2	0	0	0	0
NC_002745	311613	Plus	G	0	0	0	1	0	0	0	0	0	0	0	1	0	0	0	0
NC_002745	311614	Plus	A	1	0	0	1	0	5	0	0	1	0	0	1	0	1	0	0
NC_002745	311615	Plus	A	0	0	0	2	0	0	0	0	0	0	0	1	0	0	0	0
NC_002745	311621	Plus	A	0	0	0	4	0	0	0	0	0	0	0	1	0	0	0	0
NC_002745	311624	Plus	G	2	0	0	0	0	0	0	0	1	0	0	0	0	0	0	0
NC_002745	311639	Plus	C	1	0	1	1	0	0	1	0	1	0	1	1	0	0	1	0
NC_002745	311641	Plus	G	0	0	0	1	0	0	0	0	0	0	0	1	0	0	0	0
NC_002745	311667	Plus	A	0	0	0	4	0	0	0	0	0	0	0	1	0	0	0	0
NC_002745	311669	Plus	A	0	0	0	1	0	0	0	0	0	0	0	1	0	0	0	0
NC_002745	311710	Plus	A	0	0	0	2	0	0	0	0	0	0	0	2	0	0	0	0
NC_002745	311712	Plus	U	0	0	0	6	0	0	0	0	0	0	0	2	0	0	0	0
NC_002745	316874	Plus	A	0	0	0	0	0	0	0	3	0	0	0	0	0	0	0	1
NC_002745	316875	Plus	A	1	0	0	0	0	0	0	1	1	0	0	0	0	0	0	1
NC_002745	321926	Plus	U	1	0	3	8	0	2	0	0	1	0	2	3	0	1	0	0
NC_002745	322861	Plus	A	1	0	0	0	0	0	0	0	1	0	0	0	0	0	0	0
NC_002745	328200	Plus	C	0	0	1	0	0	0	0	0	0	0	1	0	0	0	0	0
NC_002745	336342	Plus	C	0	0	0	1	0	0	0	0	0	0	0	1	0	0	0	0
NC_002745	340625	Plus	U	2	0	0	0	0	2	0	0	1	0	0	0	0	2	0	0
NC_002745	340626	Plus	A	1	0	10	0	1	2	0	8	1	0	4	0	1	1	0	3
NC_002745	340627	Plus	U	26	2	8	10	14	2	3	6	11	1	2	5	11	1	3	5
NC_002745	340628	Plus	G	3	0	1	9	1	0	0	1	2	0	1	3	1	0	0	1
NC_002745	340629	Plus	A	0	1	0	1	0	0	0	3	0	1	0	1	0	0	0	3
NC_002745	340630	Plus	U	4	0	0	3	1	2	1	1	2	0	0	2	1	2	1	1
NC_002745	340631	Plus	A	2	1	0	4	2	1	1	1	1	1	0	2	2	1	1	1
NC_002745	340632	Plus	C	0	0	2	5	0	0	1	0	0	0	1	2	0	0	1	0
NC_002745	340633	Plus	C	5	0	0	11	3	0	0	2	2	0	0	5	3	0	0	2
NC_002745	340634	Plus	G	0	0	0	3	1	0	0	1	0	0	0	2	1	0	0	1
NC_002745	340635	Plus	G	0	1	0	2	3	0	2	0	0	1	0	2	3	0	1	0
NC_002745	340636	Plus	U	6	0	2	22	5	11	5	6	4	0	1	12	4	3	4	5
NC_002745	340637	Plus	A	3	2	1	2	2	4	2	4	2	1	1	2	2	3	2	3
NC_002745	340638	Plus	G	5	0	3	10	0	0	2	1	3	0	2	3	0	0	1	1
NC_002745	340639	Plus	A	1	1	20	26	5	14	13	8	1	1	3	13	4	5	9	8
NC_002745	340640	Plus	G	0	2	2	2	2	0	3	2	0	2	1	1	2	0	3	2
NC_002745	340641	Plus	U	2	0	2	0	4	0	1	1	2	0	1	0	1	0	1	1
NC_002745	340642	Plus	G	3	0	0	5	3	0	1	0	1	0	0	4	2	0	1	0
NC_002745	340643	Plus	G	6	3	5	14	0	4	3	4	2	2	3	6	0	1	2	4
NC_002745	340644	Plus	G	0	0	4	2	1	0	3	0	0	0	1	1	1	0	3	0
NC_002745	340645	Plus	A	0	0	0	1	0	4	1	2	0	0	0	1	0	1	1	2
NC_002745	340646	Plus	A	0	0	0	0	0	1	0	3	0	0	0	0	0	1	0	3
NC_002745	340647	Plus	A	3	4	8	0	0	1	0	0	2	2	1	0	0	1	0	0
NC_002745	340648	Plus	A	3	0	1	2	0	0	0	0	3	0	1	2	0	0	0	0
NC_002745	340649	Plus	A	0	0	1	3	0	0	0	0	0	0	1	1	0	0	0	0
NC_002745	340651	Plus	U	25	5	8	25	9	6	4	3	7	2	2	12	5	3	4	3
NC_002745	340652	Plus	A	9	1	0	0	0	0	0	0	3	1	0	0	0	0	0	0
NC_002745	340653	Plus	U	0	0	1	0	1	0	0	1	0	0	1	0	1	0	0	1
NC_002745	340654	Plus	A	12	0	0	6	0	0	0	0	3	0	0	1	0	0	0	0
NC_002745	340655	Plus	U	1	1	0	3	0	0	2	0	1	1	0	1	0	0	2	0
NC_002745	340656	Plus	A	0	0	0	8	0	0	0	0	0	0	0	2	0	0	0	0
NC_002745	340657	Plus	C	20	1	8	29	14	3	4	4	11	1	2	14	9	1	3	4
NC_002745	340658	Plus	A	6	1	4	18	3	0	1	3	6	1	2	7	2	0	1	3
NC_002745	340659	Plus	A	24	14	13	16	3	6	4	4	8	5	5	4	2	2	4	4
NC_002745	340660	Plus	U	35	23	17	78	27	7	6	10	22	11	5	31	17	5	5	9
NC_002745	340661	Plus	G	6	0	1	5	1	2	3	3	5	0	1	3	1	1	1	3
NC_002745	340662	Plus	G	5	0	1	10	4	0	0	0	2	0	1	3	4	0	0	0
NC_002745	340663	Plus	C	28	5	6	9	11	12	5	12	11	2	2	4	9	8	4	9
NC_002745	340664	Plus	U	12	3	8	14	12	17	4	3	6	1	2	5	9	5	4	2
NC_002745	340665	Plus	U	11	0	4	1	3	1	1	1	6	0	2	1	2	1	1	1
NC_002745	340710	Plus	C	1	0	0	0	0	0	0	0	1	0	0	0	0	0	0	0
NC_002745	340711	Plus	C	3	1	6	16	2	1	4	6	3	1	3	5	2	1	4	6
NC_002745	340712	Plus	A	0	0	0	2	0	0	0	0	0	0	0	1	0	0	0	0
NC_002745	340714	Plus	G	8	0	9	0	0	0	0	2	1	0	1	0	0	0	0	1
NC_002745	340715	Plus	U	12	0	0	1	2	0	0	0	1	0	0	1	1	0	0	0
NC_002745	340716	Plus	A	0	7	0	2	0	0	0	0	0	1	0	1	0	0	0	0
NC_002745	340717	Plus	G	2	0	1	8	1	3	0	2	2	0	1	2	1	1	0	1
NC_002745	340718	Plus	U	0	1	0	6	5	4	2	2	0	1	0	2	2	1	1	2
NC_002745	340719	Plus	G	2	0	7	0	0	0	0	0	1	0	2	0	0	0	0	0
NC_002745	340720	Plus	A	3	0	0	0	3	2	3	0	1	0	0	0	2	1	3	0
NC_002745	340721	Plus	U	0	0	0	5	8	1	1	3	0	0	0	2	4	1	1	3
NC_002745	340723	Plus	A	2	0	0	0	0	5	0	0	1	0	0	0	0	1	0	0
NC_002745	340725	Plus	U	9	0	0	1	4	0	1	0	3	0	0	1	1	0	1	0
NC_002745	340726	Plus	U	0	1	3	10	1	1	3	4	0	1	1	4	1	1	2	1
NC_002745	340727	Plus	G	0	1	0	0	6	6	2	3	0	1	0	0	3	1	2	2
NC_002745	340728	Plus	A	0	0	0	1	0	0	0	0	0	0	0	1	0	0	0	0
NC_002745	340729	Plus	A	0	0	0	2	1	4	3	0	0	0	0	1	1	2	1	0
NC_002745	340730	Plus	U	7	1	0	0	8	12	2	2	3	1	0	0	3	4	1	1
NC_002745	340731	Plus	U	2	0	1	2	8	12	4	12	1	0	1	1	5	4	2	4
NC_002745	340732	Plus	A	3	0	0	7	6	1	3	0	1	0	0	3	3	1	3	0
NC_002745	340733	Plus	U	0	0	1	0	4	1	0	0	0	0	1	0	2	1	0	0
NC_002745	340734	Plus	U	2	0	0	0	1	0	1	2	1	0	0	0	1	0	1	2
NC_002745	340735	Plus	A	4	1	0	1	0	0	1	1	1	1	0	1	0	0	1	1
NC_002745	340736	Plus	C	0	0	0	3	0	1	0	0	0	0	0	2	0	1	0	0
NC_002745	340738	Plus	C	6	0	0	1	1	0	3	4	3	0	0	1	1	0	3	3
NC_002745	340740	Plus	G	0	0	0	4	0	1	0	1	0	0	0	1	0	1	0	1
NC_002745	340741	Plus	A	0	0	2	6	1	0	7	3	0	0	1	3	1	0	5	2
NC_002745	340742	Plus	U	0	2	0	0	2	0	0	0	0	1	0	0	1	0	0	0
NC_002745	340743	Plus	A	0	0	1	6	0	0	0	0	0	0	1	1	0	0	0	0
NC_002745	340744	Plus	U	5	0	1	1	0	0	0	0	2	0	1	1	0	0	0	0
NC_002745	340747	Plus	C	1	0	0	0	0	0	0	0	1	0	0	0	0	0	0	0
NC_002745	340748	Plus	U	4	0	0	0	0	0	0	2	2	0	0	0	0	0	0	2
NC_002745	340749	Plus	A	0	0	0	1	0	0	2	0	0	0	0	1	0	0	2	0
NC_002745	340753	Plus	A	0	0	0	11	4	0	0	0	0	0	0	2	2	0	0	0
NC_002745	340754	Plus	G	0	0	4	0	0	0	2	1	0	0	1	0	0	0	2	1
NC_002745	340755	Plus	U	0	0	0	1	0	0	0	0	0	0	0	1	0	0	0	0
NC_002745	340756	Plus	A	0	4	1	0	0	2	2	1	0	2	1	0	0	1	1	1
NC_002745	340757	Plus	U	1	9	0	0	1	2	0	1	1	1	0	0	1	2	0	1
NC_002745	340759	Plus	A	5	4	0	4	5	6	4	2	2	1	0	2	1	2	4	2
NC_002745	340760	Plus	C	0	1	2	23	5	1	4	2	0	1	2	4	3	1	3	2
NC_002745	340761	Plus	A	2	0	4	0	0	3	1	1	2	0	2	0	0	1	1	1
NC_002745	340762	Plus	U	0	0	0	5	5	3	4	5	0	0	0	3	4	1	4	4
NC_002745	340763	Plus	U	6	0	2	0	6	0	2	0	3	0	1	0	4	0	1	0
NC_002745	340764	Plus	U	1	0	0	10	3	8	0	1	1	0	0	2	1	3	0	1
NC_002745	340765	Plus	C	7	3	2	14	21	26	10	14	5	1	2	5	13	10	7	10
NC_002745	340766	Plus	U	0	0	0	1	3	2	4	5	0	0	0	1	2	2	4	4
NC_002745	340768	Plus	U	5	4	1	22	6	2	3	12	3	1	1	6	3	2	3	9
NC_002745	340769	Plus	G	3	0	0	1	14	4	5	5	3	0	0	1	8	2	5	3
NC_002745	340770	Plus	C	0	0	0	0	0	0	2	1	0	0	0	0	0	0	1	1
NC_002745	340771	Plus	A	5	0	2	7	3	4	3	4	1	0	1	1	2	4	2	4
NC_002745	340773	Plus	G	0	0	1	1	0	0	0	0	0	0	1	1	0	0	0	0
NC_002745	340774	Plus	U	12	5	1	12	2	6	1	3	5	1	1	4	2	2	1	3
NC_002745	340775	Plus	A	0	0	0	0	0	1	0	0	0	0	0	0	0	1	0	0
NC_002745	340776	Plus	U	0	0	0	0	1	0	3	0	0	0	0	0	1	0	2	0
NC_002745	340777	Plus	U	0	0	1	5	0	0	2	0	0	0	1	3	0	0	2	0
NC_002745	340779	Plus	G	0	0	0	0	0	0	0	1	0	0	0	0	0	0	0	1
NC_002745	340780	Plus	A	1	0	0	0	1	0	1	0	1	0	0	0	1	0	1	0
NC_002745	340782	Plus	G	2	0	0	0	1	0	1	1	1	0	0	0	1	0	1	1
NC_002745	340783	Plus	A	8	0	0	0	1	1	0	1	1	0	0	0	1	1	0	1
NC_002745	340786	Plus	U	2	0	4	0	0	0	2	0	2	0	1	0	0	0	1	0
NC_002745	340787	Plus	A	1	0	0	0	0	0	0	0	1	0	0	0	0	0	0	0
NC_002745	340789	Plus	G	1	0	0	3	0	0	0	0	1	0	0	1	0	0	0	0
NC_002745	340790	Plus	G	1	0	3	0	0	0	2	0	1	0	1	0	0	0	2	0
NC_002745	340791	Plus	A	0	1	0	0	0	0	0	0	0	1	0	0	0	0	0	0
NC_002745	340792	Plus	U	1	1	0	14	0	0	2	1	1	1	0	5	0	0	2	1
NC_002745	340795	Plus	A	0	9	0	0	2	4	0	1	0	1	0	0	1	2	0	1
NC_002745	340796	Plus	U	1	0	0	0	0	0	0	0	1	0	0	0	0	0	0	0
NC_002745	340797	Plus	U	0	1	0	1	0	0	0	0	0	1	0	1	0	0	0	0
NC_002745	340798	Plus	U	17	0	4	4	0	1	2	2	4	0	3	2	0	1	1	2
NC_002745	340799	Plus	A	2	0	4	0	0	0	0	0	1	0	1	0	0	0	0	0
NC_002745	340800	Plus	U	0	0	0	0	0	1	0	0	0	0	0	0	0	1	0	0
NC_002745	340801	Plus	A	0	0	1	0	2	0	0	0	0	0	1	0	1	0	0	0
NC_002745	340802	Plus	U	2	0	5	5	0	3	0	0	1	0	1	1	0	1	0	0
NC_002745	340803	Plus	G	0	0	0	8	0	0	0	0	0	0	0	2	0	0	0	0
NC_002745	340804	Plus	A	1	0	0	1	1	0	5	1	1	0	0	1	1	0	3	1
NC_002745	340806	Plus	U	0	0	0	7	0	0	0	0	0	0	0	1	0	0	0	0
NC_002745	340807	Plus	U	3	0	3	3	0	5	0	3	1	0	1	2	0	3	0	2
NC_002745	340808	Plus	G	1	2	0	0	0	0	0	0	1	1	0	0	0	0	0	0
NC_002745	340809	Plus	U	0	0	0	2	0	0	0	0	0	0	0	1	0	0	0	0
NC_002745	340812	Plus	G	5	0	0	9	1	0	2	0	2	0	0	2	1	0	2	0
NC_002745	340813	Plus	A	0	0	1	0	0	2	0	1	0	0	1	0	0	1	0	1
NC_002745	340814	Plus	G	2	0	0	0	0	0	2	1	1	0	0	0	0	0	2	1
NC_002745	340816	Plus	A	9	4	0	4	2	0	2	1	4	1	0	1	2	0	2	1
NC_002745	340817	Plus	G	0	0	0	9	1	7	1	4	0	0	0	4	1	2	1	3
NC_002745	340819	Plus	U	0	0	0	1	0	0	1	2	0	0	0	1	0	0	1	2
NC_002745	340820	Plus	A	0	0	0	1	0	0	0	0	0	0	0	1	0	0	0	0
NC_002745	340821	Plus	A	1	0	0	5	0	0	0	0	1	0	0	2	0	0	0	0
NC_002745	340822	Plus	G	1	0	0	2	0	0	1	1	1	0	0	1	0	0	1	1
NC_002745	340823	Plus	A	2	0	0	0	0	0	0	0	1	0	0	0	0	0	0	0
NC_002745	340824	Plus	G	0	0	0	6	0	0	0	0	0	0	0	1	0	0	0	0
NC_002745	340825	Plus	A	0	0	0	0	1	3	1	1	0	0	0	0	1	2	1	1
NC_002745	340827	Plus	U	0	0	0	1	0	0	0	0	0	0	0	1	0	0	0	0
NC_002745	340828	Plus	U	0	0	0	3	1	3	3	5	0	0	0	2	1	1	2	4
NC_002745	340829	Plus	A	0	0	0	1	1	0	1	3	0	0	0	1	1	0	1	3
NC_002745	340830	Plus	U	0	0	0	6	0	0	0	0	0	0	0	3	0	0	0	0
NC_002745	340831	Plus	U	1	0	1	0	0	0	0	0	1	0	1	0	0	0	0	0
NC_002745	340832	Plus	U	9	0	0	1	1	2	1	0	3	0	0	1	1	1	1	0
NC_002745	340833	Plus	A	1	0	0	0	2	4	2	1	1	0	0	0	1	1	2	1
NC_002745	340834	Plus	A	3	0	1	0	1	0	1	1	1	0	1	0	1	0	1	1
NC_002745	340836	Plus	G	0	0	0	0	0	0	1	1	0	0	0	0	0	0	1	1
NC_002745	340838	Plus	A	0	3	0	0	0	0	2	0	0	2	0	0	0	0	2	0
NC_002745	340839	Plus	G	0	0	0	2	0	0	0	0	0	0	0	2	0	0	0	0
NC_002745	340840	Plus	A	11	0	0	11	6	0	0	7	3	0	0	6	3	0	0	6
NC_002745	340841	Plus	A	1	0	0	0	0	1	0	2	1	0	0	0	0	1	0	2
NC_002745	340843	Plus	A	0	0	4	0	0	1	3	0	0	0	3	0	0	1	2	0
NC_002745	340844	Plus	U	0	0	0	2	0	0	0	2	0	0	0	1	0	0	0	2
NC_002745	340849	Plus	A	3	0	0	0	0	1	0	2	1	0	0	0	0	1	0	1
NC_002745	340852	Plus	C	0	0	1	0	0	0	3	1	0	0	1	0	0	0	2	1
NC_002745	340853	Plus	A	0	5	0	0	0	0	0	0	0	1	0	0	0	0	0	0
NC_002745	340856	Plus	G	0	0	0	2	0	0	0	0	0	0	0	1	0	0	0	0
NC_002745	340857	Plus	A	6	0	0	0	0	0	0	0	1	0	0	0	0	0	0	0
NC_002745	340858	Plus	C	2	0	0	4	1	0	0	1	1	0	0	1	1	0	0	1
NC_002745	340863	Plus	U	0	1	0	2	0	0	0	1	0	1	0	1	0	0	0	1
NC_002745	340864	Plus	G	0	0	0	2	2	0	1	2	0	0	0	1	1	0	1	2
NC_002745	340865	Plus	U	0	1	0	0	0	0	0	0	0	1	0	0	0	0	0	0
NC_002745	340866	Plus	G	3	0	0	0	0	6	0	0	1	0	0	0	0	1	0	0
NC_002745	340920	Plus	U	0	0	0	0	2	2	0	1	0	0	0	0	1	1	0	1
NC_002745	340928	Plus	U	0	0	0	0	0	0	0	2	0	0	0	0	0	0	0	2
NC_002745	340929	Plus	A	0	0	1	0	0	0	0	0	0	0	1	0	0	0	0	0
NC_002745	340931	Plus	A	0	0	0	0	1	0	1	1	0	0	0	0	1	0	1	1
NC_002745	340933	Plus	A	5	0	0	0	0	2	0	0	2	0	0	0	0	1	0	0
NC_002745	340948	Plus	G	0	0	0	1	0	0	0	0	0	0	0	1	0	0	0	0
NC_002745	340953	Plus	G	0	0	0	0	1	0	1	0	0	0	0	0	1	0	1	0
NC_002745	340957	Plus	A	1	0	3	0	0	0	0	0	1	0	1	0	0	0	0	0
NC_002745	340958	Plus	U	0	0	0	1	0	0	0	0	0	0	0	1	0	0	0	0
NC_002745	340960	Plus	A	0	0	0	3	2	0	1	0	0	0	0	1	2	0	1	0
NC_002745	340962	Plus	U	0	0	0	1	0	0	0	0	0	0	0	1	0	0	0	0
NC_002745	340963	Plus	A	0	0	0	1	0	0	0	1	0	0	0	1	0	0	0	1
NC_002745	340964	Plus	U	0	0	0	12	1	0	0	0	0	0	0	1	1	0	0	0
NC_002745	340965	Plus	A	0	0	0	9	0	0	0	0	0	0	0	2	0	0	0	0
NC_002745	340966	Plus	U	0	0	1	0	1	0	1	4	0	0	1	0	1	0	1	4
NC_002745	340967	Plus	G	0	1	0	0	1	0	0	0	0	1	0	0	1	0	0	0
NC_002745	340970	Plus	C	0	0	0	0	1	0	0	0	0	0	0	0	1	0	0	0
NC_002745	340974	Plus	A	0	0	0	2	0	0	0	0	0	0	0	1	0	0	0	0
NC_002745	340976	Plus	A	2	1	0	3	0	0	0	0	2	1	0	2	0	0	0	0
NC_002745	340977	Plus	U	1	0	0	1	0	2	0	0	1	0	0	1	0	1	0	0
NC_002745	340978	Plus	U	0	1	1	2	1	0	0	1	0	1	1	1	1	0	0	1
NC_002745	340987	Plus	U	2	0	0	0	1	0	3	0	2	0	0	0	1	0	2	0
NC_002745	340989	Plus	C	0	0	0	2	0	0	1	2	0	0	0	1	0	0	1	2
NC_002745	341024	Plus	A	0	0	0	3	0	0	0	0	0	0	0	2	0	0	0	0
NC_002745	341026	Plus	U	0	0	0	2	1	0	0	0	0	0	0	1	1	0	0	0
NC_002745	341029	Plus	A	3	0	0	0	0	0	0	0	1	0	0	0	0	0	0	0
NC_002745	341031	Plus	C	1	0	0	0	0	0	0	0	1	0	0	0	0	0	0	0
NC_002745	343246	Plus	U	1	0	8	0	0	0	0	4	1	0	1	0	0	0	0	2
NC_002745	343254	Plus	G	0	1	0	2	3	0	2	0	0	1	0	2	3	0	1	0
NC_002745	343255	Plus	U	6	0	2	22	5	11	5	6	4	0	1	12	4	3	4	5
NC_002745	343256	Plus	A	3	2	1	2	2	4	2	4	2	1	1	2	2	3	2	3
NC_002745	343257	Plus	G	5	0	3	10	0	0	2	1	3	0	2	3	0	0	1	1
NC_002745	343258	Plus	A	1	1	20	26	5	14	13	8	1	1	3	13	4	5	9	8
NC_002745	343259	Plus	G	0	2	2	2	2	0	3	2	0	2	1	1	2	0	3	2
NC_002745	343260	Plus	U	2	0	2	0	4	0	1	1	2	0	1	0	1	0	1	1
NC_002745	343261	Plus	G	3	0	0	5	3	0	1	0	1	0	0	4	2	0	1	0
NC_002745	343262	Plus	G	6	3	5	14	0	4	3	4	2	2	3	6	0	1	2	4
NC_002745	343263	Plus	G	0	0	4	2	1	0	3	1	0	0	1	1	1	0	3	1
NC_002745	343266	Plus	A	3	4	8	0	0	1	0	0	2	2	1	0	0	1	0	0
NC_002745	343267	Plus	A	3	0	1	2	0	0	0	0	3	0	1	2	0	0	0	0
NC_002745	343268	Plus	A	0	0	1	3	1	0	0	0	0	0	1	1	1	0	0	0
NC_002745	343270	Plus	U	25	5	8	25	9	6	4	3	7	2	2	12	5	3	4	3
NC_002745	343271	Plus	A	9	1	0	0	0	0	0	0	3	1	0	0	0	0	0	0
NC_002745	343272	Plus	U	0	0	1	0	1	0	0	1	0	0	1	0	1	0	0	1
NC_002745	343273	Plus	A	12	0	0	6	0	0	0	0	3	0	0	1	0	0	0	0
NC_002745	343274	Plus	U	1	1	0	3	0	0	2	0	1	1	0	1	0	0	2	0
NC_002745	343275	Plus	A	0	0	0	8	0	0	0	0	0	0	0	2	0	0	0	0
NC_002745	343276	Plus	C	20	1	8	29	14	3	4	4	11	1	2	14	9	1	3	4
NC_002745	343277	Plus	A	6	1	4	18	3	0	1	3	6	1	2	7	2	0	1	3
NC_002745	343388	Plus	A	2	0	0	0	0	0	0	0	1	0	0	0	0	0	0	0
NC_002745	343547	Plus	U	0	0	0	0	0	0	0	2	0	0	0	0	0	0	0	2
NC_002745	343548	Plus	A	0	0	1	0	0	0	0	0	0	0	1	0	0	0	0	0
NC_002745	343550	Plus	A	0	0	0	0	1	0	1	1	0	0	0	0	1	0	1	1
NC_002745	343552	Plus	A	5	0	0	0	0	2	1	0	2	0	0	0	0	1	1	0
NC_002745	343575	Plus	A	0	0	0	0	0	1	0	0	0	0	0	0	0	1	0	0
NC_002745	343576	Plus	A	1	0	3	0	0	0	0	0	1	0	1	0	0	0	0	0
NC_002745	343577	Plus	U	0	0	0	1	0	0	0	0	0	0	0	1	0	0	0	0
NC_002745	343579	Plus	A	0	0	0	3	2	0	1	0	0	0	0	1	2	0	1	0
NC_002745	343582	Plus	A	0	0	0	1	0	0	0	1	0	0	0	1	0	0	0	1
NC_002745	343583	Plus	U	0	0	0	12	1	0	0	0	0	0	0	1	1	0	0	0
NC_002745	343584	Plus	A	0	0	0	9	1	0	1	0	0	0	0	2	1	0	1	0
NC_002745	343585	Plus	U	0	0	1	0	1	0	1	4	0	0	1	0	1	0	1	4
NC_002745	343595	Plus	A	2	1	0	3	0	0	0	0	2	1	0	2	0	0	0	0
NC_002745	343596	Plus	U	1	0	0	1	0	2	0	0	1	0	0	1	0	1	0	0
NC_002745	343597	Plus	U	0	1	1	2	1	0	0	1	0	1	1	1	1	0	0	1
NC_002745	343608	Plus	C	0	0	0	2	0	0	1	2	0	0	0	1	0	0	1	2
NC_002745	343623	Plus	G	0	0	0	2	0	0	0	0	0	0	0	1	0	0	0	0
NC_002745	343650	Plus	C	1	0	0	0	0	0	0	2	1	0	0	0	0	0	0	2
NC_002745	343749	Plus	U	0	2	0	0	0	0	0	0	0	1	0	0	0	0	0	0
NC_002745	343750	Plus	A	0	0	0	1	0	0	0	0	0	0	0	1	0	0	0	0
NC_002745	343755	Plus	U	2	0	0	0	0	2	0	0	1	0	0	0	0	2	0	0
NC_002745	343756	Plus	A	1	0	10	0	1	2	0	8	1	0	4	0	1	1	0	3
NC_002745	343757	Plus	U	26	2	8	10	14	2	3	6	11	1	2	5	11	1	3	5
NC_002745	343758	Plus	G	3	0	1	9	1	0	0	1	2	0	1	3	1	0	0	1
NC_002745	343759	Plus	A	0	1	0	1	0	0	0	0	0	1	0	1	0	0	0	0
NC_002745	343760	Plus	U	4	0	0	3	1	2	1	1	2	0	0	2	1	2	1	1
NC_002745	343761	Plus	A	2	1	0	4	2	1	1	1	1	1	0	2	2	1	1	1
NC_002745	343762	Plus	C	0	0	2	5	0	0	1	0	0	0	1	2	0	0	1	0
NC_002745	343763	Plus	C	5	0	0	11	0	0	0	0	2	0	0	5	0	0	0	0
NC_002745	343764	Plus	G	0	0	0	3	1	0	0	1	0	0	0	2	1	0	0	1
NC_002745	343766	Plus	U	6	0	2	22	5	11	5	6	4	0	1	12	4	3	4	5
NC_002745	343767	Plus	A	3	2	1	2	2	4	2	4	2	1	1	2	2	3	2	3
NC_002745	343768	Plus	G	5	0	3	10	0	0	2	1	3	0	2	3	0	0	1	1
NC_002745	343769	Plus	A	1	1	20	26	5	14	13	8	1	1	3	13	4	5	9	8
NC_002745	343770	Plus	G	0	2	2	2	2	0	3	2	0	2	1	1	2	0	3	2
NC_002745	343771	Plus	U	2	0	2	0	4	0	1	1	2	0	1	0	1	0	1	1
NC_002745	343772	Plus	G	3	0	0	5	3	0	1	0	1	0	0	4	2	0	1	0
NC_002745	343773	Plus	G	6	3	5	14	0	4	3	4	2	2	3	6	0	1	2	4
NC_002745	343774	Plus	G	0	0	4	2	1	0	3	0	0	0	1	1	1	0	3	0
NC_002745	343775	Plus	A	0	0	0	1	0	4	1	2	0	0	0	1	0	1	1	2
NC_002745	343776	Plus	A	0	0	0	0	0	1	0	3	0	0	0	0	0	1	0	3
NC_002745	343777	Plus	A	3	4	8	0	0	1	0	0	2	2	1	0	0	1	0	0
NC_002745	343778	Plus	A	3	0	1	2	0	0	0	0	3	0	1	2	0	0	0	0
NC_002745	343779	Plus	A	0	0	1	3	1	0	0	0	0	0	1	1	1	0	0	0
NC_002745	343781	Plus	U	25	5	8	25	9	6	4	3	7	2	2	12	5	3	4	3
NC_002745	343782	Plus	A	9	1	0	0	0	0	0	0	3	1	0	0	0	0	0	0
NC_002745	343784	Plus	A	12	0	0	6	0	0	0	0	3	0	0	1	0	0	0	0
NC_002745	343785	Plus	U	1	1	0	3	0	0	2	0	1	1	0	1	0	0	2	0
NC_002745	343786	Plus	A	0	0	0	8	0	0	0	0	0	0	0	2	0	0	0	0
NC_002745	343787	Plus	C	20	1	8	29	14	3	4	4	11	1	2	14	9	1	3	4
NC_002745	343788	Plus	A	6	1	4	18	3	0	1	3	6	1	2	7	2	0	1	3
NC_002745	343789	Plus	A	24	14	13	16	3	6	4	4	8	5	5	4	2	2	4	4
NC_002745	343790	Plus	U	35	23	17	78	27	7	6	10	22	11	5	31	17	5	5	9
NC_002745	343791	Plus	G	6	0	1	5	1	2	3	3	5	0	1	3	1	1	1	3
NC_002745	343792	Plus	G	5	0	1	10	4	0	0	0	2	0	1	3	4	0	0	0
NC_002745	343793	Plus	C	28	5	6	9	11	12	5	12	11	2	2	4	9	8	4	9
NC_002745	343794	Plus	U	12	3	8	14	12	17	4	3	6	1	2	5	9	5	4	2
NC_002745	343795	Plus	U	11	0	4	1	3	1	1	1	6	0	2	1	2	1	1	1
NC_002745	343827	Plus	U	0	0	0	1	4	0	1	0	0	0	0	1	1	0	1	0
NC_002745	343840	Plus	C	1	0	0	0	0	0	1	0	1	0	0	0	0	0	1	0
NC_002745	343841	Plus	C	3	1	6	16	2	1	4	6	3	1	3	5	2	1	4	6
NC_002745	343842	Plus	A	0	0	0	2	0	0	0	0	0	0	0	1	0	0	0	0
NC_002745	343844	Plus	G	8	0	9	0	0	0	0	0	1	0	1	0	0	0	0	0
NC_002745	343845	Plus	U	12	0	0	1	2	0	0	0	1	0	0	1	1	0	0	0
NC_002745	343846	Plus	A	0	7	0	2	0	0	0	0	0	1	0	1	0	0	0	0
NC_002745	343847	Plus	G	2	0	1	8	1	3	0	2	2	0	1	2	1	1	0	1
NC_002745	343848	Plus	U	0	1	0	6	5	4	3	3	0	1	0	2	2	1	2	3
NC_002745	343849	Plus	G	2	0	7	0	0	0	0	1	1	0	2	0	0	0	0	1
NC_002745	343850	Plus	A	3	0	0	0	3	2	3	1	1	0	0	0	2	1	3	1
NC_002745	343851	Plus	U	0	0	0	5	8	1	1	3	0	0	0	2	4	1	1	3
NC_002745	343853	Plus	A	2	0	0	0	0	5	0	0	1	0	0	0	0	1	0	0
NC_002745	343854	Plus	C	0	0	0	0	0	0	0	1	0	0	0	0	0	0	0	1
NC_002745	343855	Plus	U	9	0	0	1	4	0	1	0	3	0	0	1	1	0	1	0
NC_002745	343856	Plus	U	0	1	3	10	1	1	3	4	0	1	1	4	1	1	2	1
NC_002745	343857	Plus	G	0	1	0	0	6	6	2	3	0	1	0	0	3	1	2	2
NC_002745	343858	Plus	A	0	0	0	1	0	0	0	1	0	0	0	1	0	0	0	1
NC_002745	343859	Plus	A	0	0	0	2	1	4	3	0	0	0	0	1	1	2	1	0
NC_002745	343860	Plus	U	7	1	0	0	8	12	2	2	3	1	0	0	3	4	1	1
NC_002745	343861	Plus	U	2	0	1	2	8	12	4	12	1	0	1	1	5	4	2	4
NC_002745	343862	Plus	A	3	0	0	7	6	1	3	0	1	0	0	3	3	1	3	0
NC_002745	343863	Plus	U	0	0	1	0	4	1	0	0	0	0	1	0	2	1	0	0
NC_002745	343864	Plus	U	2	0	0	0	1	0	1	2	1	0	0	0	1	0	1	2
NC_002745	343865	Plus	A	4	1	0	1	0	0	1	1	1	1	0	1	0	0	1	1
NC_002745	343866	Plus	C	0	0	0	3	0	0	0	0	0	0	0	2	0	0	0	0
NC_002745	343868	Plus	C	6	0	0	1	1	0	3	4	3	0	0	1	1	0	3	3
NC_002745	343870	Plus	G	0	0	0	4	0	1	0	1	0	0	0	1	0	1	0	1
NC_002745	343871	Plus	A	0	0	2	6	1	0	7	3	0	0	1	3	1	0	5	2
NC_002745	343872	Plus	U	0	2	0	0	2	0	0	0	0	1	0	0	1	0	0	0
NC_002745	343873	Plus	A	0	0	1	6	0	0	0	0	0	0	1	1	0	0	0	0
NC_002745	343874	Plus	U	5	0	1	1	0	0	0	0	2	0	1	1	0	0	0	0
NC_002745	343877	Plus	C	1	0	0	0	0	0	0	0	1	0	0	0	0	0	0	0
NC_002745	343878	Plus	U	4	0	0	0	0	0	0	2	2	0	0	0	0	0	0	2
NC_002745	343879	Plus	A	0	0	0	1	0	0	2	0	0	0	0	1	0	0	2	0
NC_002745	343881	Plus	G	0	0	0	0	1	0	0	0	0	0	0	0	1	0	0	0
NC_002745	343883	Plus	A	0	0	0	11	4	0	0	0	0	0	0	2	2	0	0	0
NC_002745	343884	Plus	G	0	0	4	0	0	0	2	1	0	0	1	0	0	0	2	1
NC_002745	343885	Plus	U	0	0	0	1	0	0	0	0	0	0	0	1	0	0	0	0
NC_002745	343886	Plus	A	0	4	1	0	0	2	2	1	0	2	1	0	0	1	1	1
NC_002745	343887	Plus	U	1	9	0	0	1	2	0	1	1	1	0	0	1	2	0	1
NC_002745	343889	Plus	A	5	4	0	4	5	6	4	2	2	1	0	2	1	2	4	2
NC_002745	343890	Plus	C	0	1	2	23	5	1	4	2	0	1	2	4	3	1	3	2
NC_002745	343891	Plus	A	2	0	4	0	0	3	1	1	2	0	2	0	0	1	1	1
NC_002745	343892	Plus	U	0	0	0	5	5	3	4	5	0	0	0	3	4	1	4	4
NC_002745	343893	Plus	U	6	0	2	0	6	0	2	0	3	0	1	0	4	0	1	0
NC_002745	343894	Plus	U	1	0	0	10	3	8	0	1	1	0	0	2	1	3	0	1
NC_002745	343895	Plus	C	7	3	2	14	21	26	10	14	5	1	2	5	13	10	7	10
NC_002745	343896	Plus	U	0	0	0	1	3	2	4	5	0	0	0	1	2	2	4	4
NC_002745	343898	Plus	U	5	4	1	22	6	2	3	12	3	1	1	6	3	2	3	9
NC_002745	343899	Plus	G	3	0	0	1	14	4	5	5	3	0	0	1	8	2	5	3
NC_002745	343900	Plus	C	0	0	0	0	0	0	2	1	0	0	0	0	0	0	1	1
NC_002745	343901	Plus	A	5	0	2	7	3	4	3	4	1	0	1	1	2	4	2	4
NC_002745	343903	Plus	G	0	0	1	1	0	0	0	0	0	0	1	1	0	0	0	0
NC_002745	343904	Plus	U	12	5	1	12	2	6	1	3	5	1	1	4	2	2	1	3
NC_002745	343905	Plus	A	0	0	0	0	0	1	0	0	0	0	0	0	0	1	0	0
NC_002745	343906	Plus	U	0	0	0	0	1	0	3	0	0	0	0	0	1	0	2	0
NC_002745	343907	Plus	U	0	0	1	5	0	0	2	0	0	0	1	3	0	0	2	0
NC_002745	343910	Plus	A	1	0	0	0	1	0	1	0	1	0	0	0	1	0	1	0
NC_002745	343912	Plus	G	2	0	0	0	1	0	1	1	1	0	0	0	1	0	1	1
NC_002745	343913	Plus	A	8	0	0	0	1	1	0	1	1	0	0	0	1	1	0	1
NC_002745	343916	Plus	U	2	0	4	0	0	0	2	0	2	0	1	0	0	0	1	0
NC_002745	343917	Plus	A	1	0	0	0	0	0	0	0	1	0	0	0	0	0	0	0
NC_002745	343919	Plus	G	1	0	0	3	0	0	0	0	1	0	0	1	0	0	0	0
NC_002745	343920	Plus	G	1	0	3	0	0	0	2	0	1	0	1	0	0	0	2	0
NC_002745	343921	Plus	A	0	1	0	0	0	0	0	0	0	1	0	0	0	0	0	0
NC_002745	343922	Plus	U	1	1	0	14	0	0	2	1	1	1	0	5	0	0	2	1
NC_002745	343925	Plus	A	0	9	0	0	2	4	0	1	0	1	0	0	1	2	0	1
NC_002745	343926	Plus	U	1	0	0	0	0	0	0	0	1	0	0	0	0	0	0	0
NC_002745	343927	Plus	U	0	1	0	1	0	0	0	0	0	1	0	1	0	0	0	0
NC_002745	343928	Plus	U	17	0	4	4	0	1	2	2	4	0	3	2	0	1	1	2
NC_002745	343929	Plus	A	2	0	4	0	0	0	0	0	1	0	1	0	0	0	0	0
NC_002745	343931	Plus	A	0	0	1	0	2	0	0	0	0	0	1	0	1	0	0	0
NC_002745	343932	Plus	U	2	0	5	5	0	3	0	0	1	0	1	1	0	1	0	0
NC_002745	343933	Plus	G	0	0	0	8	0	0	0	0	0	0	0	2	0	0	0	0
NC_002745	343934	Plus	A	1	0	0	1	1	0	5	1	1	0	0	1	1	0	3	1
NC_002745	343936	Plus	U	0	0	0	7	0	0	0	0	0	0	0	1	0	0	0	0
NC_002745	343937	Plus	U	3	0	3	3	0	5	0	3	1	0	1	2	0	3	0	2
NC_002745	343938	Plus	G	1	2	0	0	0	0	0	0	1	1	0	0	0	0	0	0
NC_002745	343939	Plus	U	0	0	0	2	0	0	0	1	0	0	0	1	0	0	0	1
NC_002745	343942	Plus	G	5	0	0	9	1	0	2	0	2	0	0	2	1	0	2	0
NC_002745	343943	Plus	A	0	0	1	0	0	2	0	1	0	0	1	0	0	1	0	1
NC_002745	343944	Plus	G	2	0	0	0	0	0	2	1	1	0	0	0	0	0	2	1
NC_002745	343946	Plus	A	9	4	0	4	2	0	2	1	4	1	0	1	2	0	2	1
NC_002745	343947	Plus	G	0	0	0	9	1	7	1	4	0	0	0	4	1	2	1	3
NC_002745	343949	Plus	U	0	0	0	1	0	0	1	2	0	0	0	1	0	0	1	2
NC_002745	343950	Plus	A	0	0	0	1	0	0	0	0	0	0	0	1	0	0	0	0
NC_002745	343951	Plus	A	1	0	0	5	0	0	0	0	1	0	0	2	0	0	0	0
NC_002745	343952	Plus	G	1	0	0	2	0	0	1	1	1	0	0	1	0	0	1	1
NC_002745	343953	Plus	A	2	0	0	0	0	0	0	0	1	0	0	0	0	0	0	0
NC_002745	343954	Plus	G	0	0	0	6	0	0	0	0	0	0	0	1	0	0	0	0
NC_002745	343955	Plus	A	0	0	0	0	1	3	1	1	0	0	0	0	1	2	1	1
NC_002745	343957	Plus	U	0	0	0	1	0	0	0	0	0	0	0	1	0	0	0	0
NC_002745	343958	Plus	U	0	0	0	3	1	3	3	5	0	0	0	2	1	1	2	4
NC_002745	343959	Plus	A	0	0	0	1	1	0	1	3	0	0	0	1	1	0	1	3
NC_002745	343960	Plus	U	0	0	0	6	0	0	0	0	0	0	0	3	0	0	0	0
NC_002745	343961	Plus	U	1	0	1	0	0	0	0	0	1	0	1	0	0	0	0	0
NC_002745	343962	Plus	U	9	0	0	1	1	2	1	0	3	0	0	1	1	1	1	0
NC_002745	343963	Plus	A	1	0	0	0	2	4	2	1	1	0	0	0	1	1	2	1
NC_002745	343964	Plus	A	3	0	1	0	1	0	1	1	1	0	1	0	1	0	1	1
NC_002745	343966	Plus	G	0	0	0	0	0	0	1	1	0	0	0	0	0	0	1	1
NC_002745	343967	Plus	A	1	0	0	2	0	0	0	0	1	0	0	2	0	0	0	0
NC_002745	343968	Plus	A	0	3	0	0	0	0	2	0	0	2	0	0	0	0	2	0
NC_002745	343969	Plus	G	0	0	0	2	0	0	0	0	0	0	0	2	0	0	0	0
NC_002745	343970	Plus	A	11	0	0	11	6	0	0	7	3	0	0	6	3	0	0	6
NC_002745	343971	Plus	A	1	0	0	0	0	1	0	2	1	0	0	0	0	1	0	2
NC_002745	343973	Plus	A	0	0	4	0	0	1	3	0	0	0	3	0	0	1	2	0
NC_002745	343974	Plus	U	0	0	0	2	0	0	0	2	0	0	0	1	0	0	0	2
NC_002745	343975	Plus	U	2	0	0	0	0	0	1	0	1	0	0	0	0	0	1	0
NC_002745	343976	Plus	U	0	0	0	1	2	0	1	0	0	0	0	1	1	0	1	0
NC_002745	343979	Plus	A	3	0	0	0	0	1	0	2	1	0	0	0	0	1	0	1
NC_002745	343982	Plus	C	0	0	1	0	0	0	3	1	0	0	1	0	0	0	2	1
NC_002745	343983	Plus	A	0	5	0	0	0	0	0	0	0	1	0	0	0	0	0	0
NC_002745	343985	Plus	G	0	1	0	0	0	0	0	0	0	1	0	0	0	0	0	0
NC_002745	343991	Plus	C	3	1	0	1	0	0	0	0	1	1	0	1	0	0	0	0
NC_002745	344040	Plus	U	0	0	0	1	0	0	0	0	0	0	0	1	0	0	0	0
NC_002745	344048	Plus	A	0	0	0	1	0	0	0	1	0	0	0	1	0	0	0	1
NC_002745	344065	Plus	U	3	0	0	0	0	0	0	0	1	0	0	0	0	0	0	0
NC_002745	344088	Plus	U	0	0	0	1	0	0	0	0	0	0	0	1	0	0	0	0
NC_002745	344092	Plus	U	0	0	0	1	0	0	0	0	0	0	0	1	0	0	0	0
NC_002745	344094	Plus	U	0	0	0	12	1	0	0	0	0	0	0	1	1	0	0	0
NC_002745	344095	Plus	A	0	0	0	9	0	0	0	0	0	0	0	2	0	0	0	0
NC_002745	344097	Plus	G	0	1	0	0	1	0	0	0	0	1	0	0	1	0	0	0
NC_002745	344100	Plus	C	0	0	0	0	1	0	0	0	0	0	0	0	1	0	0	0
NC_002745	344104	Plus	A	0	0	0	2	0	0	0	0	0	0	0	1	0	0	0	0
NC_002745	344106	Plus	A	2	1	0	3	0	0	0	0	2	1	0	2	0	0	0	0
NC_002745	344107	Plus	U	1	0	0	1	0	2	0	0	1	0	0	1	0	1	0	0
NC_002745	344117	Plus	U	2	0	0	0	1	0	3	0	2	0	0	0	1	0	2	0
NC_002745	344119	Plus	C	0	0	0	2	0	0	1	2	0	0	0	1	0	0	1	2
NC_002745	344154	Plus	A	0	0	0	3	0	0	0	1	0	0	0	2	0	0	0	1
NC_002745	344156	Plus	U	0	0	0	2	0	0	0	0	0	0	0	1	0	0	0	0
NC_002745	344159	Plus	A	3	0	0	0	0	0	0	0	1	0	0	0	0	0	0	0
NC_002745	344160	Plus	G	0	0	1	0	0	0	0	0	0	0	1	0	0	0	0	0
NC_002745	344163	Plus	A	2	0	0	0	0	0	0	0	1	0	0	0	0	0	0	0
NC_002745	344165	Plus	A	0	1	0	0	0	0	0	0	0	1	0	0	0	0	0	0
NC_002745	344168	Plus	U	0	0	13	0	0	0	0	0	0	0	2	0	0	0	0	0
NC_002745	344173	Plus	G	0	0	0	2	2	0	0	0	0	0	0	1	1	0	0	0
NC_002745	344175	Plus	G	1	0	0	0	0	0	0	0	1	0	0	0	0	0	0	0
NC_002745	344182	Plus	G	1	0	0	0	0	0	0	0	1	0	0	0	0	0	0	0
NC_002745	344226	Plus	U	0	0	1	2	1	0	0	0	0	0	1	1	1	0	0	0
NC_002745	344229	Plus	G	0	0	1	0	0	0	0	0	0	0	1	0	0	0	0	0
NC_002745	344259	Plus	U	1	0	0	0	0	0	0	0	1	0	0	0	0	0	0	0
NC_002745	344260	Plus	U	0	2	0	0	0	0	0	0	0	1	0	0	0	0	0	0
NC_002745	344261	Plus	A	0	0	0	1	0	0	0	0	0	0	0	1	0	0	0	0
NC_002745	344410	Plus	A	2	0	0	0	0	0	1	0	1	0	0	0	0	0	1	0
NC_002745	344461	Plus	A	0	0	0	1	0	0	0	0	0	0	0	1	0	0	0	0
NC_002745	344462	Plus	A	1	0	0	5	0	0	0	0	1	0	0	2	0	0	0	0
NC_002745	344463	Plus	G	1	0	0	2	0	0	1	1	1	0	0	1	0	0	1	1
NC_002745	344464	Plus	A	2	0	0	0	0	0	0	0	1	0	0	0	0	0	0	0
NC_002745	344490	Plus	A	3	0	0	0	0	1	0	2	1	0	0	0	0	1	0	1
NC_002745	344493	Plus	C	0	0	1	0	0	0	0	0	0	0	1	0	0	0	0	0
NC_002745	344497	Plus	G	0	0	0	2	0	0	0	0	0	0	0	1	0	0	0	0
NC_002745	344498	Plus	A	6	0	0	0	0	0	0	0	1	0	0	0	0	0	0	0
NC_002745	344499	Plus	C	2	0	0	4	1	0	0	1	1	0	0	1	1	0	0	1
NC_002745	344504	Plus	U	0	1	0	2	0	0	0	1	0	1	0	1	0	0	0	1
NC_002745	344505	Plus	G	0	0	0	2	2	0	1	1	0	0	0	1	1	0	1	1
NC_002745	344506	Plus	U	0	1	0	0	0	0	0	2	0	1	0	0	0	0	0	2
NC_002745	344507	Plus	G	3	0	0	0	0	6	0	0	1	0	0	0	0	1	0	0
NC_002745	344542	Plus	U	0	0	0	1	0	0	0	0	0	0	0	1	0	0	0	0
NC_002745	344678	Plus	U	0	0	13	0	0	0	0	0	0	0	2	0	0	0	0	0
NC_002745	344679	Plus	U	3	0	0	0	0	0	0	0	1	0	0	0	0	0	0	0
NC_002745	344683	Plus	G	0	0	0	2	2	0	0	0	0	0	0	1	1	0	0	0
NC_002745	344687	Plus	A	0	0	0	4	2	0	0	0	0	0	0	1	2	0	0	0
NC_002745	344692	Plus	G	1	0	0	0	0	0	0	0	1	0	0	0	0	0	0	0
NC_002745	344848	Plus	U	0	0	0	1	4	0	1	0	0	0	0	1	1	0	1	0
NC_002745	344857	Plus	U	0	0	0	0	0	0	1	0	0	0	0	0	0	0	1	0
NC_002745	344858	Plus	A	0	0	0	0	0	3	0	0	0	0	0	0	0	2	0	0
NC_002745	344873	Plus	G	0	0	0	3	0	0	0	0	0	0	0	1	0	0	0	0
NC_002745	344875	Plus	A	1	0	0	0	0	0	0	0	1	0	0	0	0	0	0	0
NC_002745	344877	Plus	U	0	0	0	1	0	0	0	0	0	0	0	1	0	0	0	0
NC_002745	344879	Plus	A	3	0	0	0	0	0	0	0	1	0	0	0	0	0	0	0
NC_002745	344880	Plus	A	0	0	0	3	0	0	1	0	0	0	0	1	0	0	1	0
NC_002745	344881	Plus	U	0	0	0	0	0	0	0	2	0	0	0	0	0	0	0	1
NC_002745	344882	Plus	U	1	0	0	0	1	1	0	1	1	0	0	0	1	1	0	1
NC_002745	344887	Plus	C	1	0	0	0	0	0	0	0	1	0	0	0	0	0	0	0
NC_002745	344889	Plus	C	0	0	0	2	0	0	1	6	0	0	0	1	0	0	1	4
NC_002745	344896	Plus	C	2	0	0	0	0	0	0	0	1	0	0	0	0	0	0	0
NC_002745	344905	Plus	G	0	0	0	0	0	0	0	1	0	0	0	0	0	0	0	1
NC_002745	344909	Plus	A	0	0	0	0	2	0	0	0	0	0	0	0	1	0	0	0
NC_002745	344925	Plus	U	0	0	0	0	1	0	0	1	0	0	0	0	1	0	0	1
NC_002745	344926	Plus	A	0	0	0	1	0	0	0	0	0	0	0	1	0	0	0	0
NC_002745	344927	Plus	U	1	0	0	0	0	0	0	0	1	0	0	0	0	0	0	0
NC_002745	344932	Plus	U	0	0	0	1	0	0	0	0	0	0	0	1	0	0	0	0
NC_002745	344933	Plus	G	0	0	0	7	0	0	0	0	0	0	0	1	0	0	0	0
NC_002745	344947	Plus	U	0	3	0	0	0	0	0	0	0	1	0	0	0	0	0	0
NC_002745	344956	Plus	A	0	0	0	1	0	0	0	0	0	0	0	1	0	0	0	0
NC_002745	344959	Plus	G	1	0	0	0	0	0	0	0	1	0	0	0	0	0	0	0
NC_002745	344967	Plus	A	0	6	0	0	0	0	0	0	0	1	0	0	0	0	0	0
NC_002745	344980	Plus	A	0	0	0	1	1	0	1	2	0	0	0	1	1	0	1	2
NC_002745	344981	Plus	U	0	0	0	6	0	0	0	0	0	0	0	3	0	0	0	0
NC_002745	344982	Plus	U	1	0	1	0	0	0	0	0	1	0	1	0	0	0	0	0
NC_002745	344983	Plus	U	9	0	0	1	1	2	0	0	3	0	0	1	1	1	0	0
NC_002745	344985	Plus	A	3	0	1	0	0	0	0	0	1	0	1	0	0	0	0	0
NC_002745	344988	Plus	A	1	0	0	2	0	0	0	0	1	0	0	2	0	0	0	0
NC_002745	344989	Plus	A	0	3	0	0	0	0	0	0	0	2	0	0	0	0	0	0
NC_002745	344990	Plus	G	0	0	0	2	0	0	0	0	0	0	0	2	0	0	0	0
NC_002745	344991	Plus	A	11	0	0	11	6	0	0	7	3	0	0	6	3	0	0	6
NC_002745	344992	Plus	A	1	0	0	0	0	1	0	2	1	0	0	0	0	1	0	2
NC_002745	344994	Plus	A	0	0	4	0	0	1	3	0	0	0	3	0	0	1	2	0
NC_002745	344995	Plus	U	0	0	0	2	0	0	0	2	0	0	0	1	0	0	0	2
NC_002745	344996	Plus	U	2	0	0	0	0	0	1	0	1	0	0	0	0	0	1	0
NC_002745	344997	Plus	U	0	0	0	1	2	0	1	2	0	0	0	1	1	0	1	2
NC_002745	345000	Plus	A	3	0	0	0	0	1	0	2	1	0	0	0	0	1	0	1
NC_002745	345003	Plus	C	0	0	1	0	0	0	3	1	0	0	1	0	0	0	2	1
NC_002745	345004	Plus	A	0	5	0	0	0	0	0	0	0	1	0	0	0	0	0	0
NC_002745	345007	Plus	G	0	0	0	2	0	0	0	0	0	0	0	1	0	0	0	0
NC_002745	345008	Plus	A	6	0	0	0	0	0	0	0	1	0	0	0	0	0	0	0
NC_002745	345009	Plus	C	2	0	0	4	1	0	0	1	1	0	0	1	1	0	0	1
NC_002745	345014	Plus	U	0	1	0	2	0	0	0	1	0	1	0	1	0	0	0	1
NC_002745	345052	Plus	U	0	0	0	1	0	0	0	0	0	0	0	1	0	0	0	0
NC_002745	345061	Plus	U	0	0	0	1	0	0	0	0	0	0	0	1	0	0	0	0
NC_002745	345069	Plus	A	0	0	0	1	0	0	0	1	0	0	0	1	0	0	0	1
NC_002745	345086	Plus	U	3	0	0	0	0	0	0	0	1	0	0	0	0	0	0	0
NC_002745	345099	Plus	G	0	0	0	1	0	0	0	0	0	0	0	1	0	0	0	0
NC_002745	345125	Plus	A	0	0	0	2	0	0	0	0	0	0	0	1	0	0	0	0
NC_002745	345127	Plus	A	2	1	0	3	0	0	1	0	2	1	0	2	0	0	1	0
NC_002745	345129	Plus	U	0	1	1	2	1	0	0	1	0	1	1	1	1	0	0	1
NC_002745	345155	Plus	G	0	0	0	2	0	0	0	0	0	0	0	1	0	0	0	0
NC_002745	345177	Plus	U	0	0	0	2	0	0	0	0	0	0	0	1	0	0	0	0
NC_002745	345180	Plus	A	3	0	0	0	0	0	0	0	1	0	0	0	0	0	0	0
NC_002745	345181	Plus	G	0	0	1	0	0	0	0	0	0	0	1	0	0	0	0	0
NC_002745	345182	Plus	C	1	0	0	0	0	0	0	1	1	0	0	0	0	0	0	1
NC_002745	345184	Plus	A	2	0	0	0	0	0	0	0	1	0	0	0	0	0	0	0
NC_002745	345186	Plus	A	0	1	0	0	0	0	0	0	0	1	0	0	0	0	0	0
NC_002745	345189	Plus	U	0	0	13	0	0	0	0	0	0	0	2	0	0	0	0	0
NC_002745	345190	Plus	U	3	0	0	0	0	0	0	0	1	0	0	0	0	0	0	0
NC_002745	345194	Plus	G	0	0	0	2	2	0	0	0	0	0	0	1	1	0	0	0
NC_002745	345196	Plus	G	1	0	0	0	0	0	0	0	1	0	0	0	0	0	0	0
NC_002745	345198	Plus	A	0	0	0	4	0	0	0	0	0	0	0	1	0	0	0	0
NC_002745	345203	Plus	G	1	0	0	0	0	0	0	0	1	0	0	0	0	0	0	0
NC_002745	345247	Plus	U	0	0	1	2	1	0	0	0	0	0	1	1	1	0	0	0
NC_002745	345250	Plus	G	0	0	1	0	0	0	0	0	0	0	1	0	0	0	0	0
NC_002745	345288	Plus	A	0	0	1	0	0	0	0	0	0	0	1	0	0	0	0	0
NC_002745	345289	Plus	U	1	0	8	0	0	0	0	4	1	0	1	0	0	0	0	2
NC_002745	345297	Plus	G	0	1	0	2	3	0	2	0	0	1	0	2	3	0	1	0
NC_002745	345298	Plus	U	6	0	2	22	5	11	5	6	4	0	1	12	4	3	4	5
NC_002745	345299	Plus	A	3	2	1	2	0	0	0	0	2	1	1	2	0	0	0	0
NC_002745	345300	Plus	G	5	0	3	10	0	0	2	1	3	0	2	3	0	0	1	1
NC_002745	345301	Plus	A	1	1	20	26	5	14	13	8	1	1	3	13	4	5	9	8
NC_002745	345302	Plus	G	0	2	2	2	2	0	3	2	0	2	1	1	2	0	3	2
NC_002745	345369	Plus	A	0	0	0	0	0	3	0	0	0	0	0	0	0	2	0	0
NC_002745	345384	Plus	G	0	0	0	3	0	0	0	0	0	0	0	1	0	0	0	0
NC_002745	345386	Plus	A	1	0	0	0	0	0	0	0	1	0	0	0	0	0	0	0
NC_002745	345388	Plus	U	0	0	0	1	0	0	0	0	0	0	0	1	0	0	0	0
NC_002745	345390	Plus	A	3	0	0	0	0	0	0	0	1	0	0	0	0	0	0	0
NC_002745	345391	Plus	A	0	0	0	3	0	0	1	0	0	0	0	1	0	0	1	0
NC_002745	345392	Plus	U	0	0	0	0	0	0	0	2	0	0	0	0	0	0	0	1
NC_002745	345393	Plus	U	1	0	0	0	1	1	0	1	1	0	0	0	1	1	0	1
NC_002745	345398	Plus	C	1	0	0	0	0	0	0	0	1	0	0	0	0	0	0	0
NC_002745	345400	Plus	C	0	0	0	2	0	0	1	6	0	0	0	1	0	0	1	4
NC_002745	345407	Plus	C	2	0	0	0	0	0	0	0	1	0	0	0	0	0	0	0
NC_002745	345416	Plus	G	0	0	0	0	0	0	0	1	0	0	0	0	0	0	0	1
NC_002745	345420	Plus	A	0	0	0	0	2	0	0	0	0	0	0	0	1	0	0	0
NC_002745	345436	Plus	U	0	0	0	0	1	0	0	1	0	0	0	0	1	0	0	1
NC_002745	345437	Plus	A	0	0	0	1	0	0	0	0	0	0	0	1	0	0	0	0
NC_002745	345438	Plus	U	1	0	0	0	0	0	0	0	1	0	0	0	0	0	0	0
NC_002745	345443	Plus	U	0	0	0	1	0	0	0	0	0	0	0	1	0	0	0	0
NC_002745	345444	Plus	G	0	0	0	7	0	0	0	0	0	0	0	1	0	0	0	0
NC_002745	345458	Plus	U	0	3	0	0	0	0	0	0	0	1	0	0	0	0	0	0
NC_002745	345467	Plus	A	0	0	0	1	0	0	0	0	0	0	0	1	0	0	0	0
NC_002745	345470	Plus	G	1	0	0	0	0	0	0	0	1	0	0	0	0	0	0	0
NC_002745	345478	Plus	A	0	6	0	0	0	0	0	0	0	1	0	0	0	0	0	0
NC_002745	345496	Plus	A	1	0	0	2	0	0	0	0	1	0	0	2	0	0	0	0
NC_002745	345497	Plus	A	0	3	0	0	0	0	2	0	0	2	0	0	0	0	2	0
NC_002745	345498	Plus	G	0	0	0	2	0	0	2	0	0	0	0	2	0	0	1	0
NC_002745	345499	Plus	A	11	0	0	11	6	0	0	8	3	0	0	6	3	0	0	7
NC_002745	345500	Plus	A	1	0	0	0	0	0	0	0	1	0	0	0	0	0	0	0
NC_002745	345502	Plus	A	0	0	4	0	0	0	0	0	0	0	3	0	0	0	0	0
NC_002745	345503	Plus	U	0	0	0	2	0	0	0	2	0	0	0	1	0	0	0	2
NC_002745	345504	Plus	U	2	0	0	0	0	0	1	0	1	0	0	0	0	0	1	0
NC_002745	345505	Plus	U	0	0	0	1	2	0	1	0	0	0	0	1	1	0	1	0
NC_002745	345508	Plus	A	3	0	0	0	0	1	0	2	1	0	0	0	0	1	0	1
NC_002745	345512	Plus	A	0	5	0	0	0	0	0	0	0	1	0	0	0	0	0	0
NC_002745	345514	Plus	G	0	1	0	0	0	0	0	0	0	1	0	0	0	0	0	0
NC_002745	345520	Plus	C	3	1	0	1	0	0	0	0	1	1	0	1	0	0	0	0
NC_002745	346399	Plus	A	0	0	0	1	0	0	0	0	0	0	0	1	0	0	0	0
NC_002745	346664	Plus	C	1	0	0	0	0	0	0	0	1	0	0	0	0	0	0	0
NC_002745	348700	Plus	A	1	0	0	0	0	0	0	0	1	0	0	0	0	0	0	0
NC_002745	373908	Plus	A	2	0	2	0	0	0	0	0	2	0	1	0	0	0	0	0
NC_002745	380262	Plus	U	0	0	0	1	0	0	1	0	0	0	0	1	0	0	1	0
NC_002745	387711	Plus	G	0	0	1	0	0	0	0	0	0	0	1	0	0	0	0	0
NC_002745	387958	Plus	C	3	0	0	0	0	0	0	0	1	0	0	0	0	0	0	0
NC_002745	387966	Plus	A	0	0	0	1	0	0	0	0	0	0	0	1	0	0	0	0
NC_002745	387968	Plus	G	0	0	0	2	0	0	0	0	0	0	0	2	0	0	0	0
NC_002745	387969	Plus	U	0	4	1	17	0	0	0	0	0	3	1	8	0	0	0	0
NC_002745	387970	Plus	C	0	0	0	3	0	0	0	0	0	0	0	1	0	0	0	0
NC_002745	387971	Plus	A	0	1	0	0	0	4	0	0	0	1	0	0	0	1	0	0
NC_002745	387972	Plus	G	0	2	0	6	1	3	0	2	0	1	0	4	1	1	0	2
NC_002745	387973	Plus	C	2	0	0	0	0	0	4	1	1	0	0	0	0	0	2	1
NC_002745	387974	Plus	U	1	0	0	0	0	0	0	3	1	0	0	0	0	0	0	3
NC_002745	387975	Plus	U	0	0	0	1	0	0	0	1	0	0	0	1	0	0	0	1
NC_002745	387979	Plus	A	0	0	1	0	0	0	0	0	0	0	1	0	0	0	0	0
NC_002745	387980	Plus	U	0	0	0	1	0	0	0	0	0	0	0	1	0	0	0	0
NC_002745	387981	Plus	A	1	0	0	5	0	0	0	0	1	0	0	1	0	0	0	0
NC_002745	387987	Plus	C	0	0	0	1	0	0	0	0	0	0	0	1	0	0	0	0
NC_002745	388000	Plus	G	2	0	0	0	0	0	0	0	1	0	0	0	0	0	0	0
NC_002745	388028	Plus	A	0	0	0	0	0	0	1	0	0	0	0	0	0	0	1	0
NC_002745	388029	Plus	A	0	0	0	2	0	0	0	0	0	0	0	1	0	0	0	0
NC_002745	388037	Plus	A	0	0	0	2	0	0	0	0	0	0	0	1	0	0	0	0
NC_002745	388045	Plus	C	0	0	0	4	0	0	0	0	0	0	0	1	0	0	0	0
NC_002745	389576	Plus	G	0	0	0	1	0	0	0	0	0	0	0	1	0	0	0	0
NC_002745	411029	Plus	U	2	0	0	0	1	1	1	3	1	0	0	0	1	1	1	2
NC_002745	411032	Plus	A	2	0	0	8	1	3	0	0	1	0	0	2	1	1	0	0
NC_002745	423947	Plus	A	0	0	11	0	0	0	0	0	0	0	3	0	0	0	0	0
NC_002745	426575	Plus	U	0	2	0	0	0	0	0	0	0	2	0	0	0	0	0	0
NC_002745	426631	Plus	U	1	0	0	3	0	0	0	0	1	0	0	1	0	0	0	0
NC_002745	426641	Plus	A	0	0	0	3	0	0	0	0	0	0	0	1	0	0	0	0
NC_002745	426650	Plus	A	3	0	0	0	0	0	0	0	1	0	0	0	0	0	0	0
NC_002745	426655	Plus	C	0	0	0	1	0	0	1	0	0	0	0	1	0	0	1	0
NC_002745	426656	Plus	A	2	0	2	10	0	0	0	0	1	0	1	5	0	0	0	0
NC_002745	426660	Plus	U	0	0	1	1	3	11	9	3	0	0	1	1	3	3	6	2
NC_002745	426661	Plus	A	514	389	228	777	373	900	536	480	210	164	112	250	170	233	228	221
NC_002745	426662	Plus	A	0	0	0	0	0	1	2	5	0	0	0	0	0	1	2	4
NC_002745	426663	Plus	A	0	0	2	1	1	6	1	1	0	0	2	1	1	2	1	1
NC_002745	426665	Plus	G	9	8	8	6	2	15	4	6	2	3	2	2	1	7	4	2
NC_002745	426666	Plus	A	19	31	24	25	14	52	40	12	10	18	13	10	11	24	34	10
NC_002745	426667	Plus	G	0	0	1	0	0	0	0	0	0	0	1	0	0	0	0	0
NC_002745	426668	Plus	A	0	0	0	3	1	3	0	0	0	0	0	1	1	1	0	0
NC_002745	426669	Plus	C	8	12	21	22	12	16	15	12	6	6	6	9	8	10	12	10
NC_002745	426670	Plus	A	0	0	0	0	1	0	2	0	0	0	0	0	1	0	2	0
NC_002745	426671	Plus	A	2	1	1	4	0	0	0	0	1	1	1	2	0	0	0	0
NC_002745	426676	Plus	G	1	0	0	0	0	0	0	0	1	0	0	0	0	0	0	0
NC_002745	426678	Plus	C	0	1	0	0	1	0	2	0	0	1	0	0	1	0	1	0
NC_002745	426681	Plus	U	8	2	0	1	0	0	0	0	1	1	0	1	0	0	0	0
NC_002745	426685	Plus	U	0	0	0	1	0	0	0	0	0	0	0	1	0	0	0	0
NC_002745	426687	Plus	A	2	0	0	0	0	0	0	0	1	0	0	0	0	0	0	0
NC_002745	426695	Plus	U	1	0	0	0	0	0	0	0	1	0	0	0	0	0	0	0
NC_002745	426700	Plus	A	0	0	0	0	0	2	0	0	0	0	0	0	0	1	0	0
NC_002745	426701	Plus	U	0	3	0	0	0	0	0	0	0	1	0	0	0	0	0	0
NC_002745	426705	Plus	U	0	1	0	0	0	0	0	0	0	1	0	0	0	0	0	0
NC_002745	426706	Plus	A	0	0	0	1	0	0	0	0	0	0	0	1	0	0	0	0
NC_002745	426707	Plus	A	0	0	0	0	0	0	2	0	0	0	0	0	0	0	1	0
NC_002745	426709	Plus	A	0	0	0	2	0	0	0	0	0	0	0	1	0	0	0	0
NC_002745	426711	Plus	U	0	1	0	4	0	0	0	0	0	1	0	1	0	0	0	0
NC_002745	426713	Plus	A	4	0	0	1	0	0	0	1	2	0	0	1	0	0	0	1
NC_002745	426714	Plus	A	0	0	0	0	2	0	0	0	0	0	0	0	1	0	0	0
NC_002745	426716	Plus	G	0	1	11	8	1	0	0	2	0	1	1	2	1	0	0	2
NC_002745	426717	Plus	A	2	0	5	0	0	0	0	0	1	0	2	0	0	0	0	0
NC_002745	426719	Plus	G	1	0	1	1	0	0	0	0	1	0	1	1	0	0	0	0
NC_002745	426720	Plus	A	0	0	0	0	2	0	0	0	0	0	0	0	2	0	0	0
NC_002745	426723	Plus	A	3	2	0	0	0	5	0	0	1	2	0	0	0	1	0	0
NC_002745	426724	Plus	U	7	5	0	2	0	2	0	1	4	1	0	1	0	1	0	1
NC_002745	426725	Plus	A	0	1	0	3	0	4	3	0	0	1	0	2	0	1	2	0
NC_002745	426730	Plus	A	2	2	0	7	0	3	2	0	2	2	0	3	0	2	1	0
NC_002745	426731	Plus	U	2	6	9	12	0	0	2	5	1	3	2	7	0	0	1	2
NC_002745	426732	Plus	A	4	4	0	3	0	2	1	0	2	2	0	3	0	1	1	0
NC_002745	426733	Plus	U	2	0	0	0	0	0	0	0	2	0	0	0	0	0	0	0
NC_002745	426734	Plus	A	0	0	0	5	0	0	0	0	0	0	0	1	0	0	0	0
NC_002745	426736	Plus	A	2	0	0	3	3	0	0	0	1	0	0	2	3	0	0	0
NC_002745	426738	Plus	A	0	0	0	14	0	0	3	0	0	0	0	2	0	0	1	0
NC_002745	426739	Plus	C	0	1	0	0	0	0	0	0	0	1	0	0	0	0	0	0
NC_002745	426740	Plus	C	2	0	4	0	0	0	0	0	2	0	1	0	0	0	0	0
NC_002745	426741	Plus	A	0	0	1	1	0	0	0	0	0	0	1	1	0	0	0	0
NC_002745	426742	Plus	A	1	0	1	0	0	0	0	0	1	0	1	0	0	0	0	0
NC_002745	426744	Plus	A	0	0	0	0	0	0	0	1	0	0	0	0	0	0	0	1
NC_002745	426746	Plus	A	0	0	0	3	0	0	0	0	0	0	0	2	0	0	0	0
NC_002745	426748	Plus	U	0	0	0	3	0	0	0	0	0	0	0	1	0	0	0	0
NC_002745	426752	Plus	G	0	1	0	0	0	0	0	0	0	1	0	0	0	0	0	0
NC_002745	426755	Plus	A	0	0	1	0	0	0	0	0	0	0	1	0	0	0	0	0
NC_002745	426759	Plus	U	0	0	0	0	0	0	0	2	0	0	0	0	0	0	0	1
NC_002745	426760	Plus	C	1	0	0	0	0	0	0	0	1	0	0	0	0	0	0	0
NC_002745	426761	Plus	A	2	0	0	0	0	0	0	0	1	0	0	0	0	0	0	0
NC_002745	426764	Plus	G	0	1	0	0	0	1	0	0	0	1	0	0	0	1	0	0
NC_002745	426765	Plus	G	0	0	0	0	0	0	0	2	0	0	0	0	0	0	0	1
NC_002745	426766	Plus	A	0	0	1	8	4	0	0	1	0	0	1	3	1	0	0	1
NC_002745	426767	Plus	A	0	0	0	0	0	1	0	0	0	0	0	0	0	1	0	0
NC_002745	426769	Plus	A	0	2	0	0	0	0	0	0	0	1	0	0	0	0	0	0
NC_002745	426770	Plus	A	1	0	0	0	0	0	0	0	1	0	0	0	0	0	0	0
NC_002745	426776	Plus	A	0	0	1	0	0	0	0	0	0	0	1	0	0	0	0	0
NC_002745	426780	Plus	U	0	0	0	1	0	0	0	0	0	0	0	1	0	0	0	0
NC_002745	426781	Plus	G	0	0	0	1	0	2	0	2	0	0	0	1	0	1	0	2
NC_002745	426790	Plus	U	0	0	0	3	0	0	0	0	0	0	0	1	0	0	0	0
NC_002745	426794	Plus	C	1	0	0	0	0	4	0	1	1	0	0	0	0	1	0	1
NC_002745	426795	Plus	U	0	0	1	0	1	0	0	0	0	0	1	0	1	0	0	0
NC_002745	426796	Plus	A	0	0	2	0	1	1	2	3	0	0	1	0	1	1	2	3
NC_002745	426799	Plus	G	5	0	0	2	0	3	2	0	3	0	0	2	0	1	2	0
NC_002745	426802	Plus	U	0	0	1	0	0	0	0	0	0	0	1	0	0	0	0	0
NC_002745	426807	Plus	C	0	1	0	0	1	0	0	1	0	1	0	0	1	0	0	1
NC_002745	426809	Plus	U	0	0	5	0	0	0	0	0	0	0	1	0	0	0	0	0
NC_002745	426811	Plus	G	0	0	0	1	0	0	0	1	0	0	0	1	0	0	0	1
NC_002745	426813	Plus	C	0	0	0	2	0	0	0	0	0	0	0	2	0	0	0	0
NC_002745	426818	Plus	U	0	0	0	7	0	0	0	8	0	0	0	1	0	0	0	3
NC_002745	426829	Plus	A	0	0	4	0	0	0	0	1	0	0	2	0	0	0	0	1
NC_002745	426833	Plus	A	0	0	0	0	0	5	0	1	0	0	0	0	0	1	0	1
NC_002745	426837	Plus	A	0	5	0	0	0	2	0	0	0	3	0	0	0	1	0	0
NC_002745	426838	Plus	U	2	0	0	1	0	4	2	1	1	0	0	1	0	1	2	1
NC_002745	426839	Plus	G	0	0	0	0	0	0	1	0	0	0	0	0	0	0	1	0
NC_002745	426840	Plus	A	1	0	1	0	0	0	0	3	1	0	1	0	0	0	0	2
NC_002745	426842	Plus	G	0	0	0	3	0	0	0	0	0	0	0	1	0	0	0	0
NC_002745	426843	Plus	G	0	3	0	0	0	0	2	3	0	1	0	0	0	0	1	2
NC_002745	426844	Plus	A	0	0	0	0	0	0	1	0	0	0	0	0	0	0	1	0
NC_002745	426847	Plus	A	0	0	0	3	0	0	1	6	0	0	0	1	0	0	1	4
NC_002745	426848	Plus	A	0	0	0	1	0	2	0	0	0	0	0	1	0	1	0	0
NC_002745	426850	Plus	U	0	2	0	1	0	0	0	0	0	1	0	1	0	0	0	0
NC_002745	426851	Plus	C	0	0	0	4	0	0	0	0	0	0	0	2	0	0	0	0
NC_002745	426852	Plus	A	0	1	0	0	0	0	1	0	0	1	0	0	0	0	1	0
NC_002745	426855	Plus	A	0	0	0	0	0	0	0	2	0	0	0	0	0	0	0	2
NC_002745	426857	Plus	C	0	3	0	3	0	5	0	1	0	1	0	1	0	1	0	1
NC_002745	426858	Plus	A	2	0	1	4	0	0	3	4	1	0	1	4	0	0	3	3
NC_002745	426860	Plus	G	0	0	0	1	0	0	0	0	0	0	0	1	0	0	0	0
NC_002745	426869	Plus	G	0	0	0	4	0	0	0	0	0	0	0	1	0	0	0	0
NC_002745	426876	Plus	G	2	0	0	0	0	0	0	0	1	0	0	0	0	0	0	0
NC_002745	426882	Plus	C	1	1	0	0	0	2	0	0	1	1	0	0	0	1	0	0
NC_002745	426883	Plus	U	0	10	0	1	0	0	0	0	0	1	0	1	0	0	0	0
NC_002745	426884	Plus	U	1	0	0	0	0	0	0	1	1	0	0	0	0	0	0	1
NC_002745	426885	Plus	U	0	0	0	3	0	0	3	0	0	0	0	1	0	0	1	0
NC_002745	426887	Plus	C	0	0	0	1	0	0	0	0	0	0	0	1	0	0	0	0
NC_002745	426892	Plus	A	1	0	0	0	0	0	0	0	1	0	0	0	0	0	0	0
NC_002745	426893	Plus	A	3	0	0	0	0	3	0	0	1	0	0	0	0	1	0	0
NC_002745	426896	Plus	C	0	0	0	1	0	0	0	0	0	0	0	1	0	0	0	0
NC_002745	426911	Plus	U	0	3	0	0	0	1	1	6	0	1	0	0	0	1	1	5
NC_002745	426919	Plus	C	0	2	0	0	0	0	0	0	0	1	0	0	0	0	0	0
NC_002745	426920	Plus	U	0	0	1	1	0	0	0	0	0	0	1	1	0	0	0	0
NC_002745	426921	Plus	U	0	0	2	0	0	0	0	2	0	0	2	0	0	0	0	2
NC_002745	426922	Plus	A	0	0	0	0	0	0	0	1	0	0	0	0	0	0	0	1
NC_002745	426923	Plus	G	0	0	1	0	0	1	0	1	0	0	1	0	0	1	0	1
NC_002745	426925	Plus	U	0	0	0	0	0	0	0	2	0	0	0	0	0	0	0	1
NC_002745	426930	Plus	A	0	3	0	0	0	0	0	0	0	1	0	0	0	0	0	0
NC_002745	426935	Plus	U	0	1	0	0	0	0	0	0	0	1	0	0	0	0	0	0
NC_002745	426937	Plus	U	0	0	0	5	0	0	0	3	0	0	0	1	0	0	0	1
NC_002745	426941	Plus	U	0	1	0	0	0	0	2	0	0	1	0	0	0	0	1	0
NC_002745	426952	Plus	C	0	0	0	1	0	0	1	0	0	0	0	1	0	0	1	0
NC_002745	426953	Plus	A	0	0	0	5	0	0	0	0	0	0	0	2	0	0	0	0
NC_002745	426957	Plus	G	1	0	0	0	0	0	0	0	1	0	0	0	0	0	0	0
NC_002745	426979	Plus	A	1	0	0	0	0	0	0	4	1	0	0	0	0	0	0	3
NC_002745	426985	Plus	U	0	0	3	2	0	0	1	2	0	0	1	2	0	0	1	2
NC_002745	427000	Plus	U	1	0	0	1	0	1	0	0	1	0	0	1	0	1	0	0
NC_002745	427012	Plus	U	0	0	0	1	0	0	0	1	0	0	0	1	0	0	0	1
NC_002745	427016	Plus	A	0	2	0	0	0	0	0	0	0	1	0	0	0	0	0	0
NC_002745	427025	Plus	G	0	0	4	0	0	0	1	0	0	0	1	0	0	0	1	0
NC_002745	427027	Plus	U	0	1	0	0	0	0	0	0	0	1	0	0	0	0	0	0
NC_002745	427032	Plus	A	0	0	2	0	0	0	0	0	0	0	2	0	0	0	0	0
NC_002745	427035	Plus	A	0	0	0	2	0	0	0	0	0	0	0	1	0	0	0	0
NC_002745	427038	Plus	C	1	0	0	0	0	1	0	0	1	0	0	0	0	1	0	0
NC_002745	427039	Plus	U	1	0	0	0	1	0	1	1	1	0	0	0	1	0	1	1
NC_002745	427050	Plus	A	0	2	0	0	0	0	0	0	0	1	0	0	0	0	0	0
NC_002745	427053	Plus	C	0	4	1	0	0	0	0	0	0	1	1	0	0	0	0	0
NC_002745	427054	Plus	A	0	0	1	1	0	0	0	0	0	0	1	1	0	0	0	0
NC_002745	427055	Plus	G	0	3	0	0	0	0	0	0	0	1	0	0	0	0	0	0
NC_002745	427056	Plus	A	1	0	0	0	0	0	0	0	1	0	0	0	0	0	0	0
NC_002745	427058	Plus	A	0	0	4	0	0	0	0	0	0	0	2	0	0	0	0	0
NC_002745	427063	Plus	U	3	0	0	0	0	0	2	0	2	0	0	0	0	0	2	0
NC_002745	427075	Plus	U	2	0	0	0	0	0	0	0	2	0	0	0	0	0	0	0
NC_002745	427077	Plus	A	0	0	0	0	0	0	1	2	0	0	0	0	0	0	1	2
NC_002745	427079	Plus	U	0	0	0	0	0	0	0	3	0	0	0	0	0	0	0	3
NC_002745	427081	Plus	U	2	0	0	0	0	0	0	6	1	0	0	0	0	0	0	4
NC_002745	427098	Plus	U	0	2	0	0	0	0	0	0	0	1	0	0	0	0	0	0
NC_002745	427103	Plus	C	0	1	2	0	0	0	0	1	0	1	1	0	0	0	0	1
NC_002745	427106	Plus	A	0	1	0	0	0	0	0	0	0	1	0	0	0	0	0	0
NC_002745	427114	Plus	U	3	0	0	0	0	0	0	0	1	0	0	0	0	0	0	0
NC_002745	427128	Plus	C	0	0	0	5	0	0	2	2	0	0	0	2	0	0	2	1
NC_002745	427136	Plus	A	0	0	1	0	0	0	0	0	0	0	1	0	0	0	0	0
NC_002745	427138	Plus	U	0	0	0	1	0	0	0	0	0	0	0	1	0	0	0	0
NC_002745	427165	Plus	C	1	0	0	0	0	0	0	0	1	0	0	0	0	0	0	0
NC_002745	427173	Plus	U	0	0	0	5	0	0	0	0	0	0	0	1	0	0	0	0
NC_002745	427179	Plus	A	0	0	0	0	0	0	0	2	0	0	0	0	0	0	0	2
NC_002745	427182	Plus	U	0	0	0	7	0	1	0	0	0	0	0	1	0	1	0	0
NC_002745	427190	Plus	G	0	0	0	0	0	2	0	0	0	0	0	0	0	2	0	0
NC_002745	427194	Plus	A	0	0	0	1	0	0	0	0	0	0	0	1	0	0	0	0
NC_002745	427200	Plus	U	0	0	0	3	0	0	0	6	0	0	0	2	0	0	0	4
NC_002745	427202	Plus	A	0	0	0	11	0	0	0	0	0	0	0	3	0	0	0	0
NC_002745	427205	Plus	G	6	0	0	2	0	0	0	0	2	0	0	1	0	0	0	0
NC_002745	427212	Plus	U	0	0	0	3	0	0	0	0	0	0	0	1	0	0	0	0
NC_002745	427228	Plus	A	2	0	0	0	0	0	0	1	1	0	0	0	0	0	0	1
NC_002745	427248	Plus	U	0	0	0	0	0	0	1	0	0	0	0	0	0	0	1	0
NC_002745	427249	Plus	U	0	0	0	1	0	0	0	3	0	0	0	1	0	0	0	2
NC_002745	427251	Plus	U	2	0	0	0	0	0	0	0	1	0	0	0	0	0	0	0
NC_002745	427255	Plus	U	1	0	0	0	0	0	0	2	1	0	0	0	0	0	0	1
NC_002745	427258	Plus	U	0	1	0	0	0	0	0	0	0	1	0	0	0	0	0	0
NC_002745	427260	Plus	U	0	0	1	2	1	0	0	0	0	0	1	2	1	0	0	0
NC_002745	427261	Plus	A	0	1	0	0	0	0	0	0	0	1	0	0	0	0	0	0
NC_002745	427262	Plus	G	0	0	0	4	0	0	0	0	0	0	0	1	0	0	0	0
NC_002745	427266	Plus	A	1	0	2	0	0	0	0	0	1	0	1	0	0	0	0	0
NC_002745	427274	Plus	A	2	0	0	0	0	0	0	0	1	0	0	0	0	0	0	0
NC_002745	427277	Plus	A	0	0	0	0	0	0	0	3	0	0	0	0	0	0	0	3
NC_002745	427278	Plus	G	0	0	0	1	0	0	0	0	0	0	0	1	0	0	0	0
NC_002745	427301	Plus	C	0	1	0	0	0	0	0	0	0	1	0	0	0	0	0	0
NC_002745	427320	Plus	G	0	1	0	0	0	0	0	0	0	1	0	0	0	0	0	0
NC_002745	427322	Plus	C	0	5	0	0	0	0	0	0	0	1	0	0	0	0	0	0
NC_002745	427324	Plus	A	0	0	0	0	0	0	0	1	0	0	0	0	0	0	0	1
NC_002745	427328	Plus	G	2	0	0	0	0	0	0	0	2	0	0	0	0	0	0	0
NC_002745	427330	Plus	U	3	0	0	0	0	0	0	0	1	0	0	0	0	0	0	0
NC_002745	427333	Plus	G	0	1	0	0	0	0	0	0	0	1	0	0	0	0	0	0
NC_002745	427336	Plus	G	0	0	0	0	0	0	1	0	0	0	0	0	0	0	1	0
NC_002745	427343	Plus	A	1	0	0	2	0	0	0	1	1	0	0	1	0	0	0	1
NC_002745	427348	Plus	C	0	0	0	2	0	0	0	0	0	0	0	1	0	0	0	0
NC_002745	427352	Plus	U	0	0	0	1	1	0	2	2	0	0	0	1	1	0	2	2
NC_002745	427353	Plus	A	0	0	0	2	0	0	0	1	0	0	0	1	0	0	0	1
NC_002745	427356	Plus	A	0	0	0	0	0	0	0	5	0	0	0	0	0	0	0	2
NC_002745	427357	Plus	A	2	0	0	0	0	0	0	1	1	0	0	0	0	0	0	1
NC_002745	427363	Plus	U	0	0	0	0	0	0	0	2	0	0	0	0	0	0	0	2
NC_002745	427368	Plus	G	0	0	0	0	1	0	0	2	0	0	0	0	1	0	0	2
NC_002745	427369	Plus	A	2	0	0	0	0	0	0	1	2	0	0	0	0	0	0	1
NC_002745	427371	Plus	U	0	1	1	4	1	0	0	0	0	1	1	1	1	0	0	0
NC_002745	427372	Plus	A	0	0	2	0	0	2	0	2	0	0	2	0	0	2	0	1
NC_002745	427376	Plus	C	0	0	0	1	0	0	0	0	0	0	0	1	0	0	0	0
NC_002745	427378	Plus	C	0	0	0	0	0	3	0	0	0	0	0	0	0	1	0	0
NC_002745	427395	Plus	C	2	4	0	3	0	0	1	0	1	1	0	2	0	0	1	0
NC_002745	427398	Plus	C	1	0	0	1	0	0	0	1	1	0	0	1	0	0	0	1
NC_002745	427399	Plus	U	1	3	2	6	0	0	0	0	1	2	1	2	0	0	0	0
NC_002745	427400	Plus	A	0	2	0	0	4	0	0	0	0	2	0	0	1	0	0	0
NC_002745	427401	Plus	U	0	0	0	2	0	0	0	0	0	0	0	2	0	0	0	0
NC_002745	427403	Plus	A	1	0	0	1	0	0	0	0	1	0	0	1	0	0	0	0
NC_002745	427405	Plus	U	0	6	0	0	0	0	0	0	0	2	0	0	0	0	0	0
NC_002745	427407	Plus	U	1	0	0	0	0	0	0	0	1	0	0	0	0	0	0	0
NC_002745	427411	Plus	C	0	0	0	0	0	0	1	1	0	0	0	0	0	0	1	1
NC_002745	427419	Plus	A	0	0	0	2	0	0	0	0	0	0	0	1	0	0	0	0
NC_002745	427432	Plus	U	0	0	0	3	0	0	0	0	0	0	0	1	0	0	0	0
NC_002745	427434	Plus	U	0	0	0	3	0	0	0	1	0	0	0	1	0	0	0	1
NC_002745	427435	Plus	A	0	0	0	2	0	0	0	0	0	0	0	1	0	0	0	0
NC_002745	427437	Plus	A	0	0	0	0	0	3	0	0	0	0	0	0	0	1	0	0
NC_002745	427442	Plus	G	0	0	0	4	0	0	0	0	0	0	0	3	0	0	0	0
NC_002745	427443	Plus	A	3	0	0	0	0	0	0	0	1	0	0	0	0	0	0	0
NC_002745	427448	Plus	A	0	0	0	1	0	0	0	0	0	0	0	1	0	0	0	0
NC_002745	427449	Plus	A	0	0	0	1	0	1	0	1	0	0	0	1	0	1	0	1
NC_002745	427451	Plus	A	2	0	0	3	0	0	0	0	1	0	0	2	0	0	0	0
NC_002745	427452	Plus	A	2	0	0	0	0	0	0	0	1	0	0	0	0	0	0	0
NC_002745	427455	Plus	A	0	0	0	7	0	0	0	0	0	0	0	1	0	0	0	0
NC_002745	427459	Plus	U	0	0	0	0	0	0	0	2	0	0	0	0	0	0	0	2
NC_002745	427463	Plus	C	0	1	0	0	0	0	0	0	0	1	0	0	0	0	0	0
NC_002745	427466	Plus	G	2	0	1	0	0	0	2	0	1	0	1	0	0	0	2	0
NC_002745	427473	Plus	A	0	0	1	0	0	0	0	0	0	0	1	0	0	0	0	0
NC_002745	427475	Plus	G	0	5	0	5	0	0	0	0	0	1	0	2	0	0	0	0
NC_002745	427477	Plus	A	0	0	0	3	0	0	0	0	0	0	0	2	0	0	0	0
NC_002745	427483	Plus	U	3	0	0	3	0	0	0	0	1	0	0	2	0	0	0	0
NC_002745	427486	Plus	U	1	0	0	0	0	1	0	0	1	0	0	0	0	1	0	0
NC_002745	427488	Plus	A	0	0	0	1	0	0	0	0	0	0	0	1	0	0	0	0
NC_002745	427491	Plus	A	0	0	0	3	0	0	0	0	0	0	0	2	0	0	0	0
NC_002745	427499	Plus	A	2	0	0	0	0	0	1	2	1	0	0	0	0	0	1	2
NC_002745	427501	Plus	U	0	0	0	1	0	0	0	0	0	0	0	1	0	0	0	0
NC_002745	427503	Plus	A	1	5	0	2	0	0	0	0	1	2	0	2	0	0	0	0
NC_002745	427506	Plus	C	4	0	0	2	1	0	2	0	1	0	0	1	1	0	2	0
NC_002745	427507	Plus	A	1	1	0	0	0	0	2	0	1	1	0	0	0	0	2	0
NC_002745	427508	Plus	A	1	1	0	0	0	1	0	0	1	1	0	0	0	1	0	0
NC_002745	427509	Plus	U	0	0	0	1	0	0	0	0	0	0	0	1	0	0	0	0
NC_002745	427510	Plus	U	0	0	1	5	0	0	0	0	0	0	1	3	0	0	0	0
NC_002745	427518	Plus	A	0	0	0	0	0	1	0	0	0	0	0	0	0	1	0	0
NC_002745	427524	Plus	G	1	1	0	2	0	0	0	0	1	1	0	1	0	0	0	0
NC_002745	427541	Plus	G	0	0	0	0	0	0	1	1	0	0	0	0	0	0	1	1
NC_002745	427543	Plus	U	0	2	0	0	0	0	0	0	0	1	0	0	0	0	0	0
NC_002745	427545	Plus	C	0	0	0	0	2	0	2	3	0	0	0	0	1	0	2	3
NC_002745	427547	Plus	A	0	0	0	0	0	6	0	0	0	0	0	0	0	1	0	0
NC_002745	427551	Plus	A	0	0	0	5	0	0	0	0	0	0	0	1	0	0	0	0
NC_002745	427556	Plus	A	0	0	0	5	0	0	0	0	0	0	0	1	0	0	0	0
NC_002745	427564	Plus	U	0	0	0	4	1	0	0	1	0	0	0	1	1	0	0	1
NC_002745	427565	Plus	A	0	0	0	2	0	0	0	0	0	0	0	2	0	0	0	0
NC_002745	427568	Plus	U	0	0	1	0	0	4	1	0	0	0	1	0	0	1	1	0
NC_002745	427570	Plus	C	0	1	0	0	0	0	0	0	0	1	0	0	0	0	0	0
NC_002745	427582	Plus	A	1	14	0	0	0	2	1	0	1	2	0	0	0	1	1	0
NC_002745	427585	Plus	U	1	0	0	0	0	0	0	0	1	0	0	0	0	0	0	0
NC_002745	427586	Plus	U	5	0	0	0	0	0	0	0	1	0	0	0	0	0	0	0
NC_002745	427591	Plus	G	0	1	0	0	0	0	1	0	0	1	0	0	0	0	1	0
NC_002745	427593	Plus	C	0	1	0	0	0	0	0	0	0	1	0	0	0	0	0	0
NC_002745	427594	Plus	U	0	0	0	1	0	0	1	0	0	0	0	1	0	0	1	0
NC_002745	427595	Plus	U	0	1	0	0	0	0	0	0	0	1	0	0	0	0	0	0
NC_002745	427597	Plus	U	0	2	0	0	0	0	0	0	0	1	0	0	0	0	0	0
NC_002745	427599	Plus	A	0	0	2	0	0	0	0	0	0	0	1	0	0	0	0	0
NC_002745	427600	Plus	A	0	0	0	1	0	0	0	0	0	0	0	1	0	0	0	0
NC_002745	427610	Plus	G	0	1	0	0	0	0	0	0	0	1	0	0	0	0	0	0
NC_002745	427615	Plus	U	0	7	0	0	0	0	0	0	0	2	0	0	0	0	0	0
NC_002745	427619	Plus	G	1	0	0	0	0	0	0	0	1	0	0	0	0	0	0	0
NC_002745	427624	Plus	C	0	0	1	0	0	0	0	0	0	0	1	0	0	0	0	0
NC_002745	427635	Plus	A	0	0	0	1	0	1	0	3	0	0	0	1	0	1	0	1
NC_002745	427639	Plus	C	0	0	0	0	0	2	0	0	0	0	0	0	0	1	0	0
NC_002745	427640	Plus	G	1	0	0	0	0	0	0	0	1	0	0	0	0	0	0	0
NC_002745	427642	Plus	U	0	0	1	0	0	0	1	0	0	0	1	0	0	0	1	0
NC_002745	427655	Plus	U	6	2	0	9	6	2	1	0	2	1	0	3	4	2	1	0
NC_002745	427664	Plus	C	2	0	0	0	0	0	0	2	1	0	0	0	0	0	0	2
NC_002745	427665	Plus	U	0	1	0	0	0	0	0	0	0	1	0	0	0	0	0	0
NC_002745	427667	Plus	G	1	0	0	0	0	0	0	0	1	0	0	0	0	0	0	0
NC_002745	427669	Plus	C	0	0	0	2	0	0	0	1	0	0	0	1	0	0	0	1
NC_002745	427676	Plus	U	0	3	0	0	0	0	0	0	0	1	0	0	0	0	0	0
NC_002745	427681	Plus	A	0	0	0	2	0	0	1	1	0	0	0	2	0	0	1	1
NC_002745	427683	Plus	A	0	1	0	0	0	0	0	3	0	1	0	0	0	0	0	1
NC_002745	427693	Plus	G	0	1	0	0	0	0	0	0	0	1	0	0	0	0	0	0
NC_002745	427694	Plus	U	1	0	0	3	0	0	0	0	1	0	0	1	0	0	0	0
NC_002745	427703	Plus	U	0	2	0	0	0	0	1	1	0	2	0	0	0	0	1	1
NC_002745	427704	Plus	G	0	0	0	3	0	0	0	0	0	0	0	2	0	0	0	0
NC_002745	427709	Plus	A	0	1	0	1	1	0	0	1	0	1	0	1	1	0	0	1
NC_002745	427715	Plus	A	3	0	0	0	0	0	0	0	1	0	0	0	0	0	0	0
NC_002745	427719	Plus	A	1	0	0	0	0	0	0	0	1	0	0	0	0	0	0	0
NC_002745	427721	Plus	C	0	0	1	0	0	0	1	1	0	0	1	0	0	0	1	1
NC_002745	427722	Plus	G	1	0	0	0	0	0	0	0	1	0	0	0	0	0	0	0
NC_002745	427725	Plus	U	0	0	1	0	0	0	0	2	0	0	1	0	0	0	0	1
NC_002745	427727	Plus	A	1	0	0	0	0	0	0	0	1	0	0	0	0	0	0	0
NC_002745	427728	Plus	A	2	0	0	0	0	0	0	0	1	0	0	0	0	0	0	0
NC_002745	427734	Plus	U	0	0	0	0	0	0	0	3	0	0	0	0	0	0	0	2
NC_002745	427735	Plus	U	1	0	0	7	0	0	0	0	1	0	0	1	0	0	0	0
NC_002745	427741	Plus	A	0	0	0	4	0	0	0	0	0	0	0	1	0	0	0	0
NC_002745	427766	Plus	A	0	0	0	8	0	0	0	0	0	0	0	4	0	0	0	0
NC_002745	427767	Plus	A	0	0	0	2	0	0	0	0	0	0	0	1	0	0	0	0
NC_002745	427778	Plus	U	0	1	0	0	0	0	0	1	0	1	0	0	0	0	0	1
NC_002745	427783	Plus	U	6	1	0	0	0	0	0	1	4	1	0	0	0	0	0	1
NC_002745	427785	Plus	G	0	0	0	4	1	0	2	3	0	0	0	2	1	0	2	2
NC_002745	427798	Plus	G	0	0	1	0	0	4	0	0	0	0	1	0	0	2	0	0
NC_002745	427801	Plus	G	0	4	0	0	0	0	0	0	0	2	0	0	0	0	0	0
NC_002745	427810	Plus	U	0	3	0	0	0	0	0	0	0	1	0	0	0	0	0	0
NC_002745	427812	Plus	C	1	0	0	2	0	0	0	0	1	0	0	1	0	0	0	0
NC_002745	427813	Plus	A	0	0	0	1	0	0	0	0	0	0	0	1	0	0	0	0
NC_002745	427816	Plus	U	0	1	0	0	0	0	0	0	0	1	0	0	0	0	0	0
NC_002745	427817	Plus	U	0	6	0	0	0	0	0	0	0	2	0	0	0	0	0	0
NC_002745	427818	Plus	A	1	1	0	0	0	1	0	1	1	1	0	0	0	1	0	1
NC_002745	427822	Plus	C	1	0	0	0	0	0	0	0	1	0	0	0	0	0	0	0
NC_002745	427827	Plus	C	6	0	0	4	0	0	0	0	1	0	0	1	0	0	0	0
NC_002745	427828	Plus	A	0	2	9	2	0	0	0	0	0	1	2	2	0	0	0	0
NC_002745	427835	Plus	A	0	0	0	1	0	0	0	0	0	0	0	1	0	0	0	0
NC_002745	427840	Plus	U	1	0	0	0	0	0	0	0	1	0	0	0	0	0	0	0
NC_002745	427841	Plus	G	0	1	0	0	0	0	0	0	0	1	0	0	0	0	0	0
NC_002745	427844	Plus	A	0	0	3	2	0	0	0	0	0	0	1	2	0	0	0	0
NC_002745	427847	Plus	G	0	0	0	1	0	0	0	1	0	0	0	1	0	0	0	1
NC_002745	427848	Plus	A	0	0	3	0	0	0	0	0	0	0	1	0	0	0	0	0
NC_002745	427849	Plus	A	0	7	0	3	0	0	0	0	0	1	0	2	0	0	0	0
NC_002745	427850	Plus	G	1	0	0	1	0	0	0	0	1	0	0	1	0	0	0	0
NC_002745	427851	Plus	G	0	2	3	0	0	0	0	1	0	2	1	0	0	0	0	1
NC_002745	427852	Plus	A	3	1	0	0	0	0	0	0	1	1	0	0	0	0	0	0
NC_002745	427853	Plus	A	1	0	0	0	0	0	0	0	1	0	0	0	0	0	0	0
NC_002745	427854	Plus	U	0	0	0	1	0	0	0	0	0	0	0	1	0	0	0	0
NC_002745	427856	Plus	A	0	1	0	0	0	0	0	0	0	1	0	0	0	0	0	0
NC_002745	427858	Plus	U	2	0	0	4	0	0	0	0	2	0	0	1	0	0	0	0
NC_002745	427859	Plus	A	4	1	4	5	0	0	0	0	1	1	1	4	0	0	0	0
NC_002745	427860	Plus	A	0	1	0	0	0	0	0	0	0	1	0	0	0	0	0	0
NC_002745	427863	Plus	A	0	0	0	3	0	0	0	0	0	0	0	1	0	0	0	0
NC_002745	427864	Plus	G	0	1	0	0	0	1	0	0	0	1	0	0	0	1	0	0
NC_002745	427865	Plus	A	0	0	1	0	0	0	0	0	0	0	1	0	0	0	0	0
NC_002745	427866	Plus	U	4	0	2	2	0	3	0	0	1	0	1	1	0	1	0	0
NC_002745	427867	Plus	A	0	0	0	1	0	0	0	0	0	0	0	1	0	0	0	0
NC_002745	427868	Plus	A	0	1	0	4	0	0	0	0	0	1	0	1	0	0	0	0
NC_002745	427870	Plus	A	3	1	0	7	0	0	0	0	1	1	0	2	0	0	0	0
NC_002745	427871	Plus	U	1	0	0	0	0	0	1	0	1	0	0	0	0	0	1	0
NC_002745	427872	Plus	U	1	3	0	4	0	0	0	2	1	2	0	1	0	0	0	2
NC_002745	427876	Plus	C	0	1	1	2	0	0	0	1	0	1	1	2	0	0	0	1
NC_002745	427877	Plus	A	2	0	0	22	0	0	0	0	2	0	0	4	0	0	0	0
NC_002745	427879	Plus	G	0	0	0	17	0	0	0	2	0	0	0	5	0	0	0	1
NC_002745	427880	Plus	C	3	0	0	0	0	0	0	0	2	0	0	0	0	0	0	0
NC_002745	427884	Plus	U	2	1	0	0	0	0	0	0	1	1	0	0	0	0	0	0
NC_002745	427890	Plus	U	0	0	0	4	0	0	0	0	0	0	0	1	0	0	0	0
NC_002745	427891	Plus	U	0	1	0	3	0	0	0	0	0	1	0	1	0	0	0	0
NC_002745	427892	Plus	G	1	0	0	0	0	0	0	0	1	0	0	0	0	0	0	0
NC_002745	427895	Plus	U	0	0	0	0	0	0	0	3	0	0	0	0	0	0	0	1
NC_002745	427896	Plus	A	1	0	0	0	0	0	0	0	1	0	0	0	0	0	0	0
NC_002745	427899	Plus	G	0	0	0	1	0	0	0	0	0	0	0	1	0	0	0	0
NC_002745	427901	Plus	A	0	0	0	2	2	0	0	0	0	0	0	1	1	0	0	0
NC_002745	427902	Plus	A	0	0	4	0	0	0	0	0	0	0	1	0	0	0	0	0
NC_002745	427903	Plus	U	6	0	0	0	0	0	0	0	2	0	0	0	0	0	0	0
NC_002745	427905	Plus	U	1	0	0	0	0	0	0	0	1	0	0	0	0	0	0	0
NC_002745	427909	Plus	C	2	0	0	0	0	0	0	0	1	0	0	0	0	0	0	0
NC_002745	427914	Plus	U	3	0	0	0	0	0	0	0	1	0	0	0	0	0	0	0
NC_002745	427919	Plus	G	0	0	0	2	0	0	0	0	0	0	0	1	0	0	0	0
NC_002745	427924	Plus	U	0	0	0	6	0	0	0	0	0	0	0	2	0	0	0	0
NC_002745	427926	Plus	U	2	0	0	0	0	0	0	2	1	0	0	0	0	0	0	2
NC_002745	427932	Plus	U	3	0	0	0	0	0	0	0	1	0	0	0	0	0	0	0
NC_002745	427936	Plus	U	2	0	0	0	0	0	0	0	1	0	0	0	0	0	0	0
NC_002745	427937	Plus	U	1	0	0	0	0	0	0	0	1	0	0	0	0	0	0	0
NC_002745	427948	Plus	C	0	0	0	1	0	0	0	1	0	0	0	1	0	0	0	1
NC_002745	427954	Plus	A	0	0	0	1	0	0	0	0	0	0	0	1	0	0	0	0
NC_002745	427960	Plus	A	0	0	0	9	0	0	0	0	0	0	0	1	0	0	0	0
NC_002745	427961	Plus	A	0	2	0	0	0	1	0	1	0	1	0	0	0	1	0	1
NC_002745	427962	Plus	A	2	0	0	0	0	0	0	0	2	0	0	0	0	0	0	0
NC_002745	427963	Plus	G	0	1	0	0	0	0	0	0	0	1	0	0	0	0	0	0
NC_002745	427964	Plus	A	0	2	0	6	0	0	0	0	0	1	0	2	0	0	0	0
NC_002745	427966	Plus	G	0	0	1	3	0	0	2	0	0	0	1	2	0	0	2	0
NC_002745	427969	Plus	A	0	0	3	0	0	3	0	0	0	0	1	0	0	1	0	0
NC_002745	427970	Plus	A	0	3	0	0	0	0	1	1	0	2	0	0	0	0	1	1
NC_002745	427971	Plus	C	3	4	0	0	0	0	0	0	3	1	0	0	0	0	0	0
NC_002745	427972	Plus	C	0	0	0	2	1	0	1	0	0	0	0	1	1	0	1	0
NC_002745	427973	Plus	A	0	0	1	0	0	3	0	3	0	0	1	0	0	1	0	2
NC_002745	427974	Plus	A	0	0	0	2	0	0	0	2	0	0	0	1	0	0	0	2
NC_002745	427977	Plus	C	5	0	0	2	0	0	0	3	1	0	0	2	0	0	0	2
NC_002745	427978	Plus	C	0	0	0	0	0	0	1	0	0	0	0	0	0	0	1	0
NC_002745	427981	Plus	U	0	4	0	5	0	0	0	0	0	2	0	1	0	0	0	0
NC_002745	427982	Plus	A	0	0	0	0	0	0	0	4	0	0	0	0	0	0	0	3
NC_002745	427988	Plus	C	0	2	0	0	0	0	0	0	0	1	0	0	0	0	0	0
NC_002745	427989	Plus	U	0	0	0	0	1	5	3	3	0	0	0	0	1	2	3	2
NC_002745	427990	Plus	G	7	0	0	0	0	0	0	9	1	0	0	0	0	0	0	5
NC_002745	427991	Plus	G	0	0	0	1	0	0	0	0	0	0	0	1	0	0	0	0
NC_002745	427997	Plus	U	0	0	0	14	0	9	7	5	0	0	0	6	0	5	5	5
NC_002745	428005	Plus	A	0	0	0	1	3	3	1	4	0	0	0	1	1	2	1	2
NC_002745	428006	Plus	A	0	0	1	0	0	0	0	0	0	0	1	0	0	0	0	0
NC_002745	428008	Plus	A	0	0	2	0	2	0	0	0	0	0	1	0	1	0	0	0
NC_002745	428011	Plus	C	0	1	0	3	0	0	0	0	0	1	0	1	0	0	0	0
NC_002745	428013	Plus	A	0	0	1	3	0	4	8	2	0	0	1	3	0	2	4	2
NC_002745	428017	Plus	G	0	0	0	0	0	0	1	0	0	0	0	0	0	0	1	0
NC_002745	428018	Plus	U	0	0	0	1	0	0	0	0	0	0	0	1	0	0	0	0
NC_002745	428019	Plus	U	0	0	0	4	0	2	0	1	0	0	0	2	0	1	0	1
NC_002745	428020	Plus	G	0	0	0	2	0	0	0	0	0	0	0	1	0	0	0	0
NC_002745	428021	Plus	U	0	0	1	0	0	2	0	2	0	0	1	0	0	1	0	2
NC_002745	428022	Plus	A	0	0	0	0	0	1	1	1	0	0	0	0	0	1	1	1
NC_002745	428023	Plus	A	0	0	0	0	0	5	0	1	0	0	0	0	0	1	0	1
NC_002745	428027	Plus	A	0	2	0	2	0	4	0	2	0	1	0	1	0	2	0	2
NC_002745	428028	Plus	A	0	0	0	11	2	0	1	3	0	0	0	5	1	0	1	2
NC_002745	428029	Plus	A	0	0	0	1	0	0	3	0	0	0	0	1	0	0	2	0
NC_002745	428031	Plus	U	1	1	0	2	0	3	0	0	1	1	0	2	0	1	0	0
NC_002745	428038	Plus	U	0	0	0	3	0	0	0	0	0	0	0	2	0	0	0	0
NC_002745	428039	Plus	U	0	0	0	3	0	0	0	0	0	0	0	3	0	0	0	0
NC_002745	428043	Plus	U	2	0	0	9	0	0	3	0	1	0	0	6	0	0	3	0
NC_002745	428047	Plus	A	0	0	0	9	0	0	0	2	0	0	0	4	0	0	0	2
NC_002745	428050	Plus	C	0	0	0	1	0	0	0	1	0	0	0	1	0	0	0	1
NC_002745	428051	Plus	C	0	0	0	3	0	0	0	0	0	0	0	2	0	0	0	0
NC_002745	428052	Plus	C	0	0	0	0	0	0	0	6	0	0	0	0	0	0	0	3
NC_002745	428056	Plus	A	0	0	0	3	0	0	0	0	0	0	0	1	0	0	0	0
NC_002745	430798	Plus	U	1	0	0	0	1	0	0	0	1	0	0	0	1	0	0	0
NC_002745	431622	Plus	U	0	0	1	3	0	0	0	0	0	0	1	2	0	0	0	0
NC_002745	436181	Plus	U	1	0	0	0	0	0	0	0	1	0	0	0	0	0	0	0
NC_002745	438426	Plus	U	0	0	0	0	0	0	0	1	0	0	0	0	0	0	0	1
NC_002745	438434	Plus	G	0	0	0	0	0	0	0	1	0	0	0	0	0	0	0	1
NC_002745	438496	Plus	U	0	0	0	4	0	0	0	0	0	0	0	1	0	0	0	0
NC_002745	441596	Plus	A	2	0	0	0	0	0	1	0	2	0	0	0	0	0	1	0
NC_002745	442103	Plus	A	0	1	0	0	0	0	0	0	0	1	0	0	0	0	0	0
NC_002745	442995	Plus	G	10	0	0	11	0	8	0	0	6	0	0	5	0	1	0	0
NC_002745	444112	Plus	G	0	1	0	0	0	4	0	0	0	1	0	0	0	1	0	0
NC_002745	444460	Plus	C	0	0	0	3	0	0	0	0	0	0	0	2	0	0	0	0
NC_002745	445166	Plus	A	0	0	0	10	0	0	0	0	0	0	0	2	0	0	0	0
NC_002745	445354	Plus	G	0	1	0	0	0	4	0	1	0	1	0	0	0	1	0	1
NC_002745	445702	Plus	C	0	0	0	3	0	0	0	0	0	0	0	2	0	0	0	0
NC_002745	445765	Plus	A	0	1	0	0	0	0	0	0	0	1	0	0	0	0	0	0
NC_002745	446798	Plus	G	1	0	0	0	0	0	0	0	1	0	0	0	0	0	0	0
NC_002745	448185	Plus	A	1	0	0	0	0	0	0	0	1	0	0	0	0	0	0	0
NC_002745	449994	Plus	G	10	0	0	11	0	8	0	0	6	0	0	5	0	1	0	0
NC_002745	450954	Plus	U	0	0	0	0	0	0	0	1	0	0	0	0	0	0	0	1
NC_002745	450955	Plus	A	22	0	10	25	22	13	27	22	16	0	8	13	16	6	22	14
NC_002745	450958	Plus	A	0	0	0	0	0	0	0	2	0	0	0	0	0	0	0	2
NC_002745	450960	Plus	A	2	0	0	0	0	0	0	0	1	0	0	0	0	0	0	0
NC_002745	450961	Plus	C	0	0	0	0	0	0	0	2	0	0	0	0	0	0	0	2
NC_002745	450998	Plus	A	0	0	0	1	0	0	0	0	0	0	0	1	0	0	0	0
NC_002745	450999	Plus	C	1	0	0	0	0	0	0	0	1	0	0	0	0	0	0	0
NC_002745	451014	Plus	A	0	0	0	0	1	0	0	0	0	0	0	0	1	0	0	0
NC_002745	451015	Plus	A	0	0	1	0	0	0	0	0	0	0	1	0	0	0	0	0
NC_002745	451018	Plus	C	0	0	0	0	0	5	0	0	0	0	0	0	0	1	0	0
NC_002745	451040	Plus	U	0	0	0	2	0	0	3	0	0	0	0	1	0	0	1	0
NC_002745	451041	Plus	A	10	2	2	0	0	0	0	0	9	2	1	0	0	0	0	0
NC_002745	451044	Plus	U	0	0	0	4	0	0	0	0	0	0	0	1	0	0	0	0
NC_002745	451045	Plus	A	0	0	3	0	0	0	0	0	0	0	1	0	0	0	0	0
NC_002745	451047	Plus	A	2	0	0	0	0	0	0	0	2	0	0	0	0	0	0	0
NC_002745	451048	Plus	A	2	0	0	0	0	0	0	0	1	0	0	0	0	0	0	0
NC_002745	451049	Plus	A	2	1	0	0	0	4	1	0	2	1	0	0	0	1	1	0
NC_002745	451050	Plus	A	1	0	5	1	0	0	0	0	1	0	3	1	0	0	0	0
NC_002745	451051	Plus	U	0	2	0	5	0	0	0	0	0	1	0	1	0	0	0	0
NC_002745	451052	Plus	U	2	0	0	1	2	0	1	0	1	0	0	1	2	0	1	0
NC_002745	451053	Plus	A	5	5	0	4	0	0	0	0	1	2	0	2	0	0	0	0
NC_002745	451054	Plus	U	1	0	0	2	0	0	0	0	1	0	0	1	0	0	0	0
NC_002745	451055	Plus	G	0	4	0	0	0	0	0	0	0	3	0	0	0	0	0	0
NC_002745	451056	Plus	G	0	1	0	2	0	0	0	0	0	1	0	1	0	0	0	0
NC_002745	451058	Plus	C	3	0	0	2	0	0	0	0	1	0	0	1	0	0	0	0
NC_002745	451059	Plus	G	1	0	0	0	0	0	0	0	1	0	0	0	0	0	0	0
NC_002745	451060	Plus	A	1	0	0	0	0	0	0	0	1	0	0	0	0	0	0	0
NC_002745	451061	Plus	U	6	0	0	0	0	0	0	0	3	0	0	0	0	0	0	0
NC_002745	451062	Plus	U	1	0	0	0	0	0	0	0	1	0	0	0	0	0	0	0
NC_002745	451063	Plus	G	0	0	3	5	0	0	0	0	0	0	1	1	0	0	0	0
NC_002745	451084	Plus	A	0	0	0	0	1	0	0	0	0	0	0	0	1	0	0	0
NC_002745	451085	Plus	U	3	0	0	0	0	1	1	2	2	0	0	0	0	1	1	2
NC_002745	451087	Plus	G	4	0	0	0	0	0	0	0	2	0	0	0	0	0	0	0
NC_002745	451088	Plus	A	5	0	0	11	0	0	0	0	3	0	0	2	0	0	0	0
NC_002745	451089	Plus	U	4	2	0	0	0	0	1	0	2	1	0	0	0	0	1	0
NC_002745	451090	Plus	G	0	0	1	3	0	0	0	1	0	0	1	3	0	0	0	1
NC_002745	451091	Plus	C	2	0	4	2	0	0	1	2	1	0	1	2	0	0	1	2
NC_002745	451094	Plus	G	4	0	0	5	0	0	0	0	2	0	0	2	0	0	0	0
NC_002745	451095	Plus	U	1	0	0	0	1	2	0	0	1	0	0	0	1	2	0	0
NC_002745	451097	Plus	A	3	0	0	0	0	0	0	1	1	0	0	0	0	0	0	1
NC_002745	451099	Plus	U	2	0	0	0	0	0	0	0	1	0	0	0	0	0	0	0
NC_002745	451100	Plus	U	1	0	0	1	0	0	0	0	1	0	0	1	0	0	0	0
NC_002745	451102	Plus	C	1	0	0	5	0	0	0	0	1	0	0	1	0	0	0	0
NC_002745	451106	Plus	A	2	0	0	3	0	0	0	0	1	0	0	2	0	0	0	0
NC_002745	451108	Plus	U	3	0	0	0	0	0	0	0	2	0	0	0	0	0	0	0
NC_002745	451109	Plus	A	0	0	0	1	0	0	0	0	0	0	0	1	0	0	0	0
NC_002745	451110	Plus	C	0	0	0	0	0	0	0	2	0	0	0	0	0	0	0	2
NC_002745	451111	Plus	A	0	2	4	0	0	0	0	0	0	1	1	0	0	0	0	0
NC_002745	451112	Plus	U	3	1	4	5	0	0	0	2	2	1	2	2	0	0	0	2
NC_002745	451113	Plus	U	1	0	1	0	1	0	0	0	1	0	1	0	1	0	0	0
NC_002745	451114	Plus	U	0	0	0	0	0	1	0	1	0	0	0	0	0	1	0	1
NC_002745	451115	Plus	U	10	7	2	23	2	2	0	0	5	1	2	6	1	2	0	0
NC_002745	451116	Plus	A	1	0	2	0	0	0	0	0	1	0	1	0	0	0	0	0
NC_002745	451117	Plus	G	0	0	0	1	0	0	0	0	0	0	0	1	0	0	0	0
NC_002745	451118	Plus	G	8	0	15	9	1	6	1	0	4	0	7	4	1	2	1	0
NC_002745	451119	Plus	C	0	0	0	4	0	0	0	0	0	0	0	1	0	0	0	0
NC_002745	451120	Plus	U	0	0	0	6	0	0	0	0	0	0	0	2	0	0	0	0
NC_002745	451121	Plus	U	3	0	0	5	0	0	0	1	3	0	0	3	0	0	0	1
NC_002745	451122	Plus	G	0	0	0	5	0	0	0	2	0	0	0	2	0	0	0	2
NC_002745	451123	Plus	A	0	0	0	0	0	2	0	0	0	0	0	0	0	1	0	0
NC_002745	451124	Plus	U	1	1	9	2	1	0	1	1	1	1	2	1	1	0	1	1
NC_002745	451125	Plus	U	1	3	1	0	0	0	0	2	1	3	1	0	0	0	0	2
NC_002745	451127	Plus	U	2	0	0	7	0	0	0	1	1	0	0	1	0	0	0	1
NC_002745	451128	Plus	C	2	0	0	2	0	0	0	0	1	0	0	1	0	0	0	0
NC_002745	451129	Plus	U	0	0	1	1	0	0	0	1	0	0	1	1	0	0	0	1
NC_002745	451130	Plus	A	0	2	0	0	0	0	0	0	0	1	0	0	0	0	0	0
NC_002745	451131	Plus	U	0	1	0	2	0	0	0	0	0	1	0	1	0	0	0	0
NC_002745	451132	Plus	C	0	2	0	0	1	0	0	0	0	1	0	0	1	0	0	0
NC_002745	451154	Plus	A	0	0	0	1	0	0	0	0	0	0	0	1	0	0	0	0
NC_002745	451159	Plus	G	2	0	0	3	0	0	0	0	2	0	0	2	0	0	0	0
NC_002745	451160	Plus	A	2	0	0	1	0	0	1	5	1	0	0	1	0	0	1	5
NC_002745	451161	Plus	A	1	0	0	3	0	1	0	0	1	0	0	1	0	1	0	0
NC_002745	451162	Plus	U	0	0	0	1	0	0	0	0	0	0	0	1	0	0	0	0
NC_002745	451163	Plus	A	0	2	0	1	0	0	0	0	0	1	0	1	0	0	0	0
NC_002745	451165	Plus	G	1	1	0	0	0	0	0	0	1	1	0	0	0	0	0	0
NC_002745	451167	Plus	A	0	0	0	3	0	0	0	0	0	0	0	2	0	0	0	0
NC_002745	451168	Plus	G	2	0	0	0	0	0	0	0	2	0	0	0	0	0	0	0
NC_002745	451193	Plus	C	1	0	0	2	0	5	0	0	1	0	0	1	0	1	0	0
NC_002745	451195	Plus	U	0	1	0	0	0	0	0	2	0	1	0	0	0	0	0	2
NC_002745	451197	Plus	U	0	0	0	3	0	0	1	0	0	0	0	1	0	0	1	0
NC_002745	451198	Plus	C	0	0	0	2	0	0	0	0	0	0	0	1	0	0	0	0
NC_002745	451199	Plus	A	0	0	0	1	0	0	0	0	0	0	0	1	0	0	0	0
NC_002745	451202	Plus	A	1	0	0	0	0	0	0	0	1	0	0	0	0	0	0	0
NC_002745	451204	Plus	G	0	0	0	1	0	0	0	0	0	0	0	1	0	0	0	0
NC_002745	451205	Plus	C	0	0	0	11	0	0	0	0	0	0	0	2	0	0	0	0
NC_002745	451206	Plus	A	2	0	0	1	0	0	0	0	1	0	0	1	0	0	0	0
NC_002745	451210	Plus	G	0	0	0	1	0	0	0	0	0	0	0	1	0	0	0	0
NC_002745	451212	Plus	A	1	0	0	0	0	0	0	0	1	0	0	0	0	0	0	0
NC_002745	451213	Plus	G	0	0	0	0	0	0	0	2	0	0	0	0	0	0	0	2
NC_002745	451215	Plus	U	0	0	0	6	0	0	0	0	0	0	0	1	0	0	0	0
NC_002745	451217	Plus	A	1	0	0	5	0	0	0	0	1	0	0	2	0	0	0	0
NC_002745	451221	Plus	A	0	0	4	8	0	0	1	0	0	0	1	1	0	0	1	0
NC_002745	451222	Plus	U	0	3	0	0	0	0	0	0	0	1	0	0	0	0	0	0
NC_002745	451244	Plus	A	0	0	0	10	0	0	0	0	0	0	0	2	0	0	0	0
NC_002745	451247	Plus	U	10	0	0	0	0	0	1	1	2	0	0	0	0	0	1	1
NC_002745	451248	Plus	A	0	0	0	5	0	0	0	0	0	0	0	1	0	0	0	0
NC_002745	451251	Plus	U	1	0	0	0	0	0	0	1	1	0	0	0	0	0	0	1
NC_002745	451252	Plus	G	0	1	0	0	0	0	0	4	0	1	0	0	0	0	0	3
NC_002745	451254	Plus	U	0	2	0	0	2	0	1	0	0	1	0	0	1	0	1	0
NC_002745	451278	Plus	A	0	0	0	0	0	0	2	0	0	0	0	0	0	0	1	0
NC_002745	451280	Plus	A	0	1	0	0	0	0	0	0	0	1	0	0	0	0	0	0
NC_002745	451285	Plus	U	0	0	5	0	0	0	0	0	0	0	1	0	0	0	0	0
NC_002745	451290	Plus	C	0	1	0	0	0	0	1	0	0	1	0	0	0	0	1	0
NC_002745	451291	Plus	A	0	1	0	0	0	0	0	0	0	1	0	0	0	0	0	0
NC_002745	451292	Plus	G	3	0	0	7	0	0	0	0	1	0	0	3	0	0	0	0
NC_002745	451293	Plus	U	0	0	0	7	1	0	0	2	0	0	0	1	1	0	0	2
NC_002745	451295	Plus	C	0	0	0	3	0	0	0	0	0	0	0	2	0	0	0	0
NC_002745	451296	Plus	G	1	0	0	0	0	0	0	0	1	0	0	0	0	0	0	0
NC_002745	451298	Plus	U	0	0	1	2	0	0	0	0	0	0	1	1	0	0	0	0
NC_002745	451308	Plus	A	0	0	0	5	0	0	0	0	0	0	0	1	0	0	0	0
NC_002745	451309	Plus	A	0	7	0	3	3	0	0	0	0	1	0	1	1	0	0	0
NC_002745	451310	Plus	U	0	0	0	2	0	0	3	0	0	0	0	1	0	0	2	0
NC_002745	451377	Plus	A	0	0	1	0	0	0	1	0	0	0	1	0	0	0	1	0
NC_002745	451384	Plus	G	0	1	0	4	0	0	0	0	0	1	0	1	0	0	0	0
NC_002745	451385	Plus	A	0	2	0	0	0	0	0	0	0	1	0	0	0	0	0	0
NC_002745	451386	Plus	A	0	0	9	0	0	0	0	0	0	0	3	0	0	0	0	0
NC_002745	451431	Plus	U	2	0	0	0	0	0	0	0	1	0	0	0	0	0	0	0
NC_002745	451433	Plus	C	0	1	0	1	0	0	0	0	0	1	0	1	0	0	0	0
NC_002745	451436	Plus	C	6	0	0	3	0	0	0	0	1	0	0	1	0	0	0	0
NC_002745	451439	Plus	G	0	0	0	1	0	0	0	0	0	0	0	1	0	0	0	0
NC_002745	451441	Plus	C	0	3	0	0	0	0	0	0	0	1	0	0	0	0	0	0
NC_002745	451442	Plus	U	0	0	6	0	0	10	0	0	0	0	2	0	0	3	0	0
NC_002745	451446	Plus	U	0	0	0	4	0	0	0	0	0	0	0	1	0	0	0	0
NC_002745	451448	Plus	A	0	1	0	0	0	0	1	1	0	1	0	0	0	0	1	1
NC_002745	451449	Plus	C	0	0	0	1	0	0	0	0	0	0	0	1	0	0	0	0
NC_002745	451497	Plus	U	1	0	0	0	0	0	0	0	1	0	0	0	0	0	0	0
NC_002745	451499	Plus	A	3	0	0	0	0	0	0	0	1	0	0	0	0	0	0	0
NC_002745	451502	Plus	A	3	0	0	0	0	0	0	0	2	0	0	0	0	0	0	0
NC_002745	451525	Plus	A	0	0	1	0	0	0	0	0	0	0	1	0	0	0	0	0
NC_002745	451526	Plus	U	1	0	0	0	0	0	0	0	1	0	0	0	0	0	0	0
NC_002745	451564	Plus	A	0	0	0	2	0	0	0	0	0	0	0	1	0	0	0	0
NC_002745	451589	Plus	G	0	1	0	0	0	0	0	0	0	1	0	0	0	0	0	0
NC_002745	451599	Plus	A	0	1	0	0	0	0	0	0	0	1	0	0	0	0	0	0
NC_002745	451602	Plus	C	0	0	0	0	1	0	0	0	0	0	0	0	1	0	0	0
NC_002745	451611	Plus	U	0	0	0	0	0	1	0	0	0	0	0	0	0	1	0	0
NC_002745	451613	Plus	C	8	0	0	2	0	0	1	0	1	0	0	1	0	0	1	0
NC_002745	451615	Plus	C	0	1	0	0	0	0	0	0	0	1	0	0	0	0	0	0
NC_002745	451620	Plus	A	2	0	0	0	0	0	0	0	2	0	0	0	0	0	0	0
NC_002745	451621	Plus	C	1	0	0	0	0	0	0	0	1	0	0	0	0	0	0	0
NC_002745	451625	Plus	U	0	0	9	0	0	0	0	0	0	0	1	0	0	0	0	0
NC_002745	451633	Plus	A	2	0	0	2	0	0	0	0	1	0	0	1	0	0	0	0
NC_002745	451634	Plus	U	1	2	0	0	0	0	0	0	1	1	0	0	0	0	0	0
NC_002745	451637	Plus	U	1	0	0	0	0	0	0	0	1	0	0	0	0	0	0	0
NC_002745	451644	Plus	G	0	0	12	0	0	0	0	0	0	0	3	0	0	0	0	0
NC_002745	451646	Plus	U	0	0	1	2	0	0	0	0	0	0	1	1	0	0	0	0
NC_002745	451648	Plus	G	0	0	0	0	0	0	0	2	0	0	0	0	0	0	0	1
NC_002745	451652	Plus	C	0	4	0	0	0	0	0	0	0	1	0	0	0	0	0	0
NC_002745	451659	Plus	U	1	0	0	0	0	0	0	0	1	0	0	0	0	0	0	0
NC_002745	451662	Plus	A	0	1	0	0	0	0	0	0	0	1	0	0	0	0	0	0
NC_002745	451713	Plus	G	0	1	0	0	0	0	0	0	0	1	0	0	0	0	0	0
NC_002745	451715	Plus	U	1	0	0	0	0	0	0	0	1	0	0	0	0	0	0	0
NC_002745	451716	Plus	A	0	1	0	0	0	0	0	0	0	1	0	0	0	0	0	0
NC_002745	451726	Plus	A	1	0	0	0	0	0	0	0	1	0	0	0	0	0	0	0
NC_002745	451730	Plus	A	0	0	0	1	0	0	0	0	0	0	0	1	0	0	0	0
NC_002745	451733	Plus	C	0	3	0	0	0	0	0	0	0	1	0	0	0	0	0	0
NC_002745	451871	Plus	U	0	0	2	0	0	0	0	0	0	0	1	0	0	0	0	0
NC_002745	451897	Plus	G	0	1	0	0	0	0	0	0	0	1	0	0	0	0	0	0
NC_002745	451904	Plus	C	0	1	0	1	0	0	0	0	0	1	0	1	0	0	0	0
NC_002745	451934	Plus	C	2	0	0	0	0	0	0	0	2	0	0	0	0	0	0	0
NC_002745	451957	Plus	U	0	0	0	1	0	0	0	0	0	0	0	1	0	0	0	0
NC_002745	451962	Plus	U	2	0	0	0	0	0	0	0	1	0	0	0	0	0	0	0
NC_002745	451967	Plus	A	2	0	0	0	0	0	0	0	1	0	0	0	0	0	0	0
NC_002745	451970	Plus	G	0	0	2	0	0	0	0	0	0	0	2	0	0	0	0	0
NC_002745	451973	Plus	A	0	0	0	4	0	0	0	0	0	0	0	1	0	0	0	0
NC_002745	451974	Plus	G	0	0	3	0	0	0	0	0	0	0	1	0	0	0	0	0
NC_002745	451976	Plus	U	0	0	0	1	0	0	0	0	0	0	0	1	0	0	0	0
NC_002745	451978	Plus	G	0	0	0	0	0	0	0	1	0	0	0	0	0	0	0	1
NC_002745	451979	Plus	C	0	0	0	2	0	0	0	0	0	0	0	1	0	0	0	0
NC_002745	451981	Plus	C	1	0	0	0	0	0	1	1	1	0	0	0	0	0	1	1
NC_002745	451983	Plus	A	3	0	0	0	0	0	0	0	1	0	0	0	0	0	0	0
NC_002745	451986	Plus	A	2	0	0	0	0	0	0	0	1	0	0	0	0	0	0	0
NC_002745	451989	Plus	C	1	0	0	0	0	0	0	0	1	0	0	0	0	0	0	0
NC_002745	451998	Plus	C	1	0	0	1	0	0	0	0	1	0	0	1	0	0	0	0
NC_002745	452121	Plus	A	0	0	0	1	0	0	0	0	0	0	0	1	0	0	0	0
NC_002745	452123	Plus	A	6	0	0	0	3	0	0	0	3	0	0	0	2	0	0	0
NC_002745	452125	Plus	A	0	0	0	2	0	0	0	0	0	0	0	1	0	0	0	0
NC_002745	452127	Plus	G	0	0	0	1	0	0	0	0	0	0	0	1	0	0	0	0
NC_002745	452129	Plus	A	0	0	0	4	0	0	0	0	0	0	0	1	0	0	0	0
NC_002745	452130	Plus	C	1	0	0	4	2	0	1	0	1	0	0	1	2	0	1	0
NC_002745	452131	Plus	U	0	2	0	0	0	0	0	0	0	1	0	0	0	0	0	0
NC_002745	452153	Plus	U	3	1	3	0	0	0	3	0	2	1	2	0	0	0	1	0
NC_002745	452155	Plus	C	0	0	0	1	0	0	0	0	0	0	0	1	0	0	0	0
NC_002745	452156	Plus	C	1	0	0	2	0	0	0	0	1	0	0	1	0	0	0	0
NC_002745	452159	Plus	U	0	0	0	1	0	0	0	0	0	0	0	1	0	0	0	0
NC_002745	452161	Plus	A	0	1	0	0	0	0	0	0	0	1	0	0	0	0	0	0
NC_002745	452162	Plus	A	1	0	0	0	0	1	1	0	1	0	0	0	0	1	1	0
NC_002745	452164	Plus	A	0	0	0	2	2	0	0	0	0	0	0	1	1	0	0	0
NC_002745	452165	Plus	U	0	2	1	2	0	0	0	0	0	1	1	2	0	0	0	0
NC_002745	452168	Plus	U	0	0	0	1	0	0	2	0	0	0	0	1	0	0	2	0
NC_002745	452170	Plus	U	10	0	0	0	0	0	0	0	6	0	0	0	0	0	0	0
NC_002745	452171	Plus	A	0	0	0	0	0	0	1	0	0	0	0	0	0	0	1	0
NC_002745	452172	Plus	U	5	1	0	0	0	1	0	0	2	1	0	0	0	1	0	0
NC_002745	452173	Plus	G	2	0	0	0	0	0	0	0	1	0	0	0	0	0	0	0
NC_002745	452174	Plus	G	2	2	0	1	0	0	0	0	1	1	0	1	0	0	0	0
NC_002745	452175	Plus	G	1	0	0	0	1	1	0	0	1	0	0	0	1	1	0	0
NC_002745	452176	Plus	A	3	0	0	0	0	0	0	0	1	0	0	0	0	0	0	0
NC_002745	452186	Plus	C	3	0	0	1	0	0	0	0	2	0	0	1	0	0	0	0
NC_002745	452197	Plus	U	7	0	0	0	2	1	0	0	2	0	0	0	2	1	0	0
NC_002745	452198	Plus	U	2	0	1	0	3	2	2	0	1	0	1	0	3	1	1	0
NC_002745	452200	Plus	G	0	0	1	0	0	0	0	0	0	0	1	0	0	0	0	0
NC_002745	452201	Plus	U	0	2	0	3	3	3	1	0	0	1	0	3	2	1	1	0
NC_002745	452202	Plus	A	3	1	9	5	0	0	0	0	1	1	4	2	0	0	0	0
NC_002745	452203	Plus	U	0	0	1	0	1	2	0	0	0	0	1	0	1	1	0	0
NC_002745	452204	Plus	U	0	0	1	0	3	0	0	0	0	0	1	0	1	0	0	0
NC_002745	452205	Plus	U	0	0	0	1	0	0	0	0	0	0	0	1	0	0	0	0
NC_002745	452207	Plus	A	0	0	0	3	1	0	0	1	0	0	0	1	1	0	0	1
NC_002745	452209	Plus	A	1	4	1	9	3	0	0	0	1	2	1	2	2	0	0	0
NC_002745	452210	Plus	A	3	0	3	1	0	0	3	0	1	0	1	1	0	0	3	0
NC_002745	452211	Plus	A	0	0	0	6	0	0	0	0	0	0	0	2	0	0	0	0
NC_002745	452212	Plus	U	3	0	0	1	0	1	1	0	3	0	0	1	0	1	1	0
NC_002745	452214	Plus	U	2	6	0	7	0	0	1	0	1	3	0	1	0	0	1	0
NC_002745	452237	Plus	U	1	2	1	1	1	4	0	0	1	1	1	1	1	3	0	0
NC_002745	452238	Plus	A	6	0	0	7	1	3	0	0	5	0	0	1	1	3	0	0
NC_002745	452240	Plus	U	1	0	0	0	0	0	0	1	1	0	0	0	0	0	0	1
NC_002745	452241	Plus	U	1	0	0	0	0	4	0	0	1	0	0	0	0	1	0	0
NC_002745	452242	Plus	A	0	0	0	3	0	0	0	0	0	0	0	1	0	0	0	0
NC_002745	452243	Plus	U	0	0	2	7	0	0	0	0	0	0	1	1	0	0	0	0
NC_002745	452244	Plus	C	1	0	0	0	0	0	0	0	1	0	0	0	0	0	0	0
NC_002745	452245	Plus	G	0	5	0	0	0	0	0	1	0	2	0	0	0	0	0	1
NC_002745	452246	Plus	A	1	1	3	0	0	0	0	0	1	1	1	0	0	0	0	0
NC_002745	452249	Plus	C	1	0	0	0	0	0	0	0	1	0	0	0	0	0	0	0
NC_002745	452250	Plus	A	0	0	0	2	0	0	0	0	0	0	0	1	0	0	0	0
NC_002745	452251	Plus	U	0	4	0	0	0	0	0	0	0	1	0	0	0	0	0	0
NC_002745	452252	Plus	C	1	0	2	1	3	1	2	3	1	0	1	1	2	1	2	2
NC_002745	452253	Plus	C	1	0	0	0	0	0	3	1	1	0	0	0	0	0	1	1
NC_002745	452255	Plus	A	1	1	0	0	1	0	1	0	1	1	0	0	1	0	1	0
NC_002745	452256	Plus	U	1	0	0	0	0	2	1	0	1	0	0	0	0	1	1	0
NC_002745	452257	Plus	G	0	0	0	1	0	0	0	0	0	0	0	1	0	0	0	0
NC_002745	452258	Plus	A	1	0	0	17	0	5	0	0	1	0	0	2	0	3	0	0
NC_002745	452259	Plus	U	1	1	0	1	0	4	0	0	1	1	0	1	0	1	0	0
NC_002745	452260	Plus	U	6	0	0	0	0	0	0	0	1	0	0	0	0	0	0	0
NC_002745	452261	Plus	U	0	0	9	0	1	0	0	1	0	0	1	0	1	0	0	1
NC_002745	452262	Plus	U	1	0	0	0	2	2	1	0	1	0	0	0	2	1	1	0
NC_002745	452264	Plus	A	1	0	0	0	0	0	0	0	1	0	0	0	0	0	0	0
NC_002745	452273	Plus	A	4	0	0	0	0	0	0	0	1	0	0	0	0	0	0	0
NC_002745	452274	Plus	A	0	1	0	1	0	0	0	0	0	1	0	1	0	0	0	0
NC_002745	452276	Plus	A	2	0	0	0	0	0	0	0	1	0	0	0	0	0	0	0
NC_002745	452277	Plus	U	0	0	0	4	2	10	0	0	0	0	0	2	2	2	0	0
NC_002745	452278	Plus	C	0	0	0	0	2	2	0	0	0	0	0	0	1	1	0	0
[truncated: 49,178 more rows]
